# Supplementary material for: Bis{N′-[3-(4-nitro­phen­yl)-1-phenyl­prop-2-en-1-yl­idene]-N-phenyl­carbamimido­thio­ato}zinc(II): crystal structure, Hirshfeld surface analysis and computational study
Source: Acta Crystallogr E Crystallogr Commun. 2021 Jul 27;77(Pt 8):839–46. doi: 10.1107/S2056989021007398 (PMC8340977; doi:10.1107/S2056989021007398)
Supplement: Supplementary file 1 [file e-77-00839-sup1.cif]

##############################################################################
#                                                                            #
# This CIF contains the data in a paper accepted for publication in          #
# Acta Crystallographica Section E. It conforms to the requirements of       #
# Notes for Authors for Acta Crystallographica Section E, and has been       #
# peer reviewed under the auspices of the IUCr Commission on Journals.       #
#                                                                            #
# Full details of the Crystallographic Information File format               #
# are given in the paper "The Crystallographic Information File (CIF):       #
# a New Standard Archive File for Crystallography" by S. R. Hall, F. H.      #
# Allen and I. D. Brown [Acta Cryst. (1991), A47, 655-685].                  #
#                                                                            #
# The current version of the core CIF dictionary is obtainable from          #
# ftp://ftp.iucr.org/pub/cif_core.dic.                                       #
#                                                                            #
# Software is freely available for graphical display of the structure(s)     #
# in this CIF. For information consult the CIF software page                 #
# http://www.iucr.org/resources/cif/software.                                #
#                                                                            #
# This file may be used for bona fide research purposes within the           #
# scientific community so long as proper attribution is given to the journal # 
# article from which it was obtained.                                        #
#                                                                            #
##############################################################################
data_I
_audit_creation_method     'SHELXL-2018/3'
_chemical_name_systematic
;\
Bis{<i>N</i>'-[3-(4-nitrophenyl)-1-phenylprop-2-en-1-ylidene]-<i>N</i>-\
phenylcarbamimidothioato}zinc(II)
;
_chemical_name_common     ?
_chemical_formula_moiety     'C44 H34 N8 O4 S2 Zn'
_chemical_formula_sum     'C44 H34 N8 O4 S2 Zn'
_chemical_formula_iupac     '[Zn (C22 H17 N4 O2 S1)2]'
_chemical_formula_weight     868.28
_chemical_melting_point     ?
_space_group_crystal_system     monoclinic
_space_group_name_H-M_alt     'P 21/n'
_space_group_name_Hall     '-P 2yn'
loop_
    _space_group_symop_operation_xyz
    'x, y, z'
    '-x+1/2, y+1/2, -z+1/2'
    '-x, -y, -z'
    'x-1/2, -y-1/2, z-1/2'
_cell_length_a     13.4029(4)
_cell_length_b     15.8310(4)
_cell_length_c     19.6257(6)
_cell_angle_alpha     90
_cell_angle_beta     107.841(3)
_cell_angle_gamma     90
_cell_volume     3964.0(2)
_cell_formula_units_Z     4
_cell_measurement_reflns_used     5987
_cell_measurement_theta_min     2.1871
_cell_measurement_theta_max     28.7873
_cell_measurement_temperature     100(2)
_exptl_crystal_description     prism
_exptl_crystal_colour     colourless
_exptl_crystal_size_max     0.340
_exptl_crystal_size_mid     0.170
_exptl_crystal_size_min     0.120
_exptl_crystal_density_diffrn     1.455
_exptl_crystal_density_meas     ?
_exptl_crystal_density_method     ?
_exptl_crystal_F_000     1792
_exptl_absorpt_coefficient_mu     0.781
_exptl_absorpt_correction_type     multi-scan
_exptl_absorpt_process_details
;
(CrysAlisPro; Agilent, 2012)
;
_exptl_absorpt_correction_T_min     0.86486
_exptl_absorpt_correction_T_max     1.00000
_diffrn_ambient_temperature     100
_diffrn_radiation_type     MoK\a
_diffrn_radiation_wavelength     0.71073
_diffrn_radiation_monochromator     'graphite'
_diffrn_measurement_device_type     'Oxford Diffraction Gemini'
_diffrn_measurement_device     'Area'
_diffrn_measurement_method     \w
_diffrn_detector_area_resol_mean     ?
_diffrn_reflns_number     17644
_diffrn_reflns_av_R_equivalents     0.0323
_diffrn_reflns_av_unetI/netI     0.0465
_diffrn_reflns_theta_min     2.192
_diffrn_reflns_theta_max     28.851
_diffrn_reflns_theta_full     25.242
_diffrn_measured_fraction_theta_max     0.859
_diffrn_measured_fraction_theta_full     0.999
_diffrn_reflns_limit_h_min     -16
_diffrn_reflns_limit_h_max     17
_diffrn_reflns_limit_k_min     -17
_diffrn_reflns_limit_k_max     19
_diffrn_reflns_limit_l_min     -26
_diffrn_reflns_limit_l_max     23
_reflns_number_total     8932
_reflns_number_gt     7199
_reflns_threshold_expression     'I > 2\s(I)'
_refine_ls_structure_factor_coef     Fsqd
_refine_ls_matrix_type     full
_refine_ls_R_factor_all     0.0517
_refine_ls_R_factor_gt     0.0363
_refine_ls_wR_factor_gt     0.0782
_refine_ls_wR_factor_ref     0.0859
_refine_ls_goodness_of_fit_ref     1.015
_refine_ls_restrained_S_all     1.015
_refine_ls_number_reflns     8932
_refine_ls_number_parameters     540
_refine_ls_number_restraints     2
_refine_ls_hydrogen_treatment     mixed
_refine_ls_weighting_scheme     calc
_refine_ls_weighting_details
              'w=1/[\s^2^(Fo^2^)+(0.0322P)^2^+1.7875P] where P=(Fo^2^+2Fc^2^)/3'
_atom_sites_solution_hydrogens     mixed
_atom_sites_solution_primary     direct
_atom_sites_solution_secondary     difmap
_refine_ls_shift/su_max     0.001
_refine_ls_shift/su_mean     0.000
_refine_diff_density_max     0.357
_refine_diff_density_min     -0.397
_refine_ls_extinction_method     none
_refine_ls_extinction_coef     .
loop_
    _atom_type_symbol
    _atom_type_description
    _atom_type_scat_dispersion_real
    _atom_type_scat_dispersion_imag
    _atom_type_scat_source
    'C' 'C' 0.0033 0.0016
                         'International Tables Vol C Tables 4.2.6.8 and 6.1.1.4'
    'H' 'H' 0.0000 0.0000
                         'International Tables Vol C Tables 4.2.6.8 and 6.1.1.4'
    'N' 'N' 0.0061 0.0033
                         'International Tables Vol C Tables 4.2.6.8 and 6.1.1.4'
    'O' 'O' 0.0106 0.0060
                         'International Tables Vol C Tables 4.2.6.8 and 6.1.1.4'
    'S' 'S' 0.1246 0.1234
                         'International Tables Vol C Tables 4.2.6.8 and 6.1.1.4'
    'Zn' 'Zn' 0.2839 1.4301
                         'International Tables Vol C Tables 4.2.6.8 and 6.1.1.4'
_computing_data_collection
;
CrysAlisPro (Agilent, 2012)
;
_computing_cell_refinement
;
CrysAlisPro (Agilent, 2012)
;
_computing_data_reduction
;
CrysAlisPro (Agilent, 2012)
;
_computing_structure_solution
;
SHELXT (Sheldrick, 2015<i>a</i>)
;
_computing_structure_refinement
;
<i>SHELXL2018/3</i> (Sheldrick, 2015<i>b</i>)
;
_computing_molecular_graphics
;
ORTEP-3 for Windows (Farrugia, 2012), DIAMOND (Brandenburg,
2006)
;
_computing_publication_material
;
PublCIF (Westrip, 2010)
;
loop_
    _atom_site_type_symbol
    _atom_site_label
    _atom_site_fract_x
    _atom_site_fract_y
    _atom_site_fract_z
    _atom_site_U_iso_or_equiv
    _atom_site_adp_type
    _atom_site_calc_flag
    _atom_site_occupancy
    _atom_site_disorder_assembly
    _atom_site_disorder_group
    Zn Zn 0.58274(2) 0.37086(2) 0.20624(2) 0.01673(7) Uani d 1 . .
    S S1 0.58652(4) 0.44525(3) 0.10903(3) 0.02441(12) Uani d 1 . .
    S S2 0.58396(4) 0.23003(3) 0.22591(3) 0.01931(11) Uani d 1 . .
    O O1 0.55672(12) 0.15118(10) 0.65080(8) 0.0303(4) Uani d 1 . .
    O O2 0.50717(14) 0.05390(9) 0.57014(9) 0.0369(4) Uani d 1 . .
    O O3 0.54146(13) 0.94898(9) 0.17974(8) 0.0329(4) Uani d 1 . .
    O O4 0.61311(15) 0.99625(9) 0.28598(9) 0.0420(4) Uani d 1 . .
    N N1 0.46644(12) 0.45354(9) 0.21386(8) 0.0158(3) Uani d 1 . .
    N N2 0.44712(12) 0.52228(10) 0.16827(8) 0.0168(3) Uani d 1 . .
    N N3 0.48578(14) 0.58845(11) 0.07532(9) 0.0214(4) Uani d 1 . .
    H H3N 0.5220(15) 0.5835(13) 0.0455(10) 0.020(6) Uiso d 1 . .
    N N4 0.52155(14) 0.12782(11) 0.58837(10) 0.0238(4) Uani d 1 . .
    N N5 0.68182(12) 0.38332(9) 0.30981(8) 0.0154(3) Uani d 1 . .
    N N6 0.70509(13) 0.30949(9) 0.34901(9) 0.0171(3) Uani d 1 . .
    N N7 0.68388(14) 0.16658(10) 0.35245(9) 0.0199(4) Uani d 1 . .
    H H7N 0.6565(16) 0.1232(10) 0.3266(10) 0.026(6) Uiso d 1 . .
    N N8 0.59028(13) 0.93859(10) 0.24236(9) 0.0212(4) Uani d 1 . .
    C C1 0.45854(15) 0.23217(12) 0.41034(11) 0.0202(4) Uani d 1 . .
    H H1 0.453813 0.217926 0.362427 0.024 Uiso calc 1 . .
    C C2 0.48297(16) 0.17003(13) 0.46245(11) 0.0218(4) Uani d 1 . .
    H H2 0.491912 0.112986 0.450476 0.026 Uiso calc 1 . .
    C C3 0.49404(15) 0.19296(12) 0.53227(11) 0.0198(4) Uani d 1 . .
    C C4 0.47873(15) 0.27476(12) 0.55129(11) 0.0202(4) Uani d 1 . .
    H H4 0.487903 0.289001 0.599854 0.024 Uiso calc 1 . .
    C C5 0.44979(15) 0.33557(12) 0.49829(11) 0.0201(4) Uani d 1 . .
    H H5 0.435907 0.391535 0.510350 0.024 Uiso calc 1 . .
    C C6 0.44065(14) 0.31582(12) 0.42709(10) 0.0176(4) Uani d 1 . .
    C C7 0.41199(15) 0.38247(12) 0.37269(10) 0.0179(4) Uani d 1 . .
    H H7 0.373314 0.429169 0.381690 0.022 Uiso calc 1 . .
    C C8 0.43599(15) 0.38270(12) 0.31141(10) 0.0174(4) Uani d 1 . .
    H H8 0.468932 0.333854 0.300077 0.021 Uiso calc 1 . .
    C C9 0.41514(15) 0.45260(12) 0.26090(10) 0.0165(4) Uani d 1 . .
    C C10 0.33978(15) 0.52098(12) 0.26386(10) 0.0168(4) Uani d 1 . .
    C C11 0.23278(16) 0.50424(13) 0.24251(11) 0.0229(4) Uani d 1 . .
    H H11 0.207955 0.448858 0.228010 0.027 Uiso calc 1 . .
    C C12 0.16233(17) 0.56849(15) 0.24240(12) 0.0282(5) Uani d 1 . .
    H H12 0.089173 0.557323 0.226578 0.034 Uiso calc 1 . .
    C C13 0.19822(18) 0.64882(14) 0.26526(11) 0.0281(5) Uani d 1 . .
    H H13 0.149830 0.692385 0.266047 0.034 Uiso calc 1 . .
    C C14 0.30442(18) 0.66550(13) 0.28691(12) 0.0269(5) Uani d 1 . .
    H H14 0.328964 0.720644 0.302532 0.032 Uiso calc 1 . .
    C C15 0.37555(16) 0.60205(13) 0.28596(11) 0.0223(4) Uani d 1 . .
    H H15 0.448522 0.613961 0.300379 0.027 Uiso calc 1 . .
    C C16 0.49833(15) 0.52179(12) 0.12093(10) 0.0181(4) Uani d 1 . .
    C C17 0.43201(16) 0.66552(12) 0.07269(11) 0.0207(4) Uani d 1 . .
    C C18 0.45367(17) 0.72857(13) 0.02964(11) 0.0257(5) Uani d 1 . .
    H H18 0.499997 0.717405 0.002519 0.031 Uiso calc 1 . .
    C C19 0.40772(17) 0.80745(14) 0.02638(12) 0.0304(5) Uani d 1 . .
    H H19 0.422299 0.849898 -0.003447 0.037 Uiso calc 1 . .
    C C20 0.34085(18) 0.82520(14) 0.06602(13) 0.0332(5) Uani d 1 . .
    H H20 0.310569 0.879725 0.064307 0.040 Uiso calc 1 . .
    C C21 0.31882(17) 0.76236(14) 0.10812(13) 0.0315(5) Uani d 1 . .
    H H21 0.272830 0.774161 0.135360 0.038 Uiso calc 1 . .
    C C22 0.36257(16) 0.68213(13) 0.11149(12) 0.0259(5) Uani d 1 . .
    H H22 0.345390 0.639214 0.139829 0.031 Uiso calc 1 . .
    C C23 0.70309(15) 0.76045(12) 0.36476(11) 0.0194(4) Uani d 1 . .
    H H23 0.740369 0.751645 0.413851 0.023 Uiso calc 1 . .
    C C24 0.67607(15) 0.84148(12) 0.33996(11) 0.0195(4) Uani d 1 . .
    H H24 0.694471 0.888503 0.371405 0.023 Uiso calc 1 . .
    C C25 0.62165(15) 0.85267(11) 0.26834(11) 0.0169(4) Uani d 1 . .
    C C26 0.59400(15) 0.78618(12) 0.22071(11) 0.0195(4) Uani d 1 . .
    H H26 0.557032 0.795631 0.171657 0.023 Uiso calc 1 . .
    C C27 0.62175(16) 0.70522(12) 0.24655(11) 0.0203(4) Uani d 1 . .
    H H27 0.603312 0.658577 0.214698 0.024 Uiso calc 1 . .
    C C28 0.67624(14) 0.69108(11) 0.31847(10) 0.0160(4) Uani d 1 . .
    C C29 0.70270(15) 0.60651(12) 0.34873(11) 0.0182(4) Uani d 1 . .
    H H29 0.733633 0.603231 0.399152 0.022 Uiso calc 1 . .
    C C30 0.68795(15) 0.53321(12) 0.31287(11) 0.0174(4) Uani d 1 . .
    H H30 0.662728 0.534603 0.262062 0.021 Uiso calc 1 . .
    C C31 0.70882(14) 0.45193(11) 0.34831(10) 0.0161(4) Uani d 1 . .
    C C32 0.75469(15) 0.44706(11) 0.42785(10) 0.0172(4) Uani d 1 . .
    C C33 0.68844(17) 0.44340(12) 0.47036(11) 0.0232(4) Uani d 1 . .
    H H33 0.614641 0.445966 0.448801 0.028 Uiso calc 1 . .
    C C34 0.72993(18) 0.43605(13) 0.54392(12) 0.0276(5) Uani d 1 . .
    H H34 0.684477 0.432751 0.572662 0.033 Uiso calc 1 . .
    C C35 0.83700(19) 0.43348(13) 0.57565(12) 0.0286(5) Uani d 1 . .
    H H35 0.865457 0.429202 0.626204 0.034 Uiso calc 1 . .
    C C36 0.90223(18) 0.43714(14) 0.53374(12) 0.0306(5) Uani d 1 . .
    H H36 0.975996 0.435308 0.555597 0.037 Uiso calc 1 . .
    C C37 0.86174(17) 0.44350(14) 0.45986(11) 0.0259(5) Uani d 1 . .
    H H37 0.907621 0.445393 0.431367 0.031 Uiso calc 1 . .
    C C38 0.66455(15) 0.24045(12) 0.31503(10) 0.0166(4) Uani d 1 . .
    C C39 0.72045(15) 0.15319(12) 0.42737(11) 0.0198(4) Uani d 1 . .
    C C40 0.76208(17) 0.21521(14) 0.47840(11) 0.0277(5) Uani d 1 . .
    H H40 0.773700 0.270666 0.463945 0.033 Uiso calc 1 . .
    C C41 0.78648(18) 0.19551(14) 0.55048(12) 0.0314(5) Uani d 1 . .
    H H41 0.813842 0.238257 0.585148 0.038 Uiso calc 1 . .
    C C42 0.77190(18) 0.11516(14) 0.57297(12) 0.0306(5) Uani d 1 . .
    H H42 0.787784 0.102876 0.622539 0.037 Uiso calc 1 . .
    C C43 0.73386(19) 0.05284(14) 0.52240(13) 0.0334(5) Uani d 1 . .
    H H43 0.725650 -0.003121 0.537320 0.040 Uiso calc 1 . .
    C C44 0.70773(18) 0.07131(13) 0.45040(12) 0.0286(5) Uani d 1 . .
    H H44 0.680855 0.028083 0.416101 0.034 Uiso calc 1 . .
loop_
    _atom_site_aniso_label
    _atom_site_aniso_U_11
    _atom_site_aniso_U_22
    _atom_site_aniso_U_33
    _atom_site_aniso_U_12
    _atom_site_aniso_U_13
    _atom_site_aniso_U_23
    Zn 0.02270(13) 0.01347(11) 0.01473(12) 0.00168(9) 0.00678(9) 0.00058(9)
    S1 0.0346(3) 0.0236(3) 0.0196(3) 0.0088(2) 0.0151(2) 0.0058(2)
    S2 0.0269(3) 0.0131(2) 0.0173(2) -0.00068(19) 0.0060(2) -0.00247(19)
    O1 0.0369(9) 0.0309(9) 0.0207(8) 0.0035(7) 0.0053(7) 0.0061(7)
    O2 0.0563(11) 0.0170(8) 0.0372(10) -0.0021(7) 0.0139(8) 0.0060(7)
    O3 0.0496(10) 0.0212(8) 0.0222(8) 0.0083(7) 0.0025(7) 0.0060(6)
    O4 0.0681(12) 0.0114(8) 0.0320(9) 0.0003(7) -0.0060(8) -0.0031(7)
    N1 0.0194(8) 0.0127(8) 0.0139(8) -0.0009(6) 0.0030(6) 0.0004(6)
    N2 0.0207(8) 0.0145(8) 0.0143(8) 0.0006(6) 0.0037(7) 0.0025(6)
    N3 0.0299(10) 0.0202(9) 0.0152(9) 0.0025(7) 0.0088(7) 0.0040(7)
    N4 0.0250(9) 0.0220(9) 0.0259(10) 0.0017(7) 0.0100(8) 0.0075(8)
    N5 0.0169(8) 0.0125(8) 0.0172(8) 0.0014(6) 0.0057(7) 0.0018(6)
    N6 0.0221(8) 0.0109(8) 0.0180(8) 0.0017(6) 0.0057(7) 0.0016(6)
    N7 0.0288(10) 0.0101(8) 0.0196(9) -0.0008(7) 0.0059(7) -0.0004(7)
    N8 0.0260(9) 0.0147(8) 0.0218(9) 0.0003(7) 0.0058(7) 0.0028(7)
    C1 0.0248(11) 0.0186(10) 0.0186(10) -0.0005(8) 0.0089(8) -0.0013(8)
    C2 0.0247(11) 0.0168(10) 0.0245(11) 0.0002(8) 0.0085(9) -0.0006(8)
    C3 0.0184(10) 0.0194(10) 0.0217(11) 0.0006(8) 0.0064(8) 0.0060(8)
    C4 0.0228(10) 0.0222(10) 0.0160(10) -0.0010(8) 0.0066(8) 0.0005(8)
    C5 0.0224(10) 0.0172(10) 0.0219(11) 0.0000(8) 0.0088(8) -0.0012(8)
    C6 0.0149(9) 0.0204(10) 0.0182(10) -0.0026(8) 0.0061(8) 0.0015(8)
    C7 0.0183(10) 0.0154(9) 0.0202(10) 0.0001(7) 0.0060(8) 0.0001(8)
    C8 0.0178(9) 0.0145(9) 0.0202(10) -0.0003(7) 0.0060(8) 0.0000(8)
    C9 0.0174(10) 0.0150(9) 0.0154(9) -0.0023(7) 0.0027(8) -0.0026(8)
    C10 0.0193(10) 0.0186(10) 0.0129(9) 0.0013(8) 0.0053(8) 0.0011(8)
    C11 0.0221(11) 0.0244(11) 0.0211(11) -0.0004(8) 0.0051(9) 0.0000(9)
    C12 0.0200(11) 0.0385(13) 0.0244(11) 0.0047(9) 0.0045(9) 0.0031(10)
    C13 0.0331(12) 0.0309(12) 0.0214(11) 0.0153(10) 0.0098(10) 0.0063(9)
    C14 0.0366(13) 0.0192(10) 0.0253(12) 0.0031(9) 0.0103(10) -0.0005(9)
    C15 0.0233(10) 0.0204(10) 0.0240(11) -0.0005(8) 0.0083(9) -0.0019(9)
    C16 0.0221(10) 0.0157(9) 0.0149(10) -0.0015(8) 0.0032(8) 0.0002(8)
    C17 0.0216(10) 0.0173(10) 0.0181(10) 0.0006(8) -0.0016(8) 0.0036(8)
    C18 0.0291(12) 0.0218(11) 0.0208(11) -0.0046(9) -0.0002(9) 0.0043(9)
    C19 0.0287(12) 0.0222(11) 0.0303(12) -0.0058(9) -0.0059(10) 0.0088(9)
    C20 0.0258(12) 0.0200(11) 0.0448(15) 0.0033(9) -0.0024(10) 0.0052(10)
    C21 0.0228(11) 0.0278(12) 0.0415(14) 0.0060(9) 0.0062(10) 0.0071(10)
    C22 0.0212(11) 0.0220(11) 0.0317(12) 0.0026(8) 0.0039(9) 0.0079(9)
    C23 0.0210(10) 0.0166(10) 0.0181(10) 0.0002(8) 0.0023(8) -0.0001(8)
    C24 0.0225(10) 0.0128(9) 0.0222(11) -0.0016(8) 0.0055(8) -0.0028(8)
    C25 0.0189(10) 0.0113(9) 0.0213(10) 0.0003(7) 0.0071(8) 0.0023(8)
    C26 0.0231(10) 0.0169(10) 0.0174(10) -0.0016(8) 0.0046(8) 0.0005(8)
    C27 0.0242(11) 0.0141(9) 0.0219(11) -0.0021(8) 0.0061(9) -0.0026(8)
    C28 0.0149(9) 0.0133(9) 0.0199(10) -0.0015(7) 0.0056(8) 0.0009(8)
    C29 0.0189(10) 0.0170(9) 0.0179(10) -0.0008(8) 0.0044(8) 0.0012(8)
    C30 0.0186(10) 0.0150(9) 0.0185(10) -0.0017(8) 0.0056(8) 0.0004(8)
    C31 0.0153(9) 0.0137(9) 0.0198(10) 0.0011(7) 0.0061(8) 0.0010(8)
    C32 0.0218(10) 0.0098(9) 0.0189(10) -0.0021(7) 0.0048(8) -0.0029(7)
    C33 0.0259(11) 0.0191(10) 0.0263(11) -0.0031(8) 0.0107(9) -0.0031(9)
    C34 0.0400(13) 0.0224(11) 0.0263(12) -0.0067(9) 0.0190(10) -0.0047(9)
    C35 0.0448(14) 0.0220(11) 0.0171(11) -0.0068(10) 0.0065(10) -0.0046(9)
    C36 0.0278(12) 0.0365(13) 0.0233(12) -0.0033(10) 0.0018(9) -0.0050(10)
    C37 0.0250(11) 0.0311(12) 0.0225(11) -0.0018(9) 0.0086(9) -0.0022(9)
    C38 0.0207(10) 0.0133(9) 0.0168(10) 0.0022(7) 0.0071(8) 0.0003(8)
    C39 0.0205(10) 0.0178(10) 0.0202(10) 0.0052(8) 0.0052(8) 0.0047(8)
    C40 0.0329(12) 0.0236(11) 0.0215(11) -0.0015(9) 0.0007(9) 0.0054(9)
    C41 0.0366(13) 0.0284(12) 0.0225(12) -0.0006(10) -0.0006(10) 0.0011(10)
    C42 0.0306(12) 0.0360(13) 0.0221(11) 0.0091(10) 0.0038(9) 0.0118(10)
    C43 0.0463(15) 0.0221(11) 0.0310(13) 0.0076(10) 0.0107(11) 0.0125(10)
    C44 0.0412(13) 0.0164(10) 0.0282(12) 0.0032(9) 0.0108(10) 0.0020(9)
_geom_special_details
;
 All esds (except the esd in the dihedral angle between two l.s. planes)
 are estimated using the full covariance matrix.  The cell esds are taken
 into account individually in the estimation of esds in distances, angles
 and torsion angles; correlations between esds in cell parameters are only
 used when they are defined by crystal symmetry.  An approximate (isotropic)
 treatment of cell esds is used for estimating esds involving l.s. planes.
;
loop_
    _geom_bond_atom_site_label_1
    _geom_bond_atom_site_label_2
    _geom_bond_site_symmetry_2
    _geom_bond_distance
    _geom_bond_publ_flag
    Zn S1 . 2.2558(5) y
    Zn N1 . 2.0757(16) y
    S1 C16 . 1.758(2) y
    N1 N2 . 1.382(2) y
    N2 C16 . 1.314(2) y
    N3 C16 . 1.360(2) y
    Zn S2 . 2.2618(5) y
    Zn N5 . 2.0688(16) y
    S2 C38 . 1.759(2) y
    N5 N6 . 1.381(2) y
    N6 C38 . 1.309(2) y
    N7 C38 . 1.363(2) y
    O1 N4 . 1.227(2) ?
    O2 N4 . 1.222(2) ?
    O3 N8 . 1.214(2) ?
    O4 N8 . 1.224(2) ?
    N1 C9 . 1.309(2) ?
    N3 C17 . 1.410(3) ?
    N3 H3N . 0.871(9) ?
    N4 C3 . 1.471(2) ?
    N5 C31 . 1.309(2) ?
    N7 C39 . 1.416(3) ?
    N7 H7N . 0.866(9) ?
    N8 C25 . 1.468(2) ?
    C1 C2 . 1.384(3) ?
    C1 C6 . 1.403(3) ?
    C1 H1 . 0.9500 ?
    C2 C3 . 1.381(3) ?
    C2 H2 . 0.9500 ?
    C3 C4 . 1.380(3) ?
    C4 C5 . 1.383(3) ?
    C4 H4 . 0.9500 ?
    C5 C6 . 1.400(3) ?
    C5 H5 . 0.9500 ?
    C6 C7 . 1.466(3) ?
    C7 C8 . 1.337(3) ?
    C7 H7 . 0.9500 ?
    C8 C9 . 1.455(3) ?
    C8 H8 . 0.9500 ?
    C9 C10 . 1.494(3) ?
    C10 C11 . 1.391(3) ?
    C10 C15 . 1.392(3) ?
    C11 C12 . 1.387(3) ?
    C11 H11 . 0.9500 ?
    C12 C13 . 1.385(3) ?
    C12 H12 . 0.9500 ?
    C13 C14 . 1.380(3) ?
    C13 H13 . 0.9500 ?
    C14 C15 . 1.389(3) ?
    C14 H14 . 0.9500 ?
    C15 H15 . 0.9500 ?
    C17 C18 . 1.395(3) ?
    C17 C22 . 1.396(3) ?
    C18 C19 . 1.385(3) ?
    C18 H18 . 0.9500 ?
    C19 C20 . 1.384(3) ?
    C19 H19 . 0.9500 ?
    C20 C21 . 1.382(3) ?
    C20 H20 . 0.9500 ?
    C21 C22 . 1.392(3) ?
    C21 H21 . 0.9500 ?
    C22 H22 . 0.9500 ?
    C23 C24 . 1.380(3) ?
    C23 C28 . 1.400(3) ?
    C23 H23 . 0.9500 ?
    C24 C25 . 1.382(3) ?
    C24 H24 . 0.9500 ?
    C25 C26 . 1.381(3) ?
    C26 C27 . 1.387(3) ?
    C26 H26 . 0.9500 ?
    C27 C28 . 1.394(3) ?
    C27 H27 . 0.9500 ?
    C28 C29 . 1.464(3) ?
    C29 C30 . 1.340(3) ?
    C29 H29 . 0.9500 ?
    C30 C31 . 1.449(3) ?
    C30 H30 . 0.9500 ?
    C31 C32 . 1.494(3) ?
    C32 C37 . 1.380(3) ?
    C32 C33 . 1.394(3) ?
    C33 C34 . 1.384(3) ?
    C33 H33 . 0.9500 ?
    C34 C35 . 1.379(3) ?
    C34 H34 . 0.9500 ?
    C35 C36 . 1.373(3) ?
    C35 H35 . 0.9500 ?
    C36 C37 . 1.387(3) ?
    C36 H36 . 0.9500 ?
    C37 H37 . 0.9500 ?
    C39 C40 . 1.391(3) ?
    C39 C44 . 1.400(3) ?
    C40 C41 . 1.386(3) ?
    C40 H40 . 0.9500 ?
    C41 C42 . 1.380(3) ?
    C41 H41 . 0.9500 ?
    C42 C43 . 1.382(3) ?
    C42 H42 . 0.9500 ?
    C43 C44 . 1.379(3) ?
    C43 H43 . 0.9500 ?
    C44 H44 . 0.9500 ?
loop_
    _geom_angle_atom_site_label_1
    _geom_angle_atom_site_label_2
    _geom_angle_atom_site_label_3
    _geom_angle_site_symmetry_1
    _geom_angle_site_symmetry_3
    _geom_angle
    _geom_angle_publ_flag
    S1 Zn S2 . . 131.16(2) y
    S1 Zn N1 . . 86.77(4) y
    S1 Zn N5 . . 127.38(5) y
    S2 Zn N1 . . 125.14(4) y
    S2 Zn N5 . . 87.56(4) y
    N1 Zn N5 . . 98.00(6) y
    C16 S1 Zn . . 93.29(6) ?
    C38 S2 Zn . . 92.72(6) ?
    C9 N1 N2 . . 115.51(15) ?
    C9 N1 Zn . . 127.72(13) ?
    N2 N1 Zn . . 116.48(11) ?
    C16 N2 N1 . . 114.74(15) ?
    C16 N3 C17 . . 130.84(17) ?
    C16 N3 H3N . . 113.0(14) ?
    C17 N3 H3N . . 115.9(14) ?
    O2 N4 O1 . . 123.98(18) ?
    O2 N4 C3 . . 118.13(18) ?
    O1 N4 C3 . . 117.89(17) ?
    C31 N5 N6 . . 113.90(16) ?
    C31 N5 Zn . . 128.82(13) ?
    N6 N5 Zn . . 115.72(11) ?
    C38 N6 N5 . . 115.80(16) ?
    C38 N7 C39 . . 129.51(17) ?
    C38 N7 H7N . . 112.8(15) ?
    C39 N7 H7N . . 116.1(15) ?
    O3 N8 O4 . . 123.27(17) ?
    O3 N8 C25 . . 119.05(16) ?
    O4 N8 C25 . . 117.66(17) ?
    C2 C1 C6 . . 121.10(18) ?
    C2 C1 H1 . . 119.5 ?
    C6 C1 H1 . . 119.5 ?
    C3 C2 C1 . . 118.40(18) ?
    C3 C2 H2 . . 120.8 ?
    C1 C2 H2 . . 120.8 ?
    C4 C3 C2 . . 122.36(18) ?
    C4 C3 N4 . . 118.64(18) ?
    C2 C3 N4 . . 118.99(18) ?
    C3 C4 C5 . . 118.71(18) ?
    C3 C4 H4 . . 120.6 ?
    C5 C4 H4 . . 120.6 ?
    C4 C5 C6 . . 120.92(18) ?
    C4 C5 H5 . . 119.5 ?
    C6 C5 H5 . . 119.5 ?
    C5 C6 C1 . . 118.41(18) ?
    C5 C6 C7 . . 119.30(18) ?
    C1 C6 C7 . . 122.29(18) ?
    C8 C7 C6 . . 125.14(18) ?
    C8 C7 H7 . . 117.4 ?
    C6 C7 H7 . . 117.4 ?
    C7 C8 C9 . . 124.49(18) ?
    C7 C8 H8 . . 117.8 ?
    C9 C8 H8 . . 117.8 ?
    N1 C9 C8 . . 117.16(17) ?
    N1 C9 C10 . . 121.78(17) ?
    C8 C9 C10 . . 121.05(16) ?
    C11 C10 C15 . . 119.64(18) ?
    C11 C10 C9 . . 119.83(17) ?
    C15 C10 C9 . . 120.51(17) ?
    C12 C11 C10 . . 120.0(2) ?
    C12 C11 H11 . . 120.0 ?
    C10 C11 H11 . . 120.0 ?
    C13 C12 C11 . . 120.3(2) ?
    C13 C12 H12 . . 119.9 ?
    C11 C12 H12 . . 119.9 ?
    C14 C13 C12 . . 119.9(2) ?
    C14 C13 H13 . . 120.1 ?
    C12 C13 H13 . . 120.1 ?
    C13 C14 C15 . . 120.3(2) ?
    C13 C14 H14 . . 119.8 ?
    C15 C14 H14 . . 119.8 ?
    C14 C15 C10 . . 119.9(2) ?
    C14 C15 H15 . . 120.0 ?
    C10 C15 H15 . . 120.0 ?
    N2 C16 N3 . . 118.35(17) ?
    N2 C16 S1 . . 128.06(15) ?
    N3 C16 S1 . . 113.57(14) ?
    C18 C17 C22 . . 119.54(19) ?
    C18 C17 N3 . . 116.26(18) ?
    C22 C17 N3 . . 124.18(18) ?
    C19 C18 C17 . . 120.1(2) ?
    C19 C18 H18 . . 120.0 ?
    C17 C18 H18 . . 120.0 ?
    C20 C19 C18 . . 120.8(2) ?
    C20 C19 H19 . . 119.6 ?
    C18 C19 H19 . . 119.6 ?
    C21 C20 C19 . . 118.9(2) ?
    C21 C20 H20 . . 120.5 ?
    C19 C20 H20 . . 120.5 ?
    C20 C21 C22 . . 121.4(2) ?
    C20 C21 H21 . . 119.3 ?
    C22 C21 H21 . . 119.3 ?
    C21 C22 C17 . . 119.2(2) ?
    C21 C22 H22 . . 120.4 ?
    C17 C22 H22 . . 120.4 ?
    C24 C23 C28 . . 120.84(18) ?
    C24 C23 H23 . . 119.6 ?
    C28 C23 H23 . . 119.6 ?
    C23 C24 C25 . . 118.51(18) ?
    C23 C24 H24 . . 120.7 ?
    C25 C24 H24 . . 120.7 ?
    C26 C25 C24 . . 122.63(17) ?
    C26 C25 N8 . . 118.83(17) ?
    C24 C25 N8 . . 118.53(17) ?
    C25 C26 C27 . . 118.09(18) ?
    C25 C26 H26 . . 121.0 ?
    C27 C26 H26 . . 121.0 ?
    C26 C27 C28 . . 121.15(18) ?
    C26 C27 H27 . . 119.4 ?
    C28 C27 H27 . . 119.4 ?
    C27 C28 C23 . . 118.79(17) ?
    C27 C28 C29 . . 122.97(17) ?
    C23 C28 C29 . . 118.17(17) ?
    C30 C29 C28 . . 126.92(18) ?
    C30 C29 H29 . . 116.5 ?
    C28 C29 H29 . . 116.5 ?
    C29 C30 C31 . . 122.77(18) ?
    C29 C30 H30 . . 118.6 ?
    C31 C30 H30 . . 118.6 ?
    N5 C31 C30 . . 118.76(17) ?
    N5 C31 C32 . . 120.84(16) ?
    C30 C31 C32 . . 120.31(16) ?
    C37 C32 C33 . . 119.35(19) ?
    C37 C32 C31 . . 121.02(17) ?
    C33 C32 C31 . . 119.60(18) ?
    C34 C33 C32 . . 120.1(2) ?
    C34 C33 H33 . . 119.9 ?
    C32 C33 H33 . . 119.9 ?
    C35 C34 C33 . . 120.2(2) ?
    C35 C34 H34 . . 119.9 ?
    C33 C34 H34 . . 119.9 ?
    C36 C35 C34 . . 119.6(2) ?
    C36 C35 H35 . . 120.2 ?
    C34 C35 H35 . . 120.2 ?
    C35 C36 C37 . . 120.8(2) ?
    C35 C36 H36 . . 119.6 ?
    C37 C36 H36 . . 119.6 ?
    C32 C37 C36 . . 119.9(2) ?
    C32 C37 H37 . . 120.1 ?
    C36 C37 H37 . . 120.1 ?
    N6 C38 N7 . . 117.47(17) ?
    N6 C38 S2 . . 128.14(15) ?
    N7 C38 S2 . . 114.38(14) ?
    C40 C39 C44 . . 118.86(19) ?
    C40 C39 N7 . . 125.21(18) ?
    C44 C39 N7 . . 115.85(18) ?
    C41 C40 C39 . . 119.5(2) ?
    C41 C40 H40 . . 120.2 ?
    C39 C40 H40 . . 120.2 ?
    C42 C41 C40 . . 121.4(2) ?
    C42 C41 H41 . . 119.3 ?
    C40 C41 H41 . . 119.3 ?
    C41 C42 C43 . . 119.1(2) ?
    C41 C42 H42 . . 120.5 ?
    C43 C42 H42 . . 120.5 ?
    C44 C43 C42 . . 120.4(2) ?
    C44 C43 H43 . . 119.8 ?
    C42 C43 H43 . . 119.8 ?
    C43 C44 C39 . . 120.6(2) ?
    C43 C44 H44 . . 119.7 ?
    C39 C44 H44 . . 119.7 ?
loop_
    _geom_torsion_atom_site_label_1
    _geom_torsion_atom_site_label_2
    _geom_torsion_atom_site_label_3
    _geom_torsion_atom_site_label_4
    _geom_torsion_site_symmetry_1
    _geom_torsion_site_symmetry_2
    _geom_torsion_site_symmetry_3
    _geom_torsion_site_symmetry_4
    _geom_torsion
    _geom_torsion_publ_flag
    C9 N1 N2 C16 . . . . -179.30(17) ?
    Zn N1 N2 C16 . . . . 6.4(2) ?
    C31 N5 N6 C38 . . . . 169.32(16) ?
    Zn N5 N6 C38 . . . . 2.3(2) ?
    C6 C1 C2 C3 . . . . -2.9(3) ?
    C1 C2 C3 C4 . . . . 1.9(3) ?
    C1 C2 C3 N4 . . . . -179.09(17) ?
    O2 N4 C3 C4 . . . . 160.31(19) ?
    O1 N4 C3 C4 . . . . -19.0(3) ?
    O2 N4 C3 C2 . . . . -18.8(3) ?
    O1 N4 C3 C2 . . . . 161.88(18) ?
    C2 C3 C4 C5 . . . . 1.0(3) ?
    N4 C3 C4 C5 . . . . -178.09(17) ?
    C3 C4 C5 C6 . . . . -2.8(3) ?
    C4 C5 C6 C1 . . . . 1.9(3) ?
    C4 C5 C6 C7 . . . . -178.68(18) ?
    C2 C1 C6 C5 . . . . 1.1(3) ?
    C2 C1 C6 C7 . . . . -178.38(18) ?
    C5 C6 C7 C8 . . . . 154.6(2) ?
    C1 C6 C7 C8 . . . . -26.0(3) ?
    C6 C7 C8 C9 . . . . -174.32(18) ?
    N2 N1 C9 C8 . . . . -178.00(15) ?
    Zn N1 C9 C8 . . . . -4.4(2) ?
    N2 N1 C9 C10 . . . . 0.9(3) ?
    Zn N1 C9 C10 . . . . 174.45(13) ?
    C7 C8 C9 N1 . . . . 162.41(19) ?
    C7 C8 C9 C10 . . . . -16.5(3) ?
    N1 C9 C10 C11 . . . . 109.3(2) ?
    C8 C9 C10 C11 . . . . -71.9(2) ?
    N1 C9 C10 C15 . . . . -68.9(3) ?
    C8 C9 C10 C15 . . . . 109.9(2) ?
    C15 C10 C11 C12 . . . . 0.9(3) ?
    C9 C10 C11 C12 . . . . -177.35(18) ?
    C10 C11 C12 C13 . . . . -1.7(3) ?
    C11 C12 C13 C14 . . . . 1.3(3) ?
    C12 C13 C14 C15 . . . . -0.1(3) ?
    C13 C14 C15 C10 . . . . -0.7(3) ?
    C11 C10 C15 C14 . . . . 0.3(3) ?
    C9 C10 C15 C14 . . . . 178.54(18) ?
    N1 N2 C16 N3 . . . . -178.24(16) ?
    N1 N2 C16 S1 . . . . 0.2(3) ?
    C17 N3 C16 N2 . . . . 6.2(3) ?
    C17 N3 C16 S1 . . . . -172.37(17) ?
    Zn S1 C16 N2 . . . . -5.44(18) ?
    Zn S1 C16 N3 . . . . 173.01(14) ?
    C16 N3 C17 C18 . . . . 165.8(2) ?
    C16 N3 C17 C22 . . . . -12.3(3) ?
    C22 C17 C18 C19 . . . . 1.0(3) ?
    N3 C17 C18 C19 . . . . -177.24(18) ?
    C17 C18 C19 C20 . . . . 0.6(3) ?
    C18 C19 C20 C21 . . . . -1.2(3) ?
    C19 C20 C21 C22 . . . . 0.1(4) ?
    C20 C21 C22 C17 . . . . 1.5(3) ?
    C18 C17 C22 C21 . . . . -2.0(3) ?
    N3 C17 C22 C21 . . . . 176.1(2) ?
    C28 C23 C24 C25 . . . . 0.1(3) ?
    C23 C24 C25 C26 . . . . -0.5(3) ?
    C23 C24 C25 N8 . . . . 178.29(17) ?
    O3 N8 C25 C26 . . . . -0.4(3) ?
    O4 N8 C25 C26 . . . . 177.99(19) ?
    O3 N8 C25 C24 . . . . -179.19(18) ?
    O4 N8 C25 C24 . . . . -0.8(3) ?
    C24 C25 C26 C27 . . . . 0.5(3) ?
    N8 C25 C26 C27 . . . . -178.27(17) ?
    C25 C26 C27 C28 . . . . -0.2(3) ?
    C26 C27 C28 C23 . . . . -0.1(3) ?
    C26 C27 C28 C29 . . . . 176.99(18) ?
    C24 C23 C28 C27 . . . . 0.2(3) ?
    C24 C23 C28 C29 . . . . -177.12(17) ?
    C27 C28 C29 C30 . . . . 6.2(3) ?
    C23 C28 C29 C30 . . . . -176.68(19) ?
    C28 C29 C30 C31 . . . . -174.73(18) ?
    N6 N5 C31 C30 . . . . -179.84(15) ?
    Zn N5 C31 C30 . . . . -14.9(2) ?
    N6 N5 C31 C32 . . . . -3.3(2) ?
    Zn N5 C31 C32 . . . . 161.66(13) ?
    C29 C30 C31 N5 . . . . 172.80(18) ?
    C29 C30 C31 C32 . . . . -3.7(3) ?
    N5 C31 C32 C37 . . . . 92.3(2) ?
    C30 C31 C32 C37 . . . . -91.2(2) ?
    N5 C31 C32 C33 . . . . -85.7(2) ?
    C30 C31 C32 C33 . . . . 90.8(2) ?
    C37 C32 C33 C34 . . . . -0.2(3) ?
    C31 C32 C33 C34 . . . . 177.85(18) ?
    C32 C33 C34 C35 . . . . 0.9(3) ?
    C33 C34 C35 C36 . . . . -0.9(3) ?
    C34 C35 C36 C37 . . . . 0.1(3) ?
    C33 C32 C37 C36 . . . . -0.6(3) ?
    C31 C32 C37 C36 . . . . -178.59(19) ?
    C35 C36 C37 C32 . . . . 0.7(3) ?
    N5 N6 C38 N7 . . . . -178.58(15) ?
    N5 N6 C38 S2 . . . . -0.2(3) ?
    C39 N7 C38 N6 . . . . 16.9(3) ?
    C39 N7 C38 S2 . . . . -161.73(16) ?
    Zn S2 C38 N6 . . . . -1.62(18) ?
    Zn S2 C38 N7 . . . . 176.80(13) ?
    C38 N7 C39 C40 . . . . -12.1(3) ?
    C38 N7 C39 C44 . . . . 164.5(2) ?
    C44 C39 C40 C41 . . . . -2.2(3) ?
    N7 C39 C40 C41 . . . . 174.3(2) ?
    C39 C40 C41 C42 . . . . 1.0(4) ?
    C40 C41 C42 C43 . . . . 1.2(4) ?
    C41 C42 C43 C44 . . . . -2.0(4) ?
    C42 C43 C44 C39 . . . . 0.8(4) ?
    C40 C39 C44 C43 . . . . 1.4(3) ?
    N7 C39 C44 C43 . . . . -175.4(2) ?
loop_
    _geom_hbond_atom_site_label_D
    _geom_hbond_atom_site_label_H
    _geom_hbond_atom_site_label_A
    _geom_hbond_site_symmetry_A
    _geom_hbond_distance_DH
    _geom_hbond_distance_HA
    _geom_hbond_distance_DA
    _geom_hbond_angle_DHA
    N7 H7N O4 1_545 0.866(17) 2.175(17) 3.019(2) 164.9(16)
    C44 H44 O4 1_545 0.95 2.49 3.305(3) 144
    C37 H37 O3 2_645 0.95 2.48 3.373(3) 157
    C14 H14 O1 3_666 0.95 2.54 3.462(3) 164
_shelx_space_group_comment
;
The symmetry employed for this shelxl refinement is uniquely defined
by the following loop, which should always be used as a source of
symmetry information in preference to the above space-group names.
They are only intended as comments.
;
_shelx_estimated_absorpt_T_min     0.777
_shelx_estimated_absorpt_T_max     0.912
_shelx_hkl_file
;
   0   0   3   -0.10    0.20
   0   0   4  573.23   12.54
   0   0   5    0.09    0.32
   0   0   6  463.25   10.65
   0   0   7   -0.36    0.36
   0   0   8  224.20    6.09
   0   0   9    0.24    0.41
   0   0  10    5.16    0.78
   0   0  11   -0.52    0.52
   0   0  12   87.88    3.58
   0   0  13    0.36    0.53
   0   0  14   36.02    2.32
   0   0  15    0.71    0.64
   0   0  16   39.21    2.64
   0   0  17   -0.74    0.81
   0   0  18   -0.65    0.98
   0   0  19   -0.29    0.91
   0   0  20    0.43    0.82
   0   0  21    0.75    0.82
   0   0  22   43.59    3.42
   0   0  23   -1.04    1.07
   0   1   2   15.55    0.59
   0  -1   2   15.35    0.63
   0  -1  -2   14.82    0.59
   0   1   3   80.89    2.15
   0  -1   3   79.15    2.19
   0  -1  -3   78.16    2.09
   0   1   4  618.32   13.58
   0  -1  -4  647.45   13.50
   0  -1   4  608.16   13.67
   0  -1   5  170.17    4.43
   0  -1  -5  173.95    4.23
   0   1   5  165.47    4.36
   0   1   6  192.75    5.14
   0  -1   6  205.73    5.24
   0   1   7  115.33    3.51
   0  -1   7  115.78    3.60
   0   1   8  295.59    7.55
   0  -1   8  297.13    7.61
   0  -1   9  163.37    5.03
   0   1   9  173.34    5.01
   0   1  10  133.17    4.35
   0  -1  10  133.62    4.42
   0   1  11    0.99    0.57
   0  -1  11    0.84    0.59
   0  -1  12   65.62    3.03
   0   1  12   65.72    3.00
   0   1  13    2.22    0.67
   0  -1  13    1.61    0.67
   0  -1  14    3.73    0.87
   0   1  14    3.64    0.83
   0   1  15   17.83    1.74
   0  -1  15   18.32    1.75
   0  -1  16    0.70    0.76
   0   1  16    0.53    0.61
   0   1  17   36.23    2.63
   0  -1  17   33.77    2.54
   0  -1  18   69.38    3.88
   0   1  18   78.57    4.03
   0  -1  19  103.81    5.05
   0   1  19  115.10    5.17
   0  -1  20   18.94    2.11
   0   1  20   21.71    2.26
   0   1  21   72.51    4.28
   0  -1  21   70.68    4.27
   0   1  22    1.26    1.05
   0  -1  22    0.52    0.91
   0   1  23    2.74    1.11
   0  -1  23    1.98    1.23
   0  -2   1  700.58   14.70
   0  -2  -2   83.80    2.19
   0  -2   2   81.81    2.15
   0  -2   3    0.86    0.26
   0  -2  -3    0.94    0.25
   0   2   3    1.07    0.24
   0  -2  -3    1.04    0.23
   0   2   4    0.98    0.27
   0  -2   4    0.89    0.30
   0  -2  -4    0.82    0.27
   0  -2  -4    0.90    0.29
   0  -2  -5   58.33    1.94
   0   2   5   54.38    1.89
   0  -2  -5   57.84    1.88
   0  -2   5   54.67    1.99
   0  -2   6   63.50    2.28
   0   2   6   62.02    2.19
   0  -2   7   45.30    1.96
   0   2   7   45.82    1.88
   0  -2   8    6.81    0.81
   0   2   8    4.40    0.64
   0   2   9  142.53    4.35
   0  -2   9  136.18    4.41
   0  -2  10   -0.15    0.45
   0   2  10   -0.14    0.51
   0  -2  11  188.35    5.87
   0   2  11  192.16    5.79
   0  -2  12    4.11    0.82
   0   2  12    5.21    0.87
   0  -2  13   37.99    2.35
   0   2  13   41.07    2.41
   0  -2  14   55.56    2.98
   0   2  14   52.16    2.80
   0  -2  15   16.31    1.63
   0   2  15   15.47    1.59
   0   2  16   33.88    2.42
   0  -2  16   34.35    2.50
   0  -2  17    1.07    0.69
   0   2  17    1.17    0.76
   0  -2  18   -0.82    1.00
   0   2  18   -0.64    1.02
   0   2  19   11.89    1.60
   0  -2  19   10.32    1.60
   0  -2  20    2.84    0.98
   0   2  20    0.80    0.89
   0   2  21   54.55    3.64
   0  -2  21   55.58    3.83
   0   2  22   31.60    2.87
   0  -2  22   36.79    3.25
   0   2  23   25.64    2.64
   0  -2  23   24.75    2.72
   0  -3   0    0.10    0.13
   0  -3   1  114.15    2.75
   0   3  -1  115.37    2.77
   0   3  -2  251.19    5.64
   0  -3  -2  264.79    5.83
   0  -3  -3    7.36    0.55
   0  -3  -3    6.72    0.45
   0  -3   3    5.52    0.50
   0   3  -3    7.07    0.54
   0  -3   4    4.07    0.49
   0  -3  -4    5.00    0.45
   0  -3  -5    2.61    0.41
   0   3   5    2.43    0.41
   0   3   5    2.57    0.39
   0  -3   5    2.71    0.48
   0   3   6    6.16    0.61
   0  -3   6    4.92    0.61
   0   3   6    5.38    0.58
   0  -3   7   14.02    1.07
   0   3   7   14.08    0.96
   0  -3   8  159.43    4.78
   0   3   8  159.98    4.60
   0   3   9  107.05    3.61
   0  -3   9  106.72    3.76
   0   3  10   31.71    1.80
   0  -3  10   32.81    1.97
   0   3  11    5.18    0.80
   0  -3  11    5.37    0.92
   0  -3  12  105.11    4.10
   0   3  12  105.20    3.96
   0   3  13    2.64    0.76
   0  -3  13    1.67    0.57
   0  -3  14   -0.39    0.66
   0   3  14    0.08    0.60
   0   3  15    5.23    1.00
   0  -3  15    6.09    1.12
   0   3  16   84.89    3.97
   0  -3  16   83.59    4.09
   0  -3  17  124.69    5.32
   0   3  17  127.73    5.19
   0  -3  18  102.31    4.91
   0   3  18  105.27    4.76
   0  -3  19    0.16    0.88
   0   3  19    0.55    0.86
   0  -3  20   70.44    4.18
   0   3  20   64.38    3.89
   0   3  21    1.93    1.11
   0  -3  21    1.89    1.15
   0   3  22    1.40    1.18
   0  -3  22   -0.10    1.18
   0  -3  23    5.93    1.63
   0  -4   0   38.68    1.16
   0   4  -1  251.56    5.53
   0  -4   1  235.95    5.49
   0   4  -2   13.26    0.69
   0  -4   2   12.67    0.69
   0  -4  -3   14.08    0.67
   0  -4   3   12.76    0.75
   0   4  -3   12.53    0.76
   0  -4  -4   56.74    1.77
   0  -4   4   51.29    1.88
   0  -4  -5   23.35    1.09
   0   4   5   20.66    1.18
   0  -4   5   21.24    1.17
   0  -4   6   33.65    1.60
   0   4   6   32.11    1.55
   0   4   7  115.20    3.54
   0  -4   7  108.99    3.59
   0   4   7  114.16    3.42
   0   4   8  259.00    6.73
   0   4   8  261.57    6.78
   0  -4   8  259.65    6.99
   0  -4   9    2.77    0.60
   0   4   9    2.15    0.58
   0  -4  10  105.23    3.87
   0   4  10  105.09    3.65
   0  -4  11   45.02    2.44
   0   4  11   46.98    2.31
   0  -4  12   26.27    1.89
   0   4  12   26.51    1.76
   0   4  13   34.71    2.12
   0  -4  13   33.78    2.25
   0  -4  14  206.92    6.88
   0   4  14  205.60    6.56
   0   4  15   11.04    1.37
   0  -4  15   14.78    1.61
   0  -4  16    0.05    0.69
   0   4  16    1.30    0.80
   0   4  17    0.19    0.71
   0  -4  17    0.14    0.78
   0   4  18   34.54    2.60
   0  -4  18   35.85    2.77
   0  -4  19    8.91    1.59
   0   4  19    8.03    1.37
   0  -4  20   60.28    3.89
   0   4  20   70.14    3.97
   0  -4  21   -0.04    0.86
   0  -4  22   61.98    4.20
   0  -5   0    0.19    0.18
   0   5  -1   17.31    0.81
   0  -5   1   18.96    0.81
   0  -5   2    5.00    0.46
   0   5  -2    4.81    0.44
   0  -5   3    7.09    0.58
   0   5  -3    7.20    0.61
   0  -5   4  516.19   12.32
   0  -5  -4  577.23   12.11
   0  -5  -5    8.50    0.66
   0   5   5    8.07    0.80
   0  -5   5    7.41    0.74
   0  -5   6  104.99    3.34
   0   5   6  101.74    3.35
   0   5   7  289.98    7.65
   0  -5   7  300.80    7.70
   0  -5  -7  302.34    6.57
   0  -5   8    1.03    0.47
   0   5   8    1.03    0.43
   0  -5  -8    0.82    0.22
   0   5   9   26.69    1.60
   0  -5   9   26.46    1.70
   0  -5  10    0.65    0.51
   0   5  11    0.33    0.48
   0  -5  11    0.88    0.16
   0  -5  11    0.52    0.50
   0  -5  12    3.28    0.84
   0   5  12    2.09    0.58
   0  -5  13   41.14    2.52
   0   5  13   36.91    2.23
   0   5  14    8.55    1.14
   0  -5  14    4.69    0.92
   0  -5  15   19.87    1.89
   0   5  15   20.33    1.78
   0   5  16   18.02    1.74
   0  -5  16   14.87    1.70
   0  -5  17    1.87    0.95
   0  -5  18   34.23    2.75
   0  -5  19    8.90    1.51
   0  -5  20   -0.33    0.94
   0  -5  21    3.64    1.39
   0  -5  22    1.90    1.23
   0  -6   0    3.48    0.35
   0  -6   1  276.92    6.38
   0   6  -2  105.79    2.93
   0  -6   2  101.94    2.86
   0  -6   3  353.83    8.24
   0  -6  -4    1.09    0.29
   0  -6   4    0.93    0.36
   0  -6   5    0.10    0.30
   0   6   5    0.24    0.44
   0  -6   6  105.07    3.40
   0   6   6  102.30    3.52
   0   6   7   21.77    1.44
   0  -6   7   21.53    1.40
   0   6   8    2.54    0.62
   0  -6   8    3.01    0.64
   0  -6  -8    2.24    0.21
   0  -6  -9  139.77    3.39
   0   6   9  142.02    4.58
   0  -6   9  141.76    4.67
   0   6  10    4.20    0.75
   0  -6  10    4.98    0.86
   0  -6 -10    5.00    0.44
   0  -6  11   87.69    3.70
   0  -6 -11   92.56    2.67
   0  -6 -12   10.22    0.75
   0  -6  12    9.89    1.21
   0  -6  13   30.17    2.17
   0  -6 -13   33.51    1.51
   0  -6  14   30.10    2.28
   0  -6 -14   33.51    1.61
   0  -6  15    1.10    0.66
   0  -6  16    0.70    0.87
   0  -6  17   11.15    1.51
   0  -6  18    0.10    0.82
   0  -6  19   16.10    1.90
   0  -6  20    6.61    1.44
   0  -6  21    0.47    0.98
   0  -6  22   16.27    2.32
   0  -7   0    0.18    0.20
   0  -7   1  124.45    3.28
   0  -7  -1  123.12    3.17
   0  -7   2  110.75    3.11
   0   7  -2  113.69    3.17
   0  -7   3  446.52   10.24
   0  -7  -4    3.08    0.40
   0  -7   4    2.76    0.50
   0  -7   5  254.90    6.56
   0   7   6   12.60    1.12
   0  -7   6   14.04    1.09
   0  -7   7  218.24    6.13
   0   7   7  223.27    6.34
   0  -7   8    0.78    0.50
   0   7   8    1.13    0.54
   0  -7   9    0.29    0.48
   0   7   9    0.17    0.47
   0  -7 -10    4.49    0.30
   0   7  10    4.88    0.83
   0  -7  10    5.63    0.84
   0  -7 -11   87.31    2.33
   0  -7  11   85.57    3.65
   0   7  11   81.13    3.48
   0  -7 -12  173.07    4.27
   0  -7  12  164.66    5.83
   0  -7  13   40.61    2.57
   0  -7  14    5.91    1.12
   0  -7  15    1.39    0.81
   0  -7  16   41.03    2.85
   0  -7  17   50.78    3.30
   0  -7  18    9.61    1.47
   0  -7  19   15.00    2.03
   0  -7  20    8.98    1.74
   0  -7  21   14.34    2.04
   0  -7  22    6.45    1.77
   0  -8   0   80.72    2.34
   0  -8   1  129.87    3.47
   0  -8  -1  129.26    3.36
   0  -8   2 1009.53   21.75
   0  -8   3    3.42    0.49
   0  -8   4    0.46    0.32
   0  -8   5   84.65    2.93
   0  -8   6   17.31    1.22
   0   8   6   16.51    1.33
   0   8   7    0.66    0.49
   0  -8   7    0.90    0.47
   0  -8   8   11.74    1.12
   0   8   8   10.74    1.18
   0   8   9    0.89    0.58
   0  -8   9    0.01    0.47
   0   8  10  297.37    8.58
   0  -8  10  320.91    8.71
   0  -8  11    0.60    0.57
   0   8  11   -0.09    0.59
   0  -8  12   77.10    3.58
   0   8  12   77.32    3.50
   0  -8  13   -0.02    0.74
   0  -8  14  150.64    5.76
   0  -8  15   29.25    2.33
   0  -8  16    3.45    1.08
   0  -8  17   13.08    1.64
   0  -8  18    4.08    1.17
   0  -8  19   -0.40    0.99
   0  -8  20    3.97    1.33
   0  -8  21    4.47    1.35
   0  -9   0    0.22    0.25
   0  -9  -1    6.03    0.52
   0  -9   1    6.06    0.57
   0  -9  -2   64.05    2.03
   0  -9   2   66.32    2.23
   0  -9   3   63.53    2.28
   0  -9   4   89.55    2.99
   0  -9   5   88.24    3.02
   0   9   5   80.08    3.36
   0  -9   6  146.52    4.45
   0   9   6  135.22    4.74
   0   9   7   19.69    1.57
   0  -9   7   19.99    1.42
   0   9   8  159.06    5.35
   0  -9   8  156.75    5.02
   0   9   9   16.99    1.57
   0  -9   9   18.82    1.52
   0   9  10   84.98    3.67
   0  -9  10   83.80    3.55
   0   9  11   18.26    1.64
   0  -9  11   22.03    1.79
   0   9  12   59.33    3.13
   0  -9  12   62.46    3.22
   0   9  13    0.95    0.73
   0  -9  13    2.23    0.94
   0  -9  14    2.92    1.04
   0  -9  15   26.34    2.25
   0  -9  16   45.48    3.06
   0  -9  17   41.56    3.03
   0  -9  18   17.23    2.12
   0  -9  19   14.54    1.98
   0  -9  20   10.62    1.78
   0  -9  21    1.68    0.96
   0 -10   0  463.95   10.48
   0 -10  -1   58.18    1.94
   0 -10   1   58.71    2.03
   0 -10   2    0.59    0.31
   0 -10  -2    0.89    0.30
   0 -10   3    2.41    0.46
   0 -10   4    2.24    0.48
   0  10   4    2.06    0.55
   0  10   4    1.67    0.22
   0  10   4    2.23    0.23
   0  10   5    1.08    0.52
   0 -10   5    2.00    0.53
   0  10   6   16.68    1.49
   0 -10   6   18.73    1.32
   0  10   7   10.18    1.28
   0 -10   7   11.87    1.11
   0  10   8   -0.64    0.57
   0 -10   8   -0.06    0.48
   0  10   9  159.29    5.71
   0 -10   9  171.35    5.49
   0 -10  10    3.59    0.81
   0  10  10    4.45    0.92
   0  10  11   89.58    4.02
   0 -10  11   91.39    3.91
   0  10  12   -0.37    0.69
   0 -10  12    0.60    0.68
   0 -10  13  137.06    5.37
   0  10  13  144.49    5.54
   0 -10  14    0.35    0.76
   0 -10  15    7.86    1.36
   0 -10  16    2.87    0.98
   0 -10  17   14.51    1.82
   0 -10  18    3.89    1.26
   0 -10  19   44.67    3.40
   0 -10  20   -1.15    1.29
   0 -11   0    0.64    0.30
   0 -11  -1   18.11    0.95
   0 -11   1   17.71    1.03
   0  11   1   17.28    1.56
   0  11   2    0.13    0.57
   0 -11  -2    0.28    0.24
   0 -11   2    0.39    0.29
   0  11   3   40.80    1.47
   0  11   3   38.12    2.33
   0 -11   3   38.80    1.76
   0 -11  -3   39.85    1.55
   0 -11   4    1.84    0.45
   0  11   4    2.51    0.74
   0  11   4    2.41    0.27
   0  11   5    4.24    0.86
   0 -11   5    3.20    0.58
   0 -11   6   99.22    3.51
   0  11   6   91.90    3.98
   0  11   7    3.25    0.87
   0 -11   7    4.18    0.76
   0 -11   8   11.78    1.19
   0  11   8   11.80    1.40
   0  11   9   28.48    2.16
   0 -11   9   32.07    2.02
   0  11  10   10.82    1.47
   0 -11  10   12.67    1.33
   0  11  11   49.79    2.97
   0 -11  11   51.17    2.86
   0  11  12    4.97    1.18
   0 -11  12    4.12    1.00
   0 -11  13   16.70    1.75
   0  11  13   13.22    1.66
   0  11  14    7.24    1.27
   0 -11  14    8.96    1.43
   0 -11  15   70.57    3.83
   0 -11  16   14.62    1.83
   0 -11  17   85.75    4.58
   0 -11  18    7.03    1.51
   0 -11  19   31.06    2.83
   0 -11  20    1.96    1.40
   0 -12   0  206.39    5.24
   0  12   1   60.90    3.19
   0 -12   1   69.00    2.35
   0 -12  -1   68.35    2.22
   0 -12  -2   98.95    2.84
   0  12   2   85.51    3.89
   0 -12   2   96.75    3.09
   0 -12  -3    1.98    0.39
   0  12   3    1.60    0.71
   0 -12   3    1.28    0.42
   0 -12  -4   20.32    1.06
   0  12   4   16.89    1.65
   0 -12   4   19.49    1.29
   0  12   5   99.39    4.31
   0 -12   5  109.51    3.68
   0 -12   6    4.06    0.70
   0  12   6    3.61    0.93
   0  12   7   26.68    2.07
   0 -12   7   26.02    1.73
   0  12   8   17.86    1.80
   0 -12   8   21.22    1.58
   0 -12   9    2.50    0.87
   0  12   9    1.17    0.71
   0 -12  10   94.84    3.98
   0  12  10   90.65    4.32
   0 -12  11   12.99    1.48
   0  12  11   11.99    1.60
   0  12  12   57.04    3.35
   0 -12  12   57.55    3.18
   0  12  13   10.67    1.58
   0 -12  13    8.70    1.44
   0  12  14   -0.30    0.99
   0 -12  14    0.27    0.76
   0 -12  15    4.70    1.11
   0 -12  16    0.65    0.82
   0 -12  17    0.85    0.94
   0 -12  18    4.54    1.29
   0 -12  19    0.25    1.13
   0 -12  20    1.66    1.10
   0 -13   0   -0.23    0.30
   0 -13   1   16.21    1.06
   0  13   1   16.19    1.71
   0  13   2  142.29    5.55
   0 -13   2  159.21    4.45
   0  13   3   33.20    2.38
   0 -13   3   37.95    1.79
   0  13   4    7.61    1.25
   0 -13   4    8.97    0.89
   0 -13   5    2.46    0.59
   0  13   5    1.07    0.71
   0  13   6    9.58    1.38
   0 -13   6   12.38    1.13
   0  13   7   59.10    3.35
   0 -13   7   61.51    2.80
   0  13   8   69.16    3.73
   0 -13   8   75.71    3.28
   0  13   9  117.09    5.13
   0 -13   9  125.78    4.65
   0 -13  10    0.74    0.76
   0  13  10   -0.38    0.81
   0  13  11   19.36    2.08
   0 -13  11   20.20    1.80
   0  13  12   14.53    1.86
   0 -13  12   14.33    1.63
   0  13  13    1.33    0.85
   0 -13  13    0.80    0.71
   0  13  14   25.67    2.40
   0 -13  14   29.62    2.34
   0  13  15    1.37    0.90
   0 -13  15    0.57    0.80
   0 -13  16   11.64    1.70
   0 -13  17    4.34    1.32
   0 -13  18   21.42    2.33
   0 -13  19   40.68    3.34
   0  14   0    2.74    0.97
   0  14   1  650.70   16.70
   0  14   2    5.67    1.15
   0  14   3    1.30    0.86
   0  14   4   85.61    4.10
   0 -14   5  128.52    4.14
   0  14   5  107.49    4.92
   0 -14   6   41.10    2.17
   0  14   6   38.28    2.70
   0 -14   7    4.26    0.80
   0  14   7    5.48    1.17
   0  14   8    5.22    1.09
   0 -14   8    3.66    0.73
   0  14   9   31.18    2.61
   0 -14   9   32.81    2.15
   0 -14  10    0.87    0.67
   0  14  10    3.10    1.14
   0  14  11   59.40    3.69
   0 -14  11   58.51    3.19
   0  14  12   -0.48    0.98
   0 -14  12    0.61    0.74
   0  14  13   16.29    1.96
   0 -14  13   17.18    1.85
   0 -14  14    0.01    0.70
   0  14  14   -0.44    0.85
   0  14  15   29.87    2.73
   0 -14  15   21.65    2.21
   0 -14  16   10.03    1.66
   0 -14  17    0.81    0.90
   0 -14  18   -1.30    1.04
   0 -14  19   -0.72    1.00
   0  15   0    0.76    0.89
   0  15   1    0.77    0.64
   0  15   2    0.91    0.90
   0  15   3   41.27    2.87
   0  15   4   17.52    1.96
   0  15   5   98.84    4.71
   0  15   6   -0.66    0.89
   0  15   7  154.56    6.25
   0  15   8   14.09    1.70
   0  15   9  164.01    6.66
   0  15  10    2.54    1.09
   0  15  11   13.79    1.86
   0  15  12   18.62    2.15
   0  15  13    1.37    1.10
   0  15  14    6.30    1.66
   0  15  15    5.04    1.35
   0  16   0  155.05    6.24
   0  16   1    1.07    0.98
   0  16  -1    0.96    0.90
   0  16   2    2.61    0.99
   0  16   3   41.79    2.98
   0  16   4   -0.32    0.82
   0  16   5    3.03    1.15
   0  16   6    2.62    0.93
   0  16   7    6.14    1.40
   0  16   8   25.41    2.46
   0  16   9    0.74    0.94
   0  16  10   35.83    2.98
   0  16  11   20.66    2.34
   0  16  12   49.53    3.62
   0  16  13   24.57    2.61
   0  16  14    4.71    1.25
   0  16  15   48.33    3.72
   0  17   0    0.02    0.83
   0  17  -1    2.92    1.06
   0  17   1    2.87    1.03
   0  17  -2    2.13    1.05
   0  17   2    5.53    1.33
   0  17   3    0.23    0.78
   0  17   4    0.53    0.96
   0  17   5    1.51    1.03
   0  17   6   46.00    3.32
   0  17   7   -0.66    0.89
   0  17   8    8.86    1.61
   0  17   9   21.04    2.39
   0  17  10   -1.31    1.43
   0  17  11   10.92    1.83
   0  17  12    9.47    1.82
   0  17  13   11.16    1.92
   0  18   0  109.13    5.36
   0  18  -1    3.44    1.33
   0  18   1    2.70    1.17
   0  18  -2    3.55    1.23
   0  18   2    3.60    1.18
   0  18   3    0.10    0.78
   0  18  -3   -0.93    0.91
   0  18   4    2.78    1.29
   0  18   5   -0.05    0.99
   0  18   6   11.64    1.78
   0  18   7   -0.06    1.07
   0  18   8    4.35    1.32
   0  18   9   40.37    3.32
   0  18  10    0.36    1.14
   0  19   0   -0.52    0.95
   0  19   1    0.62    0.87
   0  19  -1    1.40    1.07
   0  19   2    1.55    0.92
   0  19  -2    1.58    1.00
   0  19  -3   13.53    1.98
   0  19   3   11.10    1.83
   0  19   4   -0.84    1.08
   0  19  -4   -1.02    1.10
   0  19   5   32.53    3.00
   0  19   6    0.59    1.15
  -1   0  23   -1.38    1.22
  -1   0  22    0.26    0.88
  -1   0  21   58.28    3.79
  -1   0  20   -0.15    0.72
  -1   0  19   14.38    1.79
  -1   0  18   -1.26    0.84
  -1   0  17    9.64    1.42
  -1   0  16   -0.24    0.71
  -1   0  15   14.84    1.51
  -1   0  14    0.16    0.63
  -1   0  13  158.12    5.41
  -1   0  12   -0.30    0.57
  -1   0  11    6.27    0.87
  -1   0  10    0.96    0.51
  -1   0   9  193.37    5.53
  -1   0   8    0.60    0.43
  -1   0   7    1.28    0.42
  -1   0   6   -0.10    0.30
  -1   0   5  306.38    7.20
  -1   0   4    0.38    0.27
  -1   0   3  331.47    7.37
   1   0  -2    0.07    0.14
   1   0   1  596.50   12.61
   1   0   2    0.41    0.21
   1   0   3    6.34    0.48
   1   0   4    0.14    0.25
   1   0   5  899.18   19.54
   1   0   6    0.22    0.33
   1   0   7  968.16   21.36
   1   0   8   -0.01    0.40
   1   0   9  454.99   11.23
   1   0  10   -0.05    0.42
   1   0  11   50.04    2.50
   1   0  12    0.49    0.58
   1   0  13   10.28    1.22
   1   0  14    0.22    0.63
   1   0  15   20.91    1.86
   1   0  16   -0.27    0.68
   1   0  17    3.75    1.16
   1   0  18    1.04    0.80
   1   0  19   69.07    4.01
   1   0  20   -0.75    0.84
   1   0  21  175.77    7.26
   1   0  22    0.02    1.09
   1   0  23    6.67    1.51
  -1   1  23    0.60    1.10
  -1  -1  23    0.18    0.93
  -1   1  22   58.74    3.90
  -1  -1  22   54.76    3.78
  -1   1  21    6.00    1.39
  -1  -1  21    6.78    1.47
  -1   1  20   48.54    3.31
  -1  -1  20   50.99    3.41
  -1  -1  19    7.86    1.41
  -1   1  19    6.87    1.32
  -1  -1  18    0.93    0.78
  -1   1  18   -0.03    0.67
  -1   1  17    7.86    1.28
  -1  -1  17    6.71    1.22
  -1   1  16    4.11    1.02
  -1  -1  16    3.98    0.96
  -1  -1  15    5.11    1.04
  -1   1  15    5.55    0.99
  -1   1  14    2.11    0.73
  -1  -1  14    3.40    0.89
  -1  -1  13   31.48    2.07
  -1   1  13   33.29    2.10
  -1   1  12  127.66    4.55
  -1  -1  12  129.12    4.55
  -1  -1  11   74.20    3.09
  -1   1  11   67.77    2.93
  -1   1  10  676.91   15.66
  -1  -1  10  662.60   15.67
  -1   1   9  496.19   11.87
  -1  -1   9  498.12   11.94
  -1  -1   8  182.05    5.13
  -1   1   8  183.57    5.11
  -1   1   7   17.36    1.11
   1  -1  -7   17.45    0.88
  -1  -1   7   16.39    1.08
  -1   1   6   49.74    1.88
   1  -1  -6   52.72    1.64
  -1  -1   6   51.62    1.94
  -1  -1   5   14.18    0.86
  -1   1   5   13.98    0.84
   1  -1  -5   14.09    0.67
  -1   1   4   63.99    1.74
  -1  -1   4   66.01    2.00
   1  -1  -4   64.14    1.83
   1  -1  -4   67.30    1.75
  -1   1   3   49.76    1.38
  -1  -1   3   52.57    1.57
   1  -1  -3   53.01    1.47
   1  -1  -3   55.61    1.39
   1  -1  -2  226.85    4.95
  -1  -1   2  222.81    5.00
  -1   1  -1   15.99    0.57
   1   1   1   15.42    0.54
  -1  -1  -1   15.33    0.63
   1  -1   1   15.82    0.65
  -1  -1  -2  285.77    6.34
   1   1   2  279.63    6.22
   1  -1   2  279.48    6.36
   1   1   3  719.93   15.50
   1  -1   3  729.60   15.66
   1   1   4   72.80    2.20
   1  -1   4   73.25    2.31
   1   1   5   53.54    1.88
   1  -1   5   50.47    1.93
   1  -1   6    2.51    0.50
   1   1   6    2.71    0.45
   1   1   7    6.99    0.76
   1  -1   7    7.92    0.84
   1   1   8  220.13    5.99
   1  -1   8  218.27    6.08
   1  -1   9    1.05    0.52
   1   1   9    0.52    0.40
   1  -1  10   69.61    2.96
   1   1  10   68.84    2.88
   1  -1  11  136.87    4.76
   1   1  11  137.88    4.67
   1  -1  12   61.48    3.00
   1   1  12   62.39    2.94
   1   1  13  108.21    4.23
   1  -1  13  102.23    4.20
   1  -1  14   45.86    2.73
   1   1  14   43.70    2.61
   1   1  15   14.01    1.56
   1  -1  15   12.06    1.47
   1   1  16    2.39    0.84
   1  -1  16    0.07    0.77
   1  -1  17    0.74    0.63
   1   1  17    0.12    0.71
   1   1  18   39.45    2.86
   1  -1  18   42.17    3.01
   1   1  19    2.74    1.05
   1  -1  19    1.28    0.85
   1  -1  20    0.94    0.95
   1   1  20    0.31    0.89
   1  -1  21   -0.13    0.93
   1   1  21    0.44    0.81
   1  -1  22   24.69    2.57
   1   1  22   20.76    2.41
   1   1  23    1.27    1.07
  -1  -2  23    1.22    1.30
  -1  -2  22   12.92    1.96
  -1  -2  21    9.10    1.64
  -1   2  21   12.62    1.82
  -1   2  20   15.05    1.90
  -1  -2  20   16.67    2.04
  -1   2  19    5.34    1.18
  -1  -2  19    4.99    1.21
  -1   2  18  128.08    5.38
  -1  -2  18  126.16    5.48
  -1   2  17    5.82    1.12
  -1  -2  17    9.21    1.37
  -1   2  16   39.09    2.56
  -1  -2  16   38.61    2.63
  -1   2  15    5.08    1.00
  -1  -2  15    6.23    1.09
  -1   2  14   84.56    3.66
  -1  -2  14   82.62    3.70
  -1  -2  13   98.07    3.99
  -1   2  13  102.12    3.97
  -1   2  12  209.42    6.29
  -1  -2  12  205.61    6.34
  -1   2  11  220.89    6.47
  -1  -2  11  224.90    6.54
  -1   2  10    4.81    0.75
  -1  -2  10    5.04    0.77
  -1   2   9  414.48   10.06
  -1  -2   9  403.76   10.15
  -1  -2   8   90.33    3.13
  -1   2   8   92.72    3.10
  -1   2   7  155.65    4.37
  -1  -2   7  157.95    4.45
  -1  -2   6  447.61   10.57
  -1   2   6  447.83   10.51
  -1   2   6  436.44   10.20
   1  -2  -5  226.09    5.30
   1  -2  -5  243.20    5.42
  -1  -2   5  224.86    5.64
  -1   2   5  225.27    5.39
  -1  -2   4  853.58   18.46
  -1   2   4  824.54   18.26
   1  -2  -4  855.95   18.14
  -1  -2   3  201.24    4.85
   1  -2  -3  215.19    4.82
  -1   2   3  213.80    4.66
   1  -2  -3  207.02    4.65
  -1  -2   2  355.52    7.78
   1  -2  -2  350.72    7.71
  -1   2   2  373.19    7.72
   1   2  -1   13.27    0.61
   1   2   0  270.24    5.95
  -1  -2   0  278.47    6.10
   1  -2   1  658.55   14.18
  -1  -2  -1  667.58   14.18
   1   2   2  748.65   15.97
  -1  -2  -2  770.82   15.91
  -1  -2  -2  774.54   15.98
  -1   2  -2  739.26   15.92
  -1  -2  -2  781.26   16.29
   1  -2   2  747.92   16.28
  -1  -2  -3  827.55   17.12
   1  -2   3  810.66   16.89
   1   2   3  784.68   17.09
   1  -2   3  782.03   17.37
  -1  -2  -3  813.70   17.32
   1  -2   4   76.94    2.49
   1   2   4   76.10    2.29
  -1  -2  -4   85.77    2.37
   1  -2   5   65.75    2.34
   1   2   5   69.19    2.21
   1  -2   6  123.74    3.82
   1   2   6  130.83    3.67
   1  -2   7   88.27    3.08
   1   2   7   88.57    2.93
   1   2   8   90.44    3.11
   1  -2   8   89.68    3.24
   1   2   9   -0.21    0.46
   1  -2   9    1.17    0.51
   1   2  10  249.07    6.83
   1  -2  10  237.26    7.01
   1   2  11    9.80    1.08
   1  -2  11   10.79    1.19
   1  -2  12    0.58    0.58
   1   2  12    1.42    0.59
   1  -2  13   26.13    2.01
   1   2  13   31.33    2.09
   1   2  14   75.55    3.56
   1  -2  14   80.66    3.74
   1   2  15   13.91    1.54
   1  -2  15   13.73    1.60
   1  -2  16    3.35    1.03
   1   2  16    5.14    1.12
   1  -2  17    5.85    1.27
   1   2  17    6.81    1.29
   1  -2  18   87.00    4.49
   1   2  18   86.56    4.35
   1  -2  19   12.66    1.78
   1   2  19   10.22    1.50
   1   2  20   86.98    4.58
   1  -2  20   81.77    4.63
   1  -2  21    8.85    1.71
   1   2  21    8.37    1.58
   1   2  22   10.72    1.77
   1  -2  22   13.16    1.99
   1   2  23    6.01    1.33
  -1  -3  23    7.50    1.68
  -1  -3  22   24.38    2.51
  -1  -3  21   54.46    3.70
  -1  -3  20   22.98    2.38
  -1  -3  19   85.58    4.47
  -1  -3  18   16.70    1.93
  -1   3  18   17.28    1.90
  -1  -3  17    1.06    0.92
  -1   3  17    0.63    0.81
  -1   3  16  152.27    5.66
  -1  -3  16  154.55    5.83
  -1   3  15   32.15    2.24
  -1  -3  15   34.11    2.39
  -1   3  14   88.82    3.76
  -1  -3  14   84.26    3.83
  -1  -3  13    2.17    0.69
  -1   3  13    1.14    0.61
  -1   3  12   47.09    2.41
  -1  -3  12   44.34    2.44
  -1   3  11  180.85    5.41
  -1  -3  11  168.23    5.44
  -1   3  10  240.28    6.61
  -1  -3  10  238.21    6.74
  -1   3   9    6.60    0.78
  -1  -3   9    6.17    0.83
  -1  -3   8  223.73    6.06
  -1  -3   7    9.76    0.86
   1  -3  -7    9.32    0.63
  -1   3   7    9.76    0.74
  -1   3   6  129.65    3.59
   1  -3  -6  133.83    3.30
  -1  -3   6  132.86    3.78
   1  -3  -5   15.58    0.83
  -1   3   5   14.63    0.84
  -1  -3   5   14.59    0.88
   1  -3  -5   13.95    0.63
   1   3  -4    6.95    0.54
   1  -3  -4    6.68    0.52
  -1   3   4    7.10    0.58
  -1   3   4    6.26    0.36
   1  -3  -4    6.46    0.38
  -1  -3   4    5.79    0.53
   1  -3  -3  159.22    3.61
  -1   3   3  162.97    3.61
   1   3  -3  159.92    3.87
  -1  -3   3  157.07    3.87
   1   3  -2    7.21    0.41
  -1  -3   2    6.82    0.40
  -1   3   2    6.27    0.37
   1  -3   0   10.85    0.60
   1   3   0   11.54    0.53
   1  -3   1  221.45    5.40
  -1  -3  -1  243.77    5.52
  -1  -3  -1  238.21    5.07
   1   3   1  225.25    5.07
   1  -3   2  114.31    3.19
  -1  -3  -2  122.88    2.84
   1   3   2  121.20    2.83
  -1  -3  -2  128.19    3.28
  -1   3  -3  193.69    4.37
  -1  -3  -3  208.68    4.35
  -1  -3  -3  196.54    4.54
   1  -3   3  182.71    4.87
   1   3   3  185.80    4.52
   1   3   4  291.12    6.85
  -1  -3  -4  315.91    6.92
   1  -3   4  300.67    6.52
   1  -3   4  288.20    7.21
   1  -3   5   36.86    1.65
   1  -3   5   38.55    1.13
   1   3   5   34.86    1.42
   1   3   6  143.54    3.92
   1  -3   6  137.43    4.14
   1  -3   7   85.84    3.09
   1   3   7   86.14    2.87
   1   3   8  182.57    5.09
   1  -3   8  178.21    5.33
   1  -3   9   80.01    3.15
   1   3   9   78.64    2.94
   1  -3  10   95.14    3.72
   1   3  10   96.67    3.50
   1  -3  11  498.29   12.49
   1   3  11  482.63   12.16
   1   3  12   16.82    1.44
   1  -3  12   18.51    1.64
   1  -3  13   50.59    2.84
   1   3  13   48.34    2.66
   1  -3  14   54.36    3.09
   1   3  14   53.36    2.87
   1  -3  15    2.88    0.90
   1   3  15    2.62    0.91
   1  -3  16    0.58    0.76
   1   3  16    0.53    0.65
   1   3  17    2.65    0.89
   1  -3  17    3.11    1.09
   1  -3  18   11.29    1.67
   1   3  18   12.88    1.65
   1   3  19   -0.22    0.85
   1  -3  19    1.22    1.08
   1  -3  20    6.97    1.42
   1   3  20    7.89    1.44
   1  -3  21   57.72    3.93
   1   3  21   50.96    3.58
   1  -3  22    8.94    1.75
   1   3  22    4.51    1.19
   1   3  23   47.96    3.72
  -1  -4  23   21.07    2.50
  -1  -4  22   10.55    1.85
  -1  -4  21   21.63    2.35
  -1  -4  20    6.62    1.39
  -1  -4  19   -1.31    1.09
   1  -4 -18    0.43    0.62
  -1  -4  18   -1.30    1.06
   1  -4 -17   81.12    3.35
  -1  -4  17   78.34    4.04
   1  -4 -16   62.61    2.77
  -1  -4  16   59.34    3.38
  -1  -4  15  117.37    4.80
  -1  -4  14   59.11    3.07
  -1  -4  13   12.75    1.40
  -1  -4  12    0.17    0.65
  -1  -4  11   11.70    1.19
   1  -4 -11   14.08    0.95
  -1  -4  10  138.49    4.67
   1  -4 -10  149.55    4.02
  -1   4   9    2.98    0.58
   1  -4  -9    3.15    0.42
  -1  -4   9    2.77    0.60
   1  -4  -8   11.54    0.68
  -1   4   8   12.39    0.92
  -1  -4   8   11.53    0.97
   1  -4  -7  217.73    5.12
  -1  -4   7  219.36    5.87
  -1   4   7  224.46    5.71
  -1   4   6    9.16    0.74
   1  -4  -6    9.17    0.49
  -1  -4   6    8.95    0.75
  -1  -4   5   -0.04    0.32
   1  -4  -5    0.45    0.16
  -1   4   5    0.65    0.31
   1   4  -4  229.95    5.35
   1  -4  -4  214.59    4.79
  -1   4   4  220.90    4.79
  -1  -4   4  216.71    5.31
  -1   4   4  211.20    5.43
  -1   4   3    1.13    0.18
  -1  -4   3    0.90    0.27
   1   4  -3    0.64    0.24
   1   4  -2   83.70    2.16
  -1  -4   2   82.21    2.15
  -1  -4   1   56.94    1.45
   1   4  -1   58.61    1.47
   1   4   0  622.60   13.28
   1  -4   0  618.16   13.46
  -1   4  -1   48.82    1.67
   1   4   1   50.36    1.36
   1  -4   1   45.36    1.60
  -1  -4  -2  255.01    5.48
   1  -4   2  241.04    5.99
  -1   4  -2  249.09    6.06
   1  -4   3   59.18    2.06
  -1  -4  -3   63.60    1.74
   1   4   3   59.83    1.70
  -1   4  -4   39.63    1.15
   1  -4   4   40.54    1.70
   1   4   4   37.22    1.35
  -1  -4  -4   43.88    1.43
  -1  -4  -5   32.98    1.33
   1  -4   5   30.32    1.51
   1   4   5   31.43    1.30
   1   4   6   94.08    3.21
   1   4   6   97.49    2.97
   1  -4   6  102.22    2.43
   1  -4   6   95.10    3.27
   1   4   7  313.61    7.91
   1  -4   7  313.59    8.28
   1  -4   7  333.62    7.17
   1  -4   8   90.86    2.34
   1  -4   8   84.87    3.27
   1   4   8   86.09    3.02
   1   4   9    3.57    0.63
   1  -4   9    2.98    0.67
   1   4  10    1.33    0.50
   1  -4  10    1.48    0.58
   1   4  11    0.13    0.50
   1  -4  11    0.81    0.61
   1   4  12   12.55    1.26
   1  -4  12   10.02    1.28
   1   4  13   17.33    1.51
   1  -4  13   20.73    1.76
   1   4  14    0.96    0.58
   1  -4  14    1.41    0.83
   1  -4  15   93.39    4.32
   1   4  15   97.62    4.21
   1   4  16   12.45    1.49
   1  -4  16   14.33    1.74
   1   4  17   49.59    3.00
   1  -4  17   44.83    3.11
   1   4  18    0.67    0.73
   1  -4  18   -0.13    0.80
   1  -4  19   68.98    4.09
   1   4  19   71.50    3.98
   1  -4  20   -0.66    0.85
   1   4  20   -1.38    0.87
   1  -4  21   44.94    3.48
   1   4  21   42.40    3.21
   1   4  22    3.84    1.23
   1  -4  22    3.15    1.30
  -1  -5  23   30.59    3.00
  -1  -5  22    4.47    1.39
  -1  -5  21   24.48    2.53
  -1  -5  20    0.00    0.91
  -1  -5  19   19.78    2.12
  -1  -5  18   14.04    1.83
  -1  -5  17  130.17    5.44
   1  -5 -16   84.36    3.19
  -1  -5  16   75.40    3.90
   1  -5 -15   31.17    1.72
  -1  -5  15   29.85    2.25
  -1  -5  14   12.12    1.44
   1  -5 -14   11.90    0.99
   1  -5 -13   10.56    0.88
  -1  -5  13   11.22    1.33
  -1  -5  12  141.41    5.09
   1  -5 -12  148.54    4.14
  -1  -5  11   12.55    1.26
   1  -5 -11   14.74    0.92
  -1   5  10  129.21    4.22
  -1  -5  10  128.17    4.44
   1  -5 -10  139.88    3.63
  -1  -5   9    3.63    0.66
   1  -5  -9    3.73    0.41
  -1   5   9    2.37    0.57
  -1  -5   8   68.87    2.73
  -1   5   8   70.76    2.65
   1  -5  -8   73.60    2.04
  -1  -5   7  509.89   12.15
  -1   5   7  508.76   12.09
   1  -5  -7  525.51   11.15
   1  -5  -6   56.03    1.48
  -1   5   6   50.70    2.09
  -1  -5   6   54.55    2.11
  -1  -5   5  135.59    3.75
  -1   5   5  131.64    3.85
  -1   5   4    8.23    0.75
  -1  -5   4    8.22    0.62
  -1   5   4    8.09    0.38
   1   5  -4    7.90    0.63
  -1   5   3  328.98    6.98
  -1  -5   3  304.42    7.23
   1   5  -3  318.35    7.28
  -1  -5   2   76.01    2.10
   1   5  -2   82.68    2.13
   1   5  -1  133.97    3.06
  -1  -5   1  128.19    3.02
   1  -5   0  179.37    4.46
   1  -5   1  249.44    6.15
   1   5   1  265.21    5.82
   1   5   2  281.77    6.25
  -1  -5  -2  294.06    6.24
   1  -5   2  282.20    6.83
  -1  -5  -3   57.72    1.62
   1  -5   3   54.15    2.01
  -1  -5  -4  157.05    3.68
  -1   5  -4  139.76    3.40
   1  -5   4  140.32    4.10
  -1  -5  -5  162.89    4.09
   1  -5   5  147.90    4.46
  -1  -5  -6    4.45    0.33
   1  -5   6    4.60    0.69
   1   5   6    3.92    0.49
   1   5   7  129.40    4.14
   1  -5   7  127.17    4.17
   1   5   7  132.20    3.80
   1   5   8    5.01    0.66
   1  -5   8    5.25    0.81
   1   5   8    5.69    0.75
   1  -5   9  176.32    4.05
   1  -5   9  167.98    5.45
   1   5   9  176.93    5.08
   1  -5  10   62.49    2.94
   1   5  10   63.09    2.65
   1  -5  10   64.25    1.79
   1  -5  11   10.04    1.21
   1   5  11   12.51    1.16
   1  -5  11   11.10    0.61
   1  -5  12  123.37    4.78
   1   5  12  124.27    4.39
   1   5  13   82.38    3.53
   1  -5  13   79.80    3.79
   1  -5  14  108.40    4.70
   1   5  14  118.12    4.48
   1  -5  15   -0.32    0.84
   1   5  15    0.57    0.57
   1  -5  16   12.52    1.66
   1   5  16   11.03    1.37
   1   5  17    4.24    1.04
   1  -5  17    2.64    1.02
   1   5  18    6.79    1.32
   1  -5  18    4.98    1.20
   1   5  19    8.71    1.54
   1  -5  19    9.32    1.71
   1   5  20    0.83    0.89
   1  -5  20    3.27    1.21
   1  -5  21   -1.02    1.26
   1  -5  22    0.27    1.29
  -1  -6  22   19.39    2.31
  -1  -6  21    0.46    1.02
  -1  -6  20   13.05    1.97
  -1  -6  19    3.03    1.03
  -1  -6  18   14.14    1.84
  -1  -6  17    0.01    0.86
  -1  -6  16   62.87    3.45
  -1  -6  15   79.95    3.90
   1  -6 -15   85.82    2.99
  -1  -6  14    8.63    1.22
   1  -6 -14    7.75    0.75
   1  -6 -13   37.22    1.60
  -1  -6  13   35.84    2.30
   1  -6 -12    0.13    0.27
  -1  -6  12    0.69    0.55
   1  -6 -11   20.95    1.02
  -1  -6  11   20.40    1.58
  -1   6  11   21.88    1.55
   1  -6 -10   18.23    0.87
  -1  -6  10   17.80    1.41
  -1   6  10   19.05    1.36
   1  -6  -9   74.19    2.04
  -1  -6   9   71.20    2.91
  -1   6   9   71.82    2.87
   1  -6  -8    5.99    0.38
  -1   6   8    5.52    0.75
  -1  -6   8    6.25    0.76
  -1   6   7    9.43    0.90
  -1  -6   7    9.31    0.88
  -1   6   6  103.98    3.44
  -1  -6   6  106.82    3.34
  -1   6   5  163.20    4.72
  -1  -6   5  168.21    4.49
  -1   6   4  539.59   11.44
  -1  -6   4  542.04   12.06
  -1   6   4  538.40   12.54
   1   6  -3    0.50    0.24
  -1  -6   3    0.43    0.23
  -1   6   3    0.29    0.17
  -1  -6   2   91.42    2.51
   1   6  -2  102.34    2.58
  -1  -6   1  125.60    2.99
  -1  -6   0    0.58    0.13
   1  -6   0    0.17    0.28
   1  -6   1   19.02    1.02
   1   6   1   21.01    0.87
  -1  -6  -2  322.65    6.91
   1  -6   2  304.49    7.55
   1   6   2  318.54    6.97
  -1  -6  -3    2.63    0.27
   1  -6   3    2.64    0.48
  -1  -6  -4  182.30    4.33
   1  -6   4  167.48    4.85
  -1  -6  -5    0.01    0.22
  -1   6  -5    0.28    0.14
   1  -6   5    0.13    0.38
   1  -6   6  243.11    6.56
   1   6   7    0.72    0.41
   1  -6   7    0.71    0.51
   1  -6   8   73.61    3.06
   1   6   8   68.71    2.96
  -1  -6  -8   78.64    2.04
   1   6   9    1.07    0.45
   1   6   9    0.82    0.49
   1  -6   9    1.41    0.59
   1   6  10  221.99    6.20
   1  -6  10  216.04    6.65
   1   6  11   19.03    1.41
   1  -6  11   17.15    1.58
   1  -6  12  117.09    4.69
   1   6  12  120.26    4.28
   1   6  13   15.90    1.44
   1  -6  13   18.89    1.75
   1   6  14    0.43    0.55
   1  -6  14   -0.19    0.80
   1   6  15    5.33    0.99
   1  -6  15    4.40    1.04
   1   6  16   93.25    4.13
   1  -6  16   84.89    4.32
   1  -6  17    1.70    1.13
   1   6  17   -0.84    0.74
   1  -6  18   19.65    2.23
   1  -6  19    0.86    0.84
   1  -6  20   25.39    2.63
   1  -6  21    0.28    0.92
  -1  -7  22    1.30    1.18
  -1  -7  21    4.42    1.39
  -1  -7  20    1.04    0.91
  -1  -7  19    0.61    0.89
  -1  -7  18    7.21    1.40
  -1  -7  17   84.54    4.30
  -1  -7  16    8.94    1.35
  -1  -7  15    0.71    0.70
  -1  -7  14   67.74    3.46
   1  -7 -13   52.69    1.85
  -1  -7  13   51.86    2.84
   1  -7 -12  188.58    4.62
  -1   7  12  177.24    5.83
  -1  -7  12  186.27    6.07
  -1  -7  11  217.01    6.60
   1  -7 -11  218.87    5.10
  -1   7  11  208.44    6.42
  -1   7  10  135.50    4.56
  -1  -7  10  141.47    4.71
   1  -7 -10  137.08    3.30
  -1  -7   9   73.43    3.01
  -1   7   9   74.91    3.03
  -1   7   8  199.42    5.86
  -1  -7   8  198.72    5.72
  -1   7   7   22.36    1.47
  -1  -7   7   21.98    1.37
  -1   7   6  205.08    5.87
  -1  -7   6  210.20    5.60
  -1  -7   5   13.35    0.92
  -1   7   5   12.69    1.08
  -1   7   4    8.08    0.89
  -1   7   4    7.88    0.44
  -1  -7   4    8.01    0.68
  -1  -7   3   54.32    1.79
   1   7  -3   53.50    1.82
  -1  -7   2   36.00    1.26
   1   7  -2   35.65    1.30
   1  -7  -1   76.20    2.44
  -1  -7   1   80.34    2.09
  -1  -7   0  148.31    3.40
   1  -7   0  144.98    3.95
   1   7   1  540.93   11.69
  -1  -7  -1  531.71   11.28
   1  -7   1  525.47   12.00
  -1  -7  -2  340.73    7.22
   1   7   2  327.14    7.36
   1  -7   2  318.21    7.93
   1   7   3  165.05    3.93
   1  -7   3  177.88    4.81
   1  -7   4  577.96   14.11
  -1  -7  -4  639.95   13.43
  -1  -7  -5    0.21    0.23
   1  -7   5   -0.10    0.40
   1  -7   6  103.86    3.58
   1  -7   7   92.11    3.38
   1   7   7   89.05    3.48
   1  -7   8    0.92    0.55
   1   7   8    0.35    0.50
   1   7   9   19.74    1.53
   1  -7   9   18.61    1.52
  -1  -7  -9   17.36    0.63
  -1  -7  -9   16.89    0.61
  -1  -7 -10    3.02    0.31
   1   7  10    2.73    0.73
   1  -7  10    3.16    0.86
  -1  -7 -10    2.88    0.29
  -1  -7 -11   66.41    1.99
   1  -7  11   66.95    3.22
   1  -7  12    3.65    0.93
   1  -7  13   10.04    1.36
   1  -7  14    7.10    1.27
   1  -7  15   -0.03    0.84
   1  -7  16    2.02    0.82
   1  -7  17   16.19    1.93
   1  -7  18   -0.16    0.86
   1  -7  19   10.77    1.74
   1  -7  20   10.13    1.68
   1  -7  21    2.01    1.33
  -1  -8  22   -0.58    0.97
  -1  -8  21   14.09    2.08
  -1  -8  20    0.66    1.06
  -1  -8  19   10.53    1.66
  -1  -8  18    7.70    1.47
  -1  -8  17   28.38    2.44
  -1  -8  16   10.15    1.52
  -1  -8  15   95.93    4.39
  -1  -8  14    0.50    0.71
  -1   8  13   32.58    2.12
  -1  -8  13   30.83    2.16
  -1   8  12    8.73    1.13
  -1  -8  12    6.00    1.03
  -1  -8  11    9.49    1.13
  -1   8  11    8.46    1.12
  -1   8  10   48.28    2.53
  -1  -8  10   49.61    2.49
  -1   8   9   38.04    2.15
  -1  -8   9   37.68    2.04
  -1  -8   8   56.28    2.47
  -1   8   8   57.35    2.64
  -1   8   7    0.62    0.47
  -1  -8   7    1.08    0.46
  -1  -8   6   92.81    3.10
  -1   8   6   88.15    3.41
  -1   8   5  366.31    9.58
  -1  -8   5  384.09    9.02
  -1   8   4   31.64    1.09
  -1  -8   4   34.17    1.45
  -1   8   4   33.16    1.86
  -1  -8   3   49.54    1.74
   1   8  -3   48.67    1.75
  -1  -8   2    5.99    0.48
   1   8  -2    6.31    0.51
   1  -8  -1    0.37    0.26
  -1  -8   1    0.25    0.18
  -1  -8   0  124.75    2.99
   1  -8   0  123.41    3.54
   1  -8   1   62.43    2.24
  -1  -8  -1   64.51    1.70
   1   8   1   64.61    2.04
   1  -8   2   45.14    1.87
  -1  -8  -2   45.90    1.36
  -1  -8  -2   48.99    1.36
   1   8   2   47.79    1.52
   1   8   3   66.02    1.80
   1  -8   3   67.27    2.48
  -1  -8  -3   72.46    1.92
  -1  -8  -4    4.65    0.41
   1  -8   4    4.31    0.64
   1  -8   5   33.49    1.80
  -1  -8  -5   38.03    1.41
  -1   8  -6   11.86    0.59
   1  -8   6   12.15    1.06
   1   8   6   10.29    1.15
   1  -8   7  109.23    3.83
   1   8   7  103.34    3.97
   1   8   8    4.59    0.86
   1  -8   8    2.93    0.65
   1  -8   9   62.33    2.90
   1   8   9   58.72    2.88
   1  -8  10    6.76    1.04
   1   8  10    8.12    1.15
   1  -8  11  150.79    5.43
   1   8  11  153.43    5.42
   1  -8  12    3.01    0.94
   1  -8  13   95.78    4.31
   1  -8  14   12.33    1.56
   1  -8  15    1.89    0.87
   1  -8  16    2.20    0.97
   1  -8  17   37.68    2.95
   1  -8  18    9.79    1.63
   1  -8  19    9.20    1.66
   1  -8  20    3.15    1.16
   1  -8  21   10.81    1.89
  -1  -9  21    6.01    1.61
  -1  -9  20    8.23    1.67
  -1  -9  19   39.74    3.11
  -1  -9  18   61.88    3.78
  -1  -9  17   13.33    1.73
  -1  -9  16   68.66    3.79
  -1  -9  15    3.77    1.05
  -1   9  14   12.13    1.42
  -1  -9  14   11.96    1.49
  -1  -9  13   10.21    1.34
  -1   9  13   11.57    1.35
  -1   9  12    7.73    1.14
  -1  -9  12    8.75    1.17
  -1  -9  11  248.84    7.54
  -1   9  11  260.23    7.67
  -1   9  10   21.96    1.72
  -1  -9  10   22.93    1.67
  -1   9   9   90.49    3.69
  -1  -9   9   88.70    3.50
  -1  -9   8   60.68    2.62
  -1   9   8   57.46    2.78
  -1  -9   7   30.36    1.65
  -1   9   7   25.91    1.79
  -1   9   6  116.40    4.25
  -1  -9   6  124.08    3.83
  -1   9   5    6.55    0.90
  -1  -9   5    5.15    0.62
  -1   9   4    4.66    0.83
  -1   9   4    3.50    0.35
  -1  -9   4    3.82    0.51
  -1  -9   3   37.56    1.51
   1  -9  -2    2.87    0.45
  -1  -9   2    3.30    0.42
  -1  -9   1   20.37    0.88
   1  -9  -1   20.45    1.12
   1  -9   0   61.87    2.24
  -1  -9   0   66.18    1.82
  -1  -9  -1  205.69    4.66
   1   9   1  211.40    5.17
   1  -9   1  193.78    5.33
   1  -9   2   11.90    0.91
   1   9   2   10.43    0.68
  -1  -9  -2   10.44    0.52
  -1  -9  -2   11.03    0.53
   1  -9   3  223.55    6.11
  -1  -9  -3  237.27    5.34
   1   9   3  231.47    5.31
   1  -9   4   50.42    2.25
  -1  -9  -4   55.84    1.72
  -1  -9  -5  192.12    4.66
   1  -9   5  173.59    5.37
   1  -9   6   38.97    2.02
   1   9   6   38.17    2.24
  -1   9  -6   38.95    1.33
   1   9   7    2.58    0.73
   1  -9   7    2.00    0.59
   1   9   8  136.44    5.00
   1  -9   8  144.12    4.84
   1   9   9   13.78    1.39
   1  -9   9   14.41    1.39
   1   9  10   89.19    3.85
   1  -9  10   85.14    3.69
   1   9  11   16.48    1.62
   1  -9  11   18.45    1.71
   1   9  12   56.38    3.10
   1  -9  12   59.58    3.19
   1  -9  13   50.21    3.02
   1  -9  14    1.75    0.78
   1  -9  15   29.16    2.42
   1  -9  16    1.77    0.91
   1  -9  17    4.46    1.32
   1  -9  18   38.15    3.06
   1  -9  19    8.09    1.57
   1  -9  20    5.30    1.56
  -1 -10  21    8.16    1.75
  -1 -10  20    3.08    1.22
  -1 -10  19   13.66    1.89
  -1 -10  18   23.74    2.40
  -1 -10  17   -0.38    0.83
  -1 -10  16   84.71    4.30
  -1 -10  15    6.36    1.18
  -1  10  14   96.32    4.31
  -1 -10  14   91.27    4.23
  -1  10  13   74.34    3.69
  -1 -10  13   77.70    3.69
  -1 -10  12   25.49    1.96
  -1  10  12   23.90    1.98
  -1  10  11   -0.49    0.78
  -1 -10  11    0.23    0.58
  -1 -10  10   44.95    2.42
  -1  10  10   43.24    2.57
  -1 -10   9   24.55    1.68
  -1  10   9   21.56    1.77
  -1  10   8    5.13    0.92
  -1 -10   8    5.11    0.80
  -1  10   7   36.97    2.29
  -1 -10   7   42.96    2.06
  -1 -10   6   17.46    1.21
  -1  10   6   14.66    1.41
  -1 -10   5   41.33    1.71
  -1  10   5   35.03    2.09
  -1  10   4   11.96    0.68
  -1 -10   4   13.36    0.91
  -1  10   4   12.63    1.31
  -1  10   3    2.10    0.75
  -1 -10   3    1.00    0.30
   1 -10  -2   38.20    1.66
  -1 -10   2   40.80    1.49
   1 -10  -1   36.82    1.61
  -1 -10   1   34.87    1.28
   1 -10   0    1.77    0.42
  -1 -10   0    1.67    0.25
  -1 -10  -1    7.51    0.44
   1  10   1    7.80    0.69
   1 -10   1    7.54    0.73
  -1 -10  -2    2.44    0.26
  -1 -10  -2    2.18    0.25
   1 -10   2    2.47    0.48
   1  10   2    2.51    0.40
   1 -10   3  139.68    4.27
  -1 -10  -3  143.42    3.46
  -1 -10  -3  141.21    3.47
   1  10   3  140.95    3.52
  -1 -10  -4    0.26    0.17
   1  10   4    0.16    0.49
   1 -10   4    0.65    0.41
  -1 -10  -5   14.36    0.78
   1  10   5   13.74    1.36
   1 -10   5   13.10    1.11
   1  10   6  123.20    4.75
   1 -10   6  140.75    4.51
   1  10   7   29.27    2.05
   1 -10   7   28.03    1.80
   1  10   8  116.23    4.63
   1 -10   8  119.05    4.35
   1  10   9   67.66    3.35
   1 -10   9   65.87    3.13
   1  10  10    1.93    0.82
   1 -10  10    2.10    0.76
   1  10  11    0.17    0.76
   1 -10  11    0.39    0.59
   1 -10  12   12.01    1.49
   1  10  12   12.73    1.55
   1 -10  13   20.85    2.02
   1 -10  14    2.12    0.73
   1 -10  15    2.10    0.97
   1 -10  16   97.24    4.80
   1 -10  17   -0.50    0.93
   1 -10  18   39.82    3.18
   1 -10  19    3.76    1.34
   1 -10  20   63.61    4.27
  -1 -11  21    8.85    1.80
  -1 -11  20   62.38    4.14
  -1 -11  19    0.62    0.84
  -1 -11  18    4.39    1.27
  -1 -11  17   50.64    3.36
  -1 -11  16    5.07    1.25
  -1  11  15   -0.47    0.83
  -1 -11  15    1.03    0.77
  -1 -11  14   29.10    2.29
  -1  11  14   30.00    2.33
  -1  11  13   11.37    1.48
  -1 -11  13    9.90    1.37
  -1  11  12   71.85    3.67
  -1 -11  12   73.95    3.51
  -1 -11  11    1.85    0.74
  -1  11  11   -0.01    0.69
  -1  11  10   43.34    2.73
  -1 -11  10   51.95    2.68
  -1 -11   9    1.10    0.61
  -1  11   9    0.45    0.64
  -1 -11   8   13.35    1.25
  -1  11   8   13.45    1.42
  -1  11   7   22.56    1.80
  -1 -11   7   25.42    1.58
  -1 -11   6    2.41    0.53
  -1  11   6    2.77    0.77
  -1  11   5   42.99    2.49
  -1 -11   5   47.30    2.01
  -1  11   4    1.92    0.62
  -1 -11   4    2.42    0.44
  -1  11   3    4.95    0.94
  -1 -11   3    5.46    0.58
   1 -11  -3    5.00    0.58
   1 -11  -2    0.15    0.29
  -1 -11   2   -0.17    0.25
  -1 -11   1   12.94    0.72
   1 -11  -1   13.66    0.97
  -1 -11   0    3.73    0.36
   1 -11   0    3.09    0.49
   1  11   0    2.12    0.66
   1  11   1   23.88    1.26
   1 -11   1   23.46    1.34
   1  11   1   20.72    1.71
  -1 -11  -1   24.35    0.90
   1  11   2   36.92    1.48
  -1 -11  -2   35.02    1.14
  -1 -11  -2   36.62    1.16
   1 -11   2   36.08    1.75
   1  11   2   30.30    2.07
  -1 -11  -3   20.18    0.83
  -1 -11  -3   20.54    0.83
   1  11   3   19.80    0.92
   1  11   3   18.51    1.63
   1 -11   3   18.65    1.28
   1 -11   4   58.63    2.51
   1  11   4   57.40    2.95
   1  11   5    6.04    1.02
   1 -11   5    5.85    0.83
   1 -11   6   86.22    3.37
   1  11   6   83.72    3.79
   1 -11   7    0.66    0.61
   1  11   7    1.09    0.82
   1 -11   8    1.23    0.64
   1  11   8    0.64    0.80
   1  11   9   76.05    3.74
   1 -11   9   80.02    3.52
   1 -11  10   27.56    2.02
   1  11  10   23.25    2.05
   1 -11  11    9.21    1.35
   1  11  11    6.88    1.23
   1  11  12  243.94    8.24
   1 -11  12  258.59    8.14
   1  11  13   62.67    3.60
   1 -11  13   68.46    3.66
   1 -11  14    5.32    1.22
   1 -11  15   14.37    1.85
   1 -11  16    2.45    1.08
   1 -11  17   -0.17    0.95
   1 -11  18    1.41    1.12
   1 -11  19    1.20    0.88
  -1 -12  20    4.67    1.42
  -1 -12  19   37.81    3.09
  -1 -12  18   -0.55    1.03
  -1 -12  17   19.74    2.11
  -1 -12  16    2.93    1.03
  -1 -12  15    4.69    0.98
  -1  12  15    5.84    1.28
  -1 -12  14   19.39    1.92
  -1  12  14   21.21    2.10
  -1  12  13   15.12    1.72
  -1 -12  13   17.61    1.75
  -1 -12  12   62.18    3.18
  -1  12  12   59.96    3.43
  -1  12  11    0.92    0.90
  -1 -12  11    3.29    0.87
  -1  12  10    0.74    0.80
  -1 -12  10    1.15    0.61
  -1 -12   9   18.00    1.49
  -1  12   9   18.35    1.74
  -1 -12   8   -0.26    0.49
  -1  12   8    0.52    0.62
  -1  12   7   19.05    1.78
  -1 -12   7   16.11    1.26
  -1  12   6    6.65    1.14
  -1 -12   6    8.92    0.92
  -1 -12   5  310.08    7.67
  -1  12   5  282.07    8.73
  -1 -12   4    0.14    0.30
  -1  12   4    0.20    0.68
   1 -12  -4    0.48    0.31
  -1  12   3  134.59    5.11
  -1 -12   3  141.44    3.89
   1 -12  -3  136.25    4.03
  -1 -12   2    7.24    0.62
   1 -12  -2    7.99    0.76
   1  12  -1   94.57    4.13
   1 -12  -1  106.49    3.34
  -1 -12   1  106.95    2.91
   1  12   0   48.77    2.77
  -1 -12   0   50.90    1.60
   1 -12   0   51.13    2.10
   1  12   1   28.57    2.05
   1 -12   1   33.01    1.65
   1  12   1   33.09    1.58
  -1 -12  -1   32.50    1.11
  -1 -12  -2   83.39    2.19
   1  12   2   82.99    3.74
   1 -12   2   89.29    3.08
   1  12   2   86.82    2.68
   1 -12   3   23.19    1.45
   1  12   3   19.07    1.76
   1  12   4    1.68    0.65
   1 -12   4    1.41    0.46
   1  12   5   99.40    4.26
   1 -12   5   98.48    3.65
   1 -12   6   29.62    1.85
   1  12   6   26.44    2.10
   1  12   7   13.29    1.59
   1 -12   7   13.14    1.29
   1  12   8   24.57    2.10
   1 -12   8   25.77    1.83
   1 -12   9  148.98    5.31
   1  12   9  145.78    5.74
   1  12  10   26.49    2.24
   1 -12  10   26.17    2.02
   1 -12  11   43.70    2.71
   1  12  11   41.67    2.82
   1 -12  12   44.52    2.86
   1  12  12   46.62    3.06
   1 -12  13    9.23    1.42
   1  12  13   10.30    1.65
   1 -12  14   56.31    3.46
   1 -12  15    5.47    1.40
   1 -12  16    0.78    1.02
   1 -12  17   24.27    2.49
   1 -12  18   16.03    2.11
   1 -12  19   78.94    4.75
  -1 -13  20    0.45    0.94
  -1 -13  19   11.76    1.85
  -1 -13  18    4.44    1.47
  -1 -13  17    0.18    1.11
  -1 -13  16    9.90    1.57
  -1  13  16    7.51    1.39
  -1 -13  15    0.16    0.75
  -1  13  15    1.13    1.11
  -1  13  14   19.61    2.03
  -1 -13  14   21.26    1.99
  -1  13  13   10.69    1.58
  -1 -13  13    9.52    1.40
  -1  13  12    8.83    1.34
  -1 -13  12    6.90    1.12
  -1 -13  11   83.22    3.69
  -1  13  11   77.22    4.02
  -1 -13  10   61.58    2.98
  -1  13  10   55.10    3.33
  -1  13   9  157.72    6.04
  -1 -13   9  166.20    5.43
  -1 -13   8   13.22    1.26
  -1  13   8   11.05    1.44
  -1 -13   7    1.67    0.57
  -1  13   7    1.72    0.71
  -1  13   6    7.29    1.21
  -1 -13   6    8.20    0.88
  -1  13   5   21.03    1.83
  -1 -13   5   20.22    1.30
  -1  13   4    2.58    0.91
   1 -13  -4    3.65    0.57
  -1 -13   4    2.94    0.50
  -1  13   3   21.62    1.93
  -1 -13   3   23.44    1.21
   1 -13  -3   21.90    1.26
   1 -13  -2  640.29   14.26
  -1  13   2  591.68   15.84
   1 -13  -1  311.49    7.63
   1  13  -1  284.31    8.87
   1 -13   0  281.48    7.02
   1  13   0  271.86    7.12
   1 -13   1   11.07    0.97
   1  13   1    9.37    1.33
   1 -13   2   70.52    2.72
   1  13   2   62.57    3.33
   1  13   3   87.23    4.06
   1 -13   3   91.82    3.33
   1  13   4    0.23    0.67
   1 -13   4    1.54    0.55
   1  13   5    1.86    0.77
   1 -13   5    2.82    0.64
   1  13   6    8.97    1.39
   1 -13   6    6.96    0.96
   1 -13   7   21.08    1.65
   1  13   7   19.41    1.92
   1 -13   8   40.67    2.41
   1  13   8   41.65    2.86
   1 -13   9    1.20    0.68
   1  13   9    2.72    0.96
   1 -13  10    5.15    1.03
   1  13  10    5.55    1.18
   1  13  11   83.64    4.29
   1 -13  11   80.68    3.93
   1  13  12    9.49    1.51
   1 -13  12   13.24    1.60
   1  13  13   43.92    3.15
   1 -13  13   47.00    3.07
   1 -13  14    5.86    1.30
   1  13  14    4.19    1.12
   1 -13  15   15.10    1.90
   1 -13  16    0.06    0.76
   1 -13  17    4.10    1.13
   1 -13  18    2.32    0.99
  -1 -14  19    7.37    1.66
  -1 -14  18    6.06    1.47
  -1 -14  17   13.03    1.75
  -1 -14  16    2.76    1.15
  -1  14  16    4.34    1.37
  -1  14  15    8.77    1.55
  -1 -14  15   12.02    1.66
  -1  14  14    7.61    1.45
  -1 -14  14    9.93    1.39
  -1  14  13    7.00    1.37
  -1 -14  13    8.73    1.25
  -1  14  12   15.46    1.87
  -1 -14  12   18.65    1.80
  -1  14  11   11.50    1.64
  -1 -14  11   11.39    1.38
  -1  14  10   10.33    1.60
  -1 -14  10    7.83    1.14
  -1  14   9    0.35    0.74
  -1  14   8   28.26    2.32
  -1  14   7   17.55    1.87
  -1  14   6   38.54    2.72
  -1  14   5  129.17    5.30
  -1  14   4   71.52    3.75
  -1  14   3    3.42    0.92
   1  14  -2   72.03    3.73
  -1  14   2   71.67    3.72
   1  14  -1   11.23    1.48
   1  14   0   62.04    3.41
   1  14   1    0.78    0.70
   1  14   2   21.52    1.96
   1 -14   2   26.96    1.59
   1 -14   3    0.89    0.47
   1  14   3    1.65    0.85
   1 -14   4  167.39    5.18
   1  14   4  153.76    6.02
   1  14   5    2.74    0.94
   1 -14   5    1.98    0.59
   1  14   6   46.41    3.03
   1 -14   6   44.49    2.40
   1 -14   7    0.63    0.57
   1  14   7   -0.72    0.85
   1  14   8   89.20    4.49
   1 -14   8   90.97    3.88
   1  14   9   14.39    1.83
   1 -14   9   18.70    1.75
   1  14  10   93.49    4.68
   1 -14  10   87.72    4.02
   1 -14  11   14.39    1.64
   1  14  11   13.41    1.76
   1  14  12   10.37    1.66
   1 -14  12   11.03    1.53
   1  14  13    2.26    1.18
   1 -14  13    1.28    0.86
   1 -14  14    2.64    1.15
   1  14  14    3.30    1.21
   1 -14  15    0.84    0.85
   1 -14  16   -0.66    1.12
   1 -14  17    0.24    1.04
   1 -14  18    0.01    0.83
  -1  15  16    4.55    1.50
  -1  15  15    0.25    0.95
  -1  15  14    2.01    1.13
  -1  15  13    0.13    0.98
  -1  15  12   14.13    1.88
  -1  15  11   12.66    1.72
  -1  15  10   38.54    2.95
  -1  15   9   27.92    2.45
  -1  15   8   31.53    2.57
  -1  15   7   -0.18    0.90
  -1  15   6   25.67    2.32
  -1  15   5    1.85    0.94
  -1  15   4    0.84    0.65
  -1  15   3    0.77    0.82
  -1  15   2   54.94    3.33
   1  15  -2   54.66    3.32
   1  15  -1   67.72    3.69
  -1  15   1   71.27    3.84
   1  15   0   11.30    1.55
   1  15   1   78.64    4.05
   1  15   2   81.50    4.14
   1  15   3    3.63    0.99
   1  15   4    2.45    1.05
   1  15   5   14.33    1.77
   1  15   6   30.14    2.51
   1  15   7    4.12    1.25
   1  15   8    9.74    1.61
   1  15   9   11.14    1.66
   1  15  10   13.31    1.88
   1 -15  10   12.31    1.48
   1  15  11    6.51    1.49
   1 -15  11    9.50    1.40
   1 -15  12   38.00    2.75
   1  15  12   37.79    3.06
   1  15  13   20.71    2.35
   1 -15  13   22.12    2.18
   1  15  14   10.05    1.83
   1 -15  14   13.45    1.82
   1 -15  15    1.90    0.97
   1  15  15    1.33    1.02
   1 -15  16   12.08    1.88
  -1  16  16    8.73    1.74
  -1  16  15    1.49    1.13
  -1  16  14    4.02    1.23
  -1  16  13   43.61    3.37
  -1  16  12   14.22    1.95
  -1  16  11   13.31    1.90
  -1  16  10    5.58    1.35
  -1  16   9   -0.78    0.91
  -1  16   8   15.49    1.94
  -1  16   7    0.96    0.89
  -1  16   6   29.46    2.54
  -1  16   5    3.68    1.20
  -1  16   4   36.18    2.78
  -1  16   3   47.09    3.19
   1  16  -3   47.51    3.19
   1  16  -2   10.39    1.53
  -1  16   2    8.60    1.47
  -1  16   1   22.14    2.22
   1  16  -1   19.20    2.06
  -1  16   0    7.07    1.36
   1  16   0    7.04    1.36
   1  16   1    4.64    1.10
   1  16   2   55.45    3.42
   1  16   3   -0.43    0.90
   1  16   4    1.40    0.97
   1  16   5   31.56    2.66
   1  16   6   17.34    2.05
   1  16   7    4.25    1.26
   1  16   8    2.32    1.00
   1  16   9   39.88    3.17
   1  16  10    7.06    1.65
   1  16  11   13.05    1.87
   1  16  12    3.50    1.13
   1  16  13    0.92    1.11
   1  16  14    6.06    1.53
  -1  17  14   30.07    2.90
  -1  17  13   16.90    2.26
  -1  17  12    0.20    1.00
  -1  17  11    1.73    1.08
  -1  17  10    6.28    1.42
  -1  17   9   90.94    4.89
  -1  17   8    0.69    0.76
  -1  17   7   61.55    3.90
  -1  17   6    1.33    1.02
  -1  17   5   11.95    1.73
  -1  17   4   17.81    1.98
   1  17  -4   14.70    1.96
  -1  17   3    0.65    0.88
   1  17  -3    1.72    1.08
   1  17  -2    8.03    1.57
  -1  17   2    7.23    1.48
  -1  17   1    0.82    0.73
   1  17  -1    3.70    1.13
  -1  17   0    2.47    1.09
   1  17   0    1.42    0.83
   1  17   1   10.34    1.60
   1  17   2    0.46    0.85
   1  17   3   22.79    2.34
   1  17   4    2.40    0.94
   1  17   5   25.45    2.50
   1  17   6   24.38    2.43
   1  17   7    6.29    1.34
   1  17   8    0.24    0.96
   1  17   9   14.30    1.99
   1  17  10   22.13    2.49
   1  17  11    4.43    1.20
   1  17  12   34.18    3.10
  -1  18  11    1.87    1.03
  -1  18  10    4.00    1.38
  -1  18   9   23.04    2.52
  -1  18   8    0.27    1.06
  -1  18   7    1.10    0.92
  -1  18   6    5.49    1.39
  -1  18   5    9.66    1.71
   1  18  -5    9.41    1.64
  -1  18   4   10.42    1.71
   1  18  -4   11.37    1.81
   1  18  -3    6.53    1.48
  -1  18   3    8.04    1.55
  -1  18   2    1.39    0.90
   1  18  -2    0.65    0.86
  -1  18   1    0.20    0.97
   1  18  -1    1.31    0.76
  -1  18   0    7.02    1.47
   1  18   0    6.88    1.43
   1  18   1    2.43    0.92
  -1  18  -1    3.00    1.28
   1  18   2    0.64    0.87
   1  18   3    0.95    0.93
   1  18   4    0.21    0.96
   1  18   5    3.73    1.25
   1  18   6    6.33    1.50
   1  18   7    0.25    1.11
   1  18   8   -0.51    1.08
   1  18   9    2.00    1.07
  -1  19   7   -0.07    1.10
  -1  19   6   31.46    2.95
   1  19  -6   29.05    2.77
  -1  19   5    1.88    1.20
   1  19  -5    2.09    1.15
  -1  19   4    3.10    1.32
   1  19  -4   -2.64    1.33
  -1  19   3    0.62    0.91
   1  19  -3   -0.85    0.94
   1  19  -2    7.88    1.54
  -1  19   2    7.40    1.56
   1  19  -1   17.80    2.24
  -1  19   1   13.71    2.05
  -1  19   0   10.21    1.70
   1  19   0    7.75    1.63
   1  19   1    9.53    1.80
  -1  19  -1   11.59    1.82
   1  19   2   16.44    2.08
  -1  19  -2   19.15    2.26
   1  19   3    4.23    1.37
   1  19   4    0.87    1.09
   1  19   5    0.03    1.05
   1  19   6   -0.94    1.25
   2   0 -24   32.06    2.80
   2   0 -23   -0.49    0.82
   2   0 -22    1.18    0.82
  -2   0  21   -0.31    0.85
  -2   0  20    6.03    1.22
  -2   0  19    0.21    0.86
  -2   0  18    1.52    0.77
  -2   0  17    0.16    0.69
  -2   0  16   17.29    1.67
  -2   0  15    0.27    0.58
  -2   0  14    1.10    0.70
  -2   0  13   -0.71    0.63
  -2   0  12   61.70    2.83
  -2   0  11   -0.02    0.48
  -2   0  10 1352.94   29.75
  -2   0   9   -0.15    0.42
  -2   0   8 1354.94   29.37
  -2   0   7    0.38    0.35
   2   0  -6   14.64    0.93
   2   0  -5    0.22    0.09
   2   0  -5    0.03    0.29
   2   0  -4  160.25    4.04
   2   0  -3    0.17    0.26
   2   0  -2   91.70    2.46
  -2   0   1    4.26    0.38
   2   0  -1    4.33    0.42
   2   0   0  134.77    3.38
  -2   0   0  135.82    3.32
   2   0   1    0.19    0.21
   2   0   2   25.78    1.07
   2   0   3    0.45    0.31
   2   0   4  519.97   11.75
   2   0   5   -0.28    0.39
   2   0   6  305.26    7.62
   2   0   7   -0.49    0.45
   2   0   8  525.96   12.57
   2   0   9   -0.04    0.45
   2   0  10   -0.04    0.60
   2   0  11    0.14    0.54
   2   0  12   24.55    1.82
   2   0  13   -0.54    0.63
   2   0  14   16.21    1.62
   2   0  15   -0.47    0.65
   2   0  16    9.75    1.43
   2   0  17    0.39    0.86
   2   0  18   50.18    3.33
   2   0  19   -1.59    0.96
   2   0  20   28.34    2.64
   2   0  21   -0.04    1.08
   2   0  22    0.68    1.03
   2   1 -25   -2.35    1.44
   2   1 -24    0.50    1.02
   2  -1 -23   19.58    2.12
   2   1 -23   13.37    1.94
  -2  -1  23   16.00    2.25
  -2  -1  22   60.00    3.92
   2  -1 -22   53.27    3.34
   2  -1 -21    3.72    1.06
  -2  -1  21    6.69    1.39
   2  -1 -20    7.16    1.27
  -2  -1  20    5.44    1.27
  -2   1  19   -0.08    0.82
  -2  -1  19    0.03    0.72
  -2   1  18   61.63    3.47
  -2  -1  18   57.27    3.40
  -2  -1  17   28.32    2.29
  -2   1  17   30.28    2.31
  -2   1  16   83.16    3.93
  -2  -1  16   84.07    3.96
  -2  -1  15    9.83    1.27
  -2   1  15   13.25    1.48
  -2   1  14   67.01    3.17
  -2  -1  14   61.90    3.10
  -2   1  13    0.01    0.57
  -2  -1  13    0.31    0.54
  -2   1  12  126.42    4.47
  -2  -1  12  132.12    4.60
  -2  -1  11   90.94    3.57
  -2   1  11   98.09    3.59
  -2   1  10   62.65    2.60
  -2  -1  10   55.74    2.53
  -2   1   9   15.02    1.15
  -2  -1   9   14.11    1.13
  -2  -1   8   31.84    1.61
   2  -1  -8   31.63    1.20
   2  -1  -8   29.58    1.43
   2  -1  -7   95.91    2.48
   2  -1  -7   88.53    2.79
  -2  -1   7   89.72    2.97
  -2  -1   6    2.08    0.43
   2  -1  -6    1.98    0.39
   2  -1  -6    2.45    0.27
   2  -1  -5   84.03    2.45
  -2   1   5   86.90    2.48
   2   1  -5   82.76    2.61
   2  -1  -5   86.02    2.08
  -2   1   5   81.81    2.08
  -2   1   4    3.35    0.39
  -2   1   4    3.30    0.23
   2   1  -4    3.37    0.45
   2  -1  -4    3.15    0.39
   2   1  -3   56.05    1.76
  -2  -1   3   53.11    1.55
   2  -1  -3   53.45    1.66
   2  -1  -2   67.42    1.92
   2   1  -2   67.41    1.61
  -2  -1   2   64.40    1.82
   2   1  -2   67.66    1.96
  -2  -1   2   67.15    1.61
   2   1  -1  293.04    6.71
   2  -1  -1  306.94    6.75
  -2  -1   1  294.76    6.46
  -2   1   0  275.36    6.44
  -2  -1   0  293.64    6.38
   2   1   0  290.97    6.50
  -2   1  -1  448.14   10.08
   2   1   1  470.38   10.03
   2   1   1  481.10   10.16
   2  -1   1  451.48   10.22
   2  -1   2    4.12    0.40
   2   1   2    3.89    0.38
  -2  -1  -2    3.55    0.38
   2  -1   2    4.55    0.48
   2   1   3  628.63   14.02
   2  -1   3  617.13   14.15
   2  -1   4   96.04    2.93
   2   1   4   92.23    2.76
   2   1   5    2.96    0.46
   2  -1   5    3.29    0.57
   2  -1   6   28.96    1.53
   2   1   6   30.17    1.50
   2  -1   7  163.54    4.93
   2   1   7  174.26    4.88
   2   1   8   93.41    3.28
   2  -1   8   89.82    3.33
   2   1   9   32.32    1.83
   2  -1   9   33.90    1.92
   2  -1  10  236.35    7.07
   2   1  10  253.61    7.07
   2   1  11   95.40    3.78
   2  -1  11   99.01    3.89
   2   1  12  120.73    4.56
   2  -1  12  124.26    4.67
   2  -1  13   -0.35    0.65
   2   1  13    0.47    0.60
   2   1  14   33.48    2.32
   2  -1  14   34.42    2.40
   2  -1  15    2.01    0.74
   2   1  15    1.82    0.67
   2   1  16   22.13    2.02
   2  -1  16   23.17    2.10
   2   1  17   34.15    2.61
   2  -1  17   29.87    2.54
   2  -1  18    5.72    1.23
   2   1  18    5.59    1.28
   2   1  19   60.73    3.81
   2  -1  19   66.16    4.00
   2  -1  20   18.65    2.25
   2   1  20   20.15    2.26
   2  -1  21   88.06    4.96
   2   1  21   92.84    5.02
   2  -1  22    4.34    1.28
   2   1  22    4.95    1.40
   2   2 -26    5.93    1.52
   2   2 -25    3.50    1.41
   2   2 -24   12.45    2.03
  -2  -2  23    1.73    1.07
  -2  -2  22    6.22    1.47
   2  -2 -21   30.62    2.34
  -2  -2  21   31.12    2.82
   2  -2 -20    2.91    0.92
  -2  -2  20    4.81    1.26
   2  -2 -19   57.17    3.11
  -2  -2  19   60.54    3.61
  -2  -2  18   32.32    2.55
   2  -2 -18   29.31    2.07
  -2  -2  17   15.56    1.71
   2  -2 -17   18.22    1.60
   2  -2 -16    2.74    0.78
  -2  -2  16    2.26    0.84
  -2  -2  15   24.58    2.00
  -2  -2  14   13.20    1.43
  -2  -2  13    6.92    0.98
   2  -2 -12   53.76    2.31
  -2  -2  12   52.36    2.66
   2  -2 -11    7.80    0.84
  -2  -2  11    5.81    0.86
  -2  -2  10   27.40    1.70
   2  -2 -10   28.46    1.47
  -2  -2   9  126.64    4.05
   2  -2  -9  126.09    3.70
  -2  -2   8   39.27    1.87
   2  -2  -8   41.66    1.50
   2  -2  -8   38.50    1.62
  -2   2   7    6.10    0.49
  -2  -2   7    5.17    0.64
   2  -2  -7    6.02    0.58
   2  -2  -7    6.52    0.49
   2  -2  -6   54.14    1.62
  -2   2   6   49.96    1.60
   2  -2  -6   50.60    1.74
  -2  -2   6   52.32    1.95
   2  -2  -5    0.19    0.25
  -2   2   5    0.09    0.26
  -2   2   5    0.40    0.19
  -2  -2   5    0.67    0.29
   2   2  -4  136.54    3.77
  -2   2   4  135.43    3.35
   2  -2  -4  138.80    3.48
  -2  -2   4  136.08    3.31
  -2   2   4  145.67    3.52
  -2  -2   4  139.04    3.59
   2   2  -4  147.67    3.62
  -2   2   3   10.18    0.62
  -2  -2   3   10.04    0.54
   2  -2  -3    9.97    0.62
   2   2  -3   11.28    0.63
   2   2  -3   11.02    0.75
   2   2  -2    7.92    0.58
   2   2  -2    7.45    0.42
   2   2  -2    7.39    0.45
   2  -2  -2    8.65    0.54
  -2  -2   1   17.81    0.75
   2   2  -1   19.76    0.86
   2   2   0    4.20    0.40
  -2  -2   0    4.51    0.40
  -2  -2  -1 1933.16   40.09
  -2  -2  -1 1903.05   40.25
   2   2   1 1994.75   40.13
   2  -2   1 1905.81   40.35
  -2  -2  -1 2035.71   39.95
   2   2   1 2006.71   39.94
  -2   2  -1 1891.09   40.11
  -2  -2  -2  477.54   10.31
  -2  -2  -2  498.36   10.24
  -2  -2  -2  475.54   10.50
   2   2   2  469.67   10.22
   2  -2   2  471.18   10.27
  -2   2  -2  450.61   10.26
   2  -2   2  443.10   10.56
   2  -2   3  840.80   17.59
   2   2   3  792.80   17.64
   2  -2   3  793.75   17.98
  -2  -2  -3  865.74   17.71
   2  -2   4  904.37   19.26
   2  -2   4  890.12   19.77
   2   2   4  864.56   19.42
   2   2   5    0.98    0.38
   2  -2   5    0.13    0.38
   2  -2   6  271.02    7.09
   2   2   6  275.44    6.84
   2  -2   7   54.32    2.35
   2   2   7   55.57    2.26
   2  -2   8   33.22    1.87
   2   2   8   35.65    1.82
   2  -2   9    1.40    0.66
   2   2   9    0.88    0.49
   2  -2  10   28.36    1.89
   2   2  10   29.40    1.78
   2  -2  11   84.40    3.58
   2   2  11   85.68    3.48
   2  -2  12   39.62    2.40
   2   2  12   37.32    2.26
   2  -2  13   66.30    3.35
   2   2  13   64.29    3.15
   2  -2  14    6.93    1.18
   2   2  14    6.75    1.08
   2  -2  15   70.98    3.69
   2   2  15   67.29    3.47
   2   2  16   66.18    3.60
   2  -2  16   70.54    3.76
   2  -2  17   20.69    2.13
   2   2  17   20.47    2.04
   2  -2  18   -0.45    0.87
   2   2  18   -0.57    0.86
   2  -2  19    2.21    0.97
   2   2  19    1.47    0.91
   2  -2  20    1.13    1.04
   2   2  20    2.41    1.14
   2  -2  21    3.85    1.39
   2   2  21    1.61    1.04
   2   2  22   45.91    3.56
   2  -2  22   46.47    3.61
   2   3 -25   50.27    3.78
  -2  -3  23   18.25    2.38
  -2  -3  22   32.75    2.98
  -2  -3  21   41.52    3.16
  -2  -3  20   14.58    1.95
   2  -3 -20   19.81    1.76
   2  -3 -19   37.91    2.44
  -2  -3  19   37.67    2.83
  -2  -3  18   57.27    3.44
   2  -3 -18   62.76    3.07
  -2  -3  17   39.26    2.72
   2  -3 -17   38.38    2.29
  -2  -3  16   60.72    3.34
   2  -3 -16   67.98    2.99
   2  -3 -15    0.00    0.51
  -2  -3  15   -0.27    0.65
   2  -3 -14   69.72    2.86
  -2  -3  14   66.10    3.25
  -2  -3  13   35.75    2.23
   2  -3 -13   35.49    1.84
   2  -3 -12   73.78    2.72
  -2  -3  12   65.61    3.07
  -2  -3  11    4.33    0.82
   2  -3 -11    3.82    0.61
  -2  -3  10  125.29    4.21
   2  -3 -10  127.19    3.74
  -2  -3   9    3.11    0.59
   2  -3  -9    3.18    0.49
  -2   3   8    0.01    0.28
  -2  -3   8    0.28    0.38
   2  -3  -8   -0.29    0.31
  -2  -3   7   25.85    1.36
  -2   3   7   21.86    1.08
   2  -3  -7   21.27    1.04
  -2   3   6    0.57    0.24
   2  -3  -6    0.80    0.31
  -2  -3   6    0.66    0.18
  -2   3   6    0.80    0.28
   2  -3  -6    0.54    0.27
  -2  -3   6    0.26    0.31
   2  -3  -5  261.61    5.65
  -2  -3   5  237.45    5.33
  -2   3   5  238.20    5.60
  -2  -3   5  233.83    5.83
  -2   3   5  228.05    5.65
  -2   3   4  150.22    3.83
   2   3  -4  156.82    3.58
  -2  -3   4  147.05    3.83
   2   3  -4  157.09    3.87
   2  -3  -4  146.80    3.72
  -2   3   4  153.09    3.74
   2  -3  -3  453.63   10.58
   2   3  -3  492.92   10.95
   2   3  -3  505.74   10.51
   2   3  -3  494.04   10.57
  -2   3   3  484.45   10.64
  -2   3   2    0.36    0.25
   2   3  -2    0.39    0.21
   2   3  -2    0.32    0.27
   2   3  -2    0.81    0.18
   2   3  -1    4.62    0.46
  -2  -3   1    4.20    0.42
  -2  -3   1    4.65    0.43
   2   3   0    6.90    0.50
  -2  -3   0    7.82    0.52
  -2  -3   0    7.60    0.54
   2  -3   0    6.94    0.60
   2   3   1  258.81    6.05
   2  -3   1  256.49    6.38
  -2  -3  -1  253.70    6.03
   2   3   1  276.56    5.80
  -2  -3  -1  273.17    5.81
  -2   3  -2   22.58    0.93
   2   3   2   23.49    0.84
   2   3   2   23.32    0.92
   2  -3   2   23.07    1.17
  -2  -3  -2   22.50    0.84
  -2  -3  -2   24.79    0.91
  -2  -3  -3  220.76    4.98
   2  -3   3  201.64    5.40
  -2   3  -3  204.47    4.96
   2   3   3  201.11    4.94
  -2  -3  -3  227.96    5.01
  -2  -3  -4   23.18    1.04
   2  -3   4   19.25    1.18
   2  -3   4   21.95    0.91
   2   3   4   20.32    0.98
   2   3   5   19.01    1.04
   2  -3   5   20.49    1.28
   2  -3   5   20.56    0.90
   2  -3   6    7.15    0.82
   2   3   6    9.40    0.81
   2  -3   6    8.70    0.59
   2   3   7  128.83    3.91
   2  -3   7  129.74    4.22
   2  -3   8  175.60    5.41
   2   3   8  181.82    5.15
   2  -3   9   34.06    2.01
   2   3   9   35.99    1.87
   2   3  10  103.36    3.79
   2  -3  10  111.14    4.10
   2   3  11   18.95    1.48
   2  -3  11   19.93    1.67
   2   3  12   22.69    1.71
   2  -3  12   27.08    2.01
   2  -3  13    1.37    0.81
   2   3  13    0.12    0.57
   2   3  14    1.16    0.64
   2  -3  14    0.06    0.74
   2  -3  15   13.76    1.70
   2   3  15   13.89    1.57
   2  -3  16    9.42    1.41
   2   3  16   12.16    1.56
   2  -3  17   46.37    3.18
   2   3  17   49.54    3.08
   2   3  18   31.09    2.56
   2  -3  18   29.38    2.64
   2   3  19   26.67    2.48
   2  -3  19   23.54    2.46
   2   3  20   68.84    4.07
   2  -3  20   64.72    4.17
   2  -3  21    3.35    1.33
   2   3  21   -0.08    0.95
   2  -3  22   37.28    3.32
   2   3  22   33.72    3.06
  -2  -4  23   31.07    3.00
  -2  -4  22   34.41    3.00
  -2  -4  21    0.04    1.08
  -2  -4  20  101.82    5.09
  -2  -4  19   -0.29    0.94
   2  -4 -18  269.25    7.74
  -2  -4  18  258.44    8.69
  -2  -4  17   75.19    3.86
   2  -4 -17   70.09    3.11
  -2  -4  16  174.34    6.31
   2  -4 -16  176.47    5.48
   2  -4 -15    0.41    0.52
  -2  -4  15   -0.91    0.81
   2  -4 -14  110.85    3.72
  -2  -4  14  102.58    4.30
  -2  -4  13    1.54    0.51
   2  -4 -13    1.75    0.50
  -2  -4  12   39.48    2.26
   2  -4 -12   40.89    1.84
  -2  -4  11    1.79    0.58
   2  -4 -11    1.60    0.42
   2  -4 -10   83.17    2.71
  -2  -4  10   89.15    3.32
  -2   4  10   86.40    2.94
   2  -4  -9    6.01    0.60
  -2   4   9    6.16    0.66
  -2  -4   9    4.62    0.73
  -2   4   8   11.85    0.86
  -2  -4   8   11.60    0.51
  -2  -4   8   10.19    0.93
   2  -4  -8   11.61    0.75
   2  -4  -7   14.68    0.80
  -2  -4   7   13.35    0.97
  -2   4   7   13.96    0.92
  -2   4   6  181.66    4.31
  -2  -4   6  173.67    4.69
  -2   4   6  173.31    4.59
   2  -4  -6  173.26    4.27
  -2   4   5   98.50    2.63
  -2   4   5   94.91    2.90
  -2  -4   5   96.40    2.88
   2  -4  -5  105.26    2.67
   2   4  -4  185.81    4.28
   2   4  -4  181.84    4.54
  -2  -4   4  177.11    4.52
  -2   4   4  196.14    4.48
   2  -4  -4  182.14    4.40
   2   4  -3    2.53    0.45
   2   4  -3    2.91    0.33
  -2  -4   3    2.79    0.31
  -2   4   3    2.39    0.37
   2   4  -2   75.72    2.39
  -2   4   2   72.78    2.26
   2   4  -2   75.83    2.33
   2   4  -2   81.45    1.98
   2   4  -1   26.78    1.13
  -2  -4   0   14.94    0.74
   2  -4   0   13.32    0.86
   2   4   0   14.54    0.73
   2   4   1  398.40    8.80
   2  -4   1  378.60    9.17
  -2  -4  -1  407.87    8.75
  -2  -4  -2  101.49    2.71
   2  -4   2  103.93    3.18
  -2  -4  -2  112.51    2.60
   2   4   2  105.51    2.57
   2   4   2  113.30    2.79
   2   4   3    4.62    0.39
   2  -4   3    5.09    0.60
  -2  -4  -3    4.39    0.39
  -2  -4  -3    4.76    0.39
  -2   4  -3    4.85    0.43
   2  -4   4  313.23    8.16
   2   4   4  311.50    7.60
  -2  -4  -4  351.84    7.54
  -2  -4  -4  356.38    7.70
   2   4   5    0.75    0.28
  -2  -4  -5    0.94    0.29
   2  -4   5    0.59    0.45
   2  -4   6   38.67    1.32
   2  -4   6   36.93    1.88
   2   4   6   36.01    1.57
   2   4   7   32.85    1.58
   2  -4   7   31.96    1.84
   2  -4   7   35.79    1.30
   2  -4   8    6.37    0.89
   2  -4   8    6.30    0.50
   2   4   8    5.82    0.68
   2   4   9    0.74    0.45
   2  -4   9    0.71    0.46
   2   4  10   23.84    1.57
   2  -4  10   22.81    1.75
   2   4  11   24.03    1.63
   2  -4  11   20.50    1.72
   2  -4  12  112.78    4.57
   2   4  12  116.90    4.28
   2  -4  13   17.99    1.83
   2   4  13   20.03    1.65
   2   4  14  179.01    6.03
   2  -4  14  171.54    6.32
   2  -4  15  160.36    6.14
   2   4  15  158.06    5.78
   2   4  16   75.82    3.78
   2  -4  16   77.61    4.10
   2  -4  17   -0.94    0.77
   2   4  17    0.16    0.71
   2   4  18   12.34    1.66
   2  -4  18   10.48    1.59
   2   4  19    3.41    1.15
   2  -4  19    3.80    1.17
   2   4  20    0.59    0.93
   2  -4  20   -0.59    1.04
   2   4  21    4.81    1.31
   2  -4  21    1.84    1.16
   2   4  22    0.53    0.99
  -2  -5  23    5.62    1.55
  -2  -5  22   18.61    2.28
  -2  -5  21    4.24    1.23
  -2  -5  20   63.72    3.92
  -2  -5  19   13.85    1.88
  -2  -5  18   61.30    3.62
  -2  -5  17   43.03    2.90
   2  -5 -17   48.33    2.37
  -2  -5  16   29.13    2.30
   2  -5 -16   35.61    1.93
   2  -5 -15  105.50    3.60
  -2  -5  15  101.20    4.41
   2  -5 -14  103.35    3.42
  -2  -5  14   94.75    4.11
   2  -5 -13    9.80    0.89
  -2  -5  13    9.84    1.22
   2  -5 -12   74.23    2.65
  -2  -5  12   83.02    2.05
  -2  -5  12   69.92    3.28
   2  -5 -11   40.06    1.65
  -2  -5  11   37.60    1.07
  -2   5  11   35.98    1.84
  -2  -5  11   39.58    2.16
   2  -5 -10   21.15    1.08
  -2  -5  10   19.70    1.43
  -2   5  10   20.10    1.29
   2  -5  -9   20.48    1.02
  -2  -5   9   20.76    1.39
  -2   5   9   18.05    1.22
  -2   5   8  185.30    5.23
  -2  -5   8  191.50    5.38
   2  -5  -8  195.73    4.71
  -2   5   7   96.90    3.10
   2  -5  -7   94.56    2.61
  -2  -5   7  100.77    3.18
   2  -5  -6    6.34    0.49
  -2   5   6    6.36    0.67
  -2  -5   6    6.22    0.63
  -2   5   6    6.37    0.47
  -2   5   5   27.00    1.35
  -2   5   5   28.93    1.06
   2   5  -5   28.31    0.95
   2  -5  -5   27.18    1.05
  -2  -5   5   27.04    1.25
  -2   5   4  305.44    6.98
  -2  -5   4  303.39    7.11
   2   5  -4  315.21    7.12
  -2   5   3   40.09    1.43
  -2  -5   3   41.53    1.34
   2   5  -3   41.47    1.34
  -2  -5   2  132.13    3.13
   2   5  -2  131.98    3.68
   2   5  -2  136.36    3.13
   2   5  -2  130.82    3.73
   2   5  -1  348.46    8.53
   2   5  -1  375.91    8.37
   2   5   0  144.04    3.62
   2  -5   0  134.62    3.86
   2   5   1  126.81    3.33
  -2  -5  -1  139.14    3.31
   2  -5   1  127.36    3.73
   2   5   2   32.71    0.94
  -2  -5  -2   35.85    1.13
  -2  -5  -2   33.45    0.95
   2  -5   2   29.99    1.50
   2   5   2   31.92    1.13
  -2  -5  -3  134.54    3.12
   2  -5   3  117.22    3.74
  -2  -5  -3  126.31    3.08
   2   5   3  122.56    3.07
  -2  -5  -4   30.93    1.12
   2  -5   4   28.64    1.53
   2   5   4   25.51    1.04
  -2   5  -4   28.41    1.09
  -2  -5  -5    6.47    0.53
   2  -5   5    6.07    0.80
   2   5   5    5.72    0.52
  -2  -5  -5    5.01    0.40
  -2  -5  -6   12.64    0.69
   2   5   6   13.34    0.88
   2  -5   6   13.51    1.12
   2   5   7   72.54    2.57
  -2  -5  -7   81.89    2.32
   2  -5   7   68.70    2.94
   2   5   8   62.22    2.40
   2  -5   8   57.98    2.72
   2  -5   9   94.00    2.57
   2   5   9   87.41    3.20
   2  -5   9   86.42    3.61
   2  -5  10    3.63    0.80
   2   5  10    4.67    0.72
   2  -5  10    3.40    0.38
   2  -5  11   43.11    2.53
   2   5  11   43.72    2.26
   2  -5  12    0.89    0.60
   2   5  12    0.90    0.57
   2   5  13   91.07    3.74
   2  -5  13   86.13    4.05
   2   5  14   44.19    2.58
   2  -5  14   44.22    2.88
   2  -5  15   10.80    1.52
   2   5  15   12.52    1.42
   2   5  16   33.60    2.38
   2  -5  16   36.74    2.75
   2   5  17    3.86    0.91
   2  -5  17    5.83    1.31
   2  -5  18   88.70    4.74
   2   5  18   92.39    4.47
   2  -5  19    0.99    0.81
   2   5  19    0.60    0.81
   2   5  20    5.85    1.33
   2  -5  20    5.43    1.42
   2  -5  21   -0.36    1.10
   2   5  21   -0.48    0.94
   2   5  22   20.97    2.44
  -2  -6  23    6.61    1.44
  -2  -6  22    1.19    0.89
  -2  -6  21   11.48    1.80
  -2  -6  20    0.55    1.03
  -2  -6  19   55.50    3.54
  -2  -6  18   12.35    1.75
  -2  -6  17   55.47    3.33
  -2  -6  16   48.10    2.96
   2  -6 -15   -0.04    0.38
  -2  -6  15    0.24    0.67
  -2  -6  14   35.35    2.35
   2  -6 -14   38.64    1.77
  -2  -6  13  107.91    4.34
   2  -6 -13  117.76    3.50
  -2   6  12    0.37    0.50
   2  -6 -12    0.89    0.36
  -2  -6  12    0.13    0.54
  -2  -6  11  110.59    4.04
  -2   6  11  105.42    3.72
   2  -6 -11  106.75    3.11
  -2   6  10   12.17    1.06
  -2  -6  10   11.55    1.11
   2  -6 -10   13.58    0.80
  -2   6   9   12.24    1.07
   2  -6  -9   11.88    0.70
  -2  -6   9   11.21    1.05
   2  -6  -8   72.22    2.04
  -2  -6   8   63.19    2.57
  -2   6   8   69.22    2.65
   2  -6  -7   36.16    1.21
  -2  -6   7   30.91    1.60
  -2   6   7   33.89    1.71
  -2   6   6   57.39    1.64
  -2   6   6   51.02    2.19
   2   6  -6   53.46    1.49
  -2  -6   6   53.90    2.05
  -2  -6   5  327.00    7.88
  -2   6   5  325.73    8.27
  -2   6   5  344.92    7.52
  -2  -6   4    5.09    0.48
  -2   6   4    5.43    0.46
   2   6  -4    5.32    0.50
  -2  -6   3   96.30    2.56
  -2   6   3   96.59    2.74
   2   6  -3   97.92    2.58
   2   6  -2   10.38    0.78
   2   6  -2   12.33    0.55
  -2  -6   2   13.23    0.57
   2   6  -1   63.11    2.10
   2   6  -1   59.68    2.27
   2  -6   0    0.02    0.36
   2   6   0    0.81    0.30
   2  -6   1   30.60    1.48
   2   6   1   30.33    1.20
   2  -6   2  367.95    9.04
   2   6   2  382.24    8.38
  -2  -6  -3   11.52    0.54
  -2  -6  -3   11.31    0.55
   2  -6   3    8.63    0.85
   2   6   3   11.92    0.61
  -2  -6  -4   55.66    1.53
  -2  -6  -4   62.52    1.76
  -2   6  -4   50.46    1.76
   2  -6   4   50.63    2.25
  -2   6  -5   36.86    1.31
  -2  -6  -5   36.70    1.13
   2   6   5   35.39    1.37
  -2  -6  -5   39.59    1.45
   2  -6   5   34.31    1.83
  -2  -6  -6  128.39    3.07
   2  -6   6  124.41    4.19
   2   6   6  119.02    3.50
   2   6   7   18.86    1.13
   2  -6   7   18.56    1.43
  -2  -6  -7   22.41    0.90
  -2  -6  -8   47.98    1.54
   2   6   8   39.23    1.85
   2  -6   8   37.77    2.17
   2   6   8   37.46    2.15
  -2  -6  -9   88.96    2.54
   2   6   9   78.45    2.97
   2  -6   9   77.09    3.40
   2   6  10   23.28    1.53
   2  -6  10   25.90    1.88
   2   6  11   24.59    1.63
   2  -6  11   26.18    1.96
   2   6  12   56.08    2.70
   2  -6  12   57.81    3.11
   2   6  13    8.72    1.16
   2  -6  13    7.68    1.30
   2   6  14   16.94    1.56
   2  -6  14   16.29    1.76
   2   6  15  168.30    5.89
   2  -6  15  166.33    6.43
   2  -6  16   19.97    2.16
   2   6  16   17.63    1.75
   2  -6  17  141.73    6.06
   2   6  17  137.59    5.53
   2   6  18   -1.38    0.89
   2  -6  18   -1.41    1.11
   2   6  19   -1.03    1.09
   2  -6  19    1.92    1.10
   2  -6  20    5.18    1.44
   2   6  20    5.11    1.27
   2  -6  21    3.23    1.34
  -2  -7  22    6.88    1.65
  -2  -7  21   -0.33    0.96
  -2  -7  20    0.41    0.98
  -2  -7  19   -0.17    0.86
  -2  -7  18    5.84    1.29
  -2  -7  17    3.43    0.96
  -2  -7  16   17.72    1.82
  -2  -7  15   13.54    1.57
  -2  -7  14   21.65    1.89
  -2   7  13  160.90    5.33
  -2  -7  13  155.27    5.60
   2  -7 -13  169.83    4.41
  -2  -7  12   91.68    3.86
  -2   7  12   94.23    3.69
   2  -7 -12  102.94    2.89
  -2   7  11    0.01    0.46
  -2  -7  11    0.19    0.54
   2  -7 -11    0.13    0.22
  -2  -7  10   34.45    1.99
   2  -7 -10   42.64    1.41
  -2   7  10   36.67    2.03
   2  -7  -9    1.06    0.24
  -2   7   9    1.32    0.54
  -2  -7   9    0.07    0.41
  -2  -7   8   28.01    1.61
  -2   7   8   27.89    1.66
  -2  -7   7    0.10    0.35
  -2   7   7    0.41    0.39
   2   7  -6  222.12    5.10
  -2   7   6  226.49    5.15
  -2   7   6  216.22    6.14
  -2  -7   6  226.03    5.81
  -2   7   5  368.60    9.25
  -2   7   5  368.34    8.27
  -2  -7   5  373.09    8.67
  -2   7   4 1102.91   23.88
   2   7  -4 1159.82   24.00
  -2  -7   4 1115.67   23.98
  -2  -7   3  467.79   10.39
   2   7  -3  484.75   10.43
  -2   7   3  471.35   10.69
   2   7  -2  232.58    5.30
  -2  -7   2  236.86    5.27
   2  -7  -1    5.78    0.64
   2   7  -1    6.34    0.73
   2   7  -1    6.04    0.62
   2   7   0   68.74    2.22
   2  -7   0   65.21    2.39
   2  -7   1   61.17    2.30
   2   7   1   62.07    1.97
   2  -7   2  426.19   10.27
   2   7   2  434.16    9.54
   2  -7   3   45.33    2.02
  -2  -7  -3   47.09    1.31
   2   7   3   44.58    1.41
   2  -7   4   77.63    3.02
  -2  -7  -4   89.87    2.35
  -2  -7  -5   83.20    2.35
  -2   7  -5   74.86    2.26
   2  -7   5   72.09    2.93
   2  -7   6  135.04    4.49
  -2  -7  -7  101.05    2.44
   2   7   7   97.00    3.79
   2  -7   7  111.84    3.89
   2   7   8  167.49    4.69
   2  -7   8  165.62    5.44
  -2  -7  -8  165.79    3.89
   2   7   8  162.12    5.37
   2  -7   9  112.33    4.29
   2   7   9  108.02    4.20
   2   7   9  111.55    3.65
  -2  -7  -9  113.37    2.92
   2  -7  10   63.55    3.13
   2   7  10   63.63    2.65
   2   7  11  113.58    3.97
   2  -7  11  108.57    4.46
   2   7  12    4.53    0.83
   2  -7  12    2.85    0.85
   2  -7  13   47.76    2.98
   2   7  13   49.59    2.58
   2   7  14    1.32    0.68
   2  -7  14    0.74    0.80
   2  -7  15   13.50    1.68
   2   7  15   12.52    1.41
   2  -7  16   17.41    2.03
   2   7  16   17.02    1.71
   2   7  17    1.60    0.92
   2  -7  17    1.99    0.88
   2  -7  18    2.68    1.07
   2  -7  19    8.78    1.61
   2  -7  20    1.72    1.09
  -2  -8  22   12.40    2.02
  -2  -8  21    1.39    1.02
  -2  -8  20   37.28    3.07
  -2  -8  19    0.74    0.89
  -2  -8  18   36.97    2.87
  -2  -8  17    2.07    0.95
  -2  -8  16   26.92    2.28
  -2  -8  15    2.43    0.85
  -2  -8  14    1.32    0.73
  -2   8  14    2.90    0.82
  -2   8  13   25.86    1.86
  -2  -8  13   27.36    2.03
  -2   8  12   81.50    3.50
  -2  -8  12   91.23    3.74
  -2  -8  11    0.95    0.58
  -2   8  11    0.98    0.58
   2  -8 -11    1.63    0.24
  -2  -8  10   16.02    1.32
  -2   8  10   15.56    1.33
  -2   8   9   91.05    3.54
  -2  -8   9   92.45    3.44
  -2   8   8   46.20    2.33
  -2  -8   8   51.86    2.25
  -2  -8   7    9.05    0.85
  -2   8   7    8.19    0.93
  -2   8   7    6.64    0.42
   2   8  -7    7.40    0.40
  -2   8   6  266.01    7.38
  -2   8   6  273.41    6.14
  -2  -8   6  274.28    6.88
  -2   8   5   41.66    1.41
  -2   8   5   41.19    2.09
  -2  -8   5   41.15    1.65
  -2  -8   4   23.26    1.09
  -2   8   4   24.09    1.07
  -2  -8   3   20.40    0.90
   2   8  -3   20.00    0.91
   2   8  -2    8.51    0.48
  -2  -8   2    8.52    0.47
   2   8  -1   34.17    1.58
   2   8  -1   34.96    1.86
   2  -8  -1   34.82    1.62
   2  -8   0   34.49    1.64
   2   8   0   36.63    1.54
   2  -8   1  325.86    8.20
   2   8   1  337.47    7.75
   2  -8   2   47.49    2.12
   2   8   2   52.18    1.68
   2   8   3   58.30    1.75
   2  -8   3   60.88    2.47
  -2  -8  -3   61.38    1.55
   2  -8   4   46.41    2.21
  -2  -8  -4   54.60    1.58
   2  -8   5   43.33    2.18
  -2   8  -5   43.52    1.61
  -2  -8  -5   48.05    1.57
  -2   8  -6   37.61    1.37
   2  -8   6   37.98    2.09
   2   8   7   38.84    2.25
   2  -8   7   40.05    2.20
   2  -8   8    5.30    0.92
   2   8   8    5.86    1.00
   2   8   9    1.10    0.67
   2  -8   9   -0.13    0.51
   2  -8  10    4.37    0.91
   2   8  10    1.90    0.68
   2  -8  11   -0.19    0.64
   2  -8  12   15.90    1.63
   2  -8  13    6.34    1.15
   2  -8  14   58.61    3.47
   2  -8  15    0.64    0.75
   2  -8  16  175.93    6.94
   2  -8  17    3.33    1.09
   2  -8  18   31.72    2.88
   2  -8  19   -0.58    1.05
   2  -8  20   -0.73    1.06
  -2  -9  22    8.49    1.67
  -2  -9  21   38.81    3.19
  -2  -9  20    0.08    1.08
  -2  -9  19   32.71    2.79
  -2  -9  18    7.18    1.41
  -2  -9  17    0.18    0.81
  -2  -9  16   34.71    2.58
  -2  -9  15    1.95    0.90
  -2   9  14   27.79    2.06
  -2  -9  14   32.64    2.31
  -2   9  13    4.77    0.89
  -2  -9  13    5.10    0.99
  -2  -9  12    2.63    0.77
  -2   9  12    0.50    0.58
  -2  -9  11    9.91    1.16
  -2   9  11   10.52    1.27
  -2  -9  10   54.83    2.64
  -2   9  10   56.66    2.78
  -2   9   9   12.51    1.30
  -2  -9   9   12.43    1.14
  -2  -9   8   11.23    1.03
  -2   9   8   10.96    1.18
  -2   9   7   97.12    3.46
  -2  -9   7  104.17    3.07
   2   9  -7   97.17    2.09
  -2   9   6   81.58    2.19
  -2  -9   6   84.19    2.83
  -2   9   6   82.71    3.33
  -2   9   5   11.50    0.68
  -2   9   5   10.49    1.13
  -2  -9   5   13.24    0.88
  -2   9   4   31.97    1.34
  -2  -9   4   30.29    1.31
  -2  -9   3   27.08    1.09
   2   9  -3   26.63    1.11
   2   9  -2  197.97    6.20
  -2  -9   2  224.25    4.99
   2  -9  -2  211.04    5.79
   2   9  -1   36.87    1.68
   2  -9  -1   35.44    1.70
   2   9  -1   35.55    2.00
   2   9   0  191.88    5.07
   2  -9   0  191.52    5.30
   2   9   1   10.24    0.77
   2  -9   1   10.45    0.92
   2  -9   2   40.50    1.95
   2   9   2   44.51    1.56
   2   9   3    0.14    0.17
   2  -9   3   -0.06    0.42
   2  -9   4   19.49    1.41
  -2  -9  -4   22.09    0.82
  -2  -9  -5   19.99    0.89
   2  -9   5   17.77    1.38
  -2  -9  -6   43.72    1.59
  -2   9  -6   43.62    1.54
   2   9   6   37.51    2.31
   2  -9   6   42.27    2.26
   2  -9   7    3.17    0.77
   2   9   7    2.30    0.81
   2  -9   8  163.85    5.52
   2   9   8  164.58    5.66
   2   9   9   10.28    1.28
   2  -9   9   10.61    1.27
   2   9  10    5.60    1.10
   2  -9  10    6.24    1.06
   2  -9  11   87.08    3.99
   2  -9  12   30.55    2.32
   2  -9  13   -0.38    0.84
   2  -9  14   -0.62    0.86
   2  -9  15    1.15    0.83
   2  -9  16   11.84    1.80
   2  -9  17   37.79    3.07
   2  -9  18   12.38    1.92
   2  -9  19   38.98    3.29
   2  -9  20   16.82    2.20
  -2 -10  21   30.87    2.96
  -2 -10  20   42.66    3.29
  -2 -10  19   71.72    4.23
  -2 -10  18    0.08    0.89
  -2 -10  17  101.51    4.84
  -2 -10  16    4.51    1.22
  -2  10  15   13.03    1.55
  -2 -10  15   15.07    1.73
  -2  10  14    5.34    1.07
  -2 -10  14    4.73    0.99
  -2 -10  13   32.79    2.23
  -2  10  13   25.24    2.03
  -2  10  12   16.32    1.61
  -2 -10  12   16.42    1.54
  -2  10  11    5.86    0.97
  -2 -10  11    6.47    1.02
  -2  10  10   26.18    1.93
  -2 -10  10   26.28    1.79
  -2  10   9    9.98    1.20
  -2 -10   9    9.49    1.03
  -2  10   8    4.40    0.88
  -2 -10   8    4.99    0.78
  -2  10   7   36.96    2.23
  -2 -10   7   36.73    1.81
  -2  10   6   -0.54    0.54
  -2 -10   6    0.40    0.33
  -2  10   5  129.24    4.70
  -2 -10   5  138.53    3.90
  -2  10   5  136.64    3.56
  -2 -10   4    2.12    0.38
  -2  10   4    2.03    0.36
  -2 -10   3    0.26    0.20
   2 -10  -2    2.97    0.54
   2  10  -2    1.82    0.48
  -2 -10   2    1.98    0.25
   2  10  -2    2.91    0.65
   2  10  -1    1.61    0.46
   2 -10  -1    1.57    0.44
   2  10  -1    2.06    0.65
   2 -10   0   14.80    1.13
   2  10   0   15.60    1.06
   2  10   0   13.39    1.28
   2 -10   1    1.65    0.48
   2  10   1    1.42    0.52
   2  10   1    2.07    0.41
   2  10   2  125.20    4.55
   2 -10   2  129.74    4.13
   2  10   2  129.81    3.51
   2  10   3  118.88    4.51
   2  10   3  127.08    3.29
   2 -10   3  131.97    4.21
   2  10   4    3.57    0.30
   2 -10   4    5.48    0.80
  -2 -10  -4    5.11    0.31
   2  10   4    4.98    0.88
   2 -10   5  110.93    4.03
   2  10   5   99.79    4.22
  -2 -10  -5  116.26    2.92
  -2  10  -6    1.98    0.35
   2  10   6    1.42    0.66
   2 -10   6    2.12    0.62
   2 -10   7    1.88    0.71
   2  10   7    1.58    0.67
   2  10   8   10.50    1.32
   2 -10   8   12.17    1.34
   2  10   9   38.24    2.51
   2 -10   9   36.75    2.32
   2 -10  10    0.73    0.61
   2  10  10    2.53    0.86
   2 -10  11   25.57    2.07
   2  10  11   25.04    2.11
   2 -10  12   11.00    1.51
   2 -10  13   68.06    3.72
   2 -10  14    1.53    0.87
   2 -10  15   86.72    4.52
   2 -10  16    6.00    1.20
   2 -10  17   17.35    2.11
   2 -10  18   25.35    2.64
   2 -10  19    1.83    1.20
  -2 -11  21   54.77    3.92
  -2 -11  20    5.11    1.29
  -2 -11  19    2.74    1.12
  -2 -11  18    2.55    1.14
  -2 -11  17   21.80    2.19
  -2  11  16   22.69    2.11
  -2 -11  16   21.78    2.09
  -2  11  15   22.59    2.08
  -2 -11  15   24.37    2.11
  -2  11  14   -1.03    0.96
  -2 -11  14    2.06    0.89
  -2 -11  13   44.76    2.69
  -2  11  13   45.42    2.84
  -2 -11  12    3.12    0.78
  -2  11  12    2.77    0.85
  -2  11  11  144.37    5.41
  -2 -11  11  144.50    5.07
  -2 -11  10    4.14    0.82
  -2  11  10    4.57    1.09
  -2  11   9   27.91    2.04
  -2 -11   9   29.47    1.80
  -2  11   8    0.90    0.71
  -2 -11   8    0.52    0.49
  -2  11   7   25.62    1.93
  -2 -11   7   27.67    1.58
  -2  11   6   22.84    1.83
  -2 -11   6   21.65    1.30
  -2 -11   5   23.38    1.23
  -2  11   5   20.76    1.71
  -2  11   4   87.42    3.80
  -2 -11   4   94.20    2.79
  -2 -11   3    2.18    0.31
   2 -11  -3    2.00    0.50
   2  11  -2   -0.33    0.55
   2 -11  -2   -0.03    0.33
   2  11  -2   -0.77    0.46
  -2 -11   2    0.12    0.16
   2  11  -1   80.45    2.92
   2 -11  -1   81.12    2.92
   2  11  -1   75.28    3.38
   2 -11   0    1.34    0.47
   2  11   0    2.55    0.81
   2  11   0    1.36    0.44
   2  11   1    3.88    0.57
   2 -11   1    3.17    0.57
   2  11   1    2.74    0.71
   2  11   2   81.02    3.67
   2  11   2   93.73    2.76
   2 -11   2   90.83    3.31
   2 -11   3   47.60    2.25
   2  11   3   45.23    2.58
   2  11   3   42.67    1.54
   2 -11   4   35.81    2.03
   2  11   4   31.13    2.18
   2  11   5    3.23    0.95
   2 -11   5    2.03    0.65
   2 -11   6   37.08    2.15
   2  11   6   33.50    2.30
   2  11   7   16.96    1.71
   2 -11   7   11.89    1.27
   2 -11   8    3.45    0.87
   2  11   8    2.55    0.87
   2  11   9  125.33    5.14
   2 -11   9  126.17    4.88
   2  11  10   10.29    1.51
   2 -11  10   13.29    1.52
   2  11  11   62.78    3.50
   2 -11  11   60.28    3.32
   2 -11  12    2.05    0.75
   2  11  12    1.49    0.96
   2 -11  13    6.15    1.22
   2 -11  14    5.13    1.26
   2 -11  15    0.27    0.92
   2 -11  16    0.30    0.87
   2 -11  17   10.75    1.74
   2 -11  18   22.16    2.48
   2 -11  19   53.51    3.90
  -2 -12  21   12.36    2.08
  -2 -12  20   29.06    2.75
  -2 -12  19    3.85    1.39
  -2 -12  18    3.17    1.13
  -2 -12  17    9.32    1.49
  -2  12  16    4.87    1.12
  -2 -12  16    5.77    1.19
  -2  12  15   17.69    1.95
  -2 -12  15   17.74    1.86
  -2  12  14    8.84    1.37
  -2 -12  14    9.67    1.36
  -2  12  13    9.69    1.38
  -2 -12  13    9.81    1.29
  -2 -12  12   23.15    1.92
  -2  12  12   27.66    2.22
  -2 -12  11    4.98    0.95
  -2  12  11    4.29    1.08
  -2 -12  10   55.30    2.71
  -2  12  10   55.70    3.11
  -2 -12   9   11.49    1.14
  -2  12   9   11.72    1.48
  -2  12   8   90.42    4.10
  -2 -12   8   99.89    3.54
  -2 -12   7    2.49    0.51
  -2  12   7    1.37    0.76
  -2 -12   6    7.32    0.81
  -2  12   6    6.81    1.14
  -2 -12   5    4.07    0.55
  -2  12   5    4.65    0.97
  -2  12   4   27.90    2.12
  -2 -12   4   34.54    1.45
   2 -12  -3    0.15    0.37
   2  12  -3    0.80    0.67
  -2 -12   3    0.27    0.19
   2 -12  -2    0.63    0.41
  -2 -12   2    0.21    0.15
   2  12  -2    0.35    0.60
   2  12  -2    0.84    0.46
   2  12  -1    0.74    0.38
   2  12  -1    1.38    0.62
   2 -12  -1    1.57    0.47
   2  12   0   71.01    2.63
   2 -12   0   70.86    2.77
   2  12   0   67.06    3.31
   2  12   1   59.15    3.15
   2  12   1   71.94    2.50
   2 -12   1   69.74    2.79
   2 -12   2  446.30   10.95
   2  12   2  429.27   11.78
   2  12   3   10.82    1.37
   2 -12   3   12.60    1.17
   2 -12   4   36.95    2.07
   2  12   4   27.39    2.13
   2  12   5    1.08    0.72
   2 -12   5    0.66    0.50
   2 -12   6   72.62    3.20
   2  12   6   61.69    3.41
   2 -12   7   11.49    1.29
   2  12   7   11.17    1.49
   2  12   8   52.56    3.21
   2 -12   8   57.43    3.00
   2  12   9   16.21    1.78
   2 -12   9   18.38    1.76
   2 -12  10   -0.33    0.65
   2  12  10   -0.85    1.05
   2 -12  11    1.00    0.78
   2  12  11    1.90    1.02
   2  12  12   22.75    2.26
   2 -12  12   23.23    2.13
   2 -12  13   33.89    2.63
   2 -12  14   14.58    1.82
   2 -12  15    0.58    0.87
   2 -12  16    9.39    1.65
   2 -12  17    7.63    1.51
   2 -12  18    9.60    1.87
  -2 -13  20    3.51    1.29
  -2 -13  19    9.37    1.70
  -2 -13  18   10.44    1.73
  -2 -13  17    3.57    1.18
  -2  13  17    4.86    1.11
  -2 -13  16   34.35    2.68
  -2  13  16   34.58    2.78
  -2  13  15   18.18    2.01
  -2 -13  15   20.20    2.00
  -2  13  14   16.99    1.90
  -2 -13  14   20.05    1.88
  -2  13  13    3.39    1.08
  -2 -13  13    5.98    1.17
  -2  13  12   43.60    2.97
  -2 -13  12   49.32    2.74
  -2 -13  11    0.76    0.74
  -2  13  11   -0.25    0.88
  -2  13  10   73.85    3.87
  -2 -13  10   81.99    3.40
  -2 -13   9    0.30    0.52
  -2  13   9    0.91    0.85
  -2 -13   8    4.75    0.70
  -2  13   8    5.42    1.09
  -2 -13   7    5.33    0.75
  -2  13   7    5.57    1.03
  -2  13   6    1.77    0.86
  -2  13   5   61.52    3.29
   2 -13  -4   20.26    1.36
  -2  13   4   18.50    1.78
   2  13  -3  165.75    5.35
   2  13  -3  159.24    5.86
   2 -13  -3  172.00    4.99
   2  13  -2  103.84    3.79
   2  13  -2   97.68    4.30
   2 -13  -2  104.29    3.57
   2  13  -1  153.65    5.79
   2 -13  -1  174.61    5.08
   2  13  -1  170.28    5.13
   2  13   0    1.35    0.76
   2  13   0    1.15    0.44
   2 -13   0    2.03    0.63
   2  13   1   56.53    3.13
   2 -13   1   61.47    2.63
   2 -13   2  113.08    3.89
   2  13   2   98.78    4.44
   2 -13   3    5.42    0.87
   2  13   3    3.22    0.86
   2 -13   4    3.16    0.71
   2  13   4    1.96    0.78
   2 -13   5    9.17    1.11
   2  13   5   10.65    1.45
   2  13   6   61.61    3.44
   2 -13   6   55.51    2.85
   2  13   7   15.62    1.76
   2 -13   7   18.06    1.63
   2  13   8   37.57    2.77
   2 -13   8   40.35    2.51
   2 -13   9    4.53    0.99
   2  13   9    3.96    0.98
   2 -13  10  102.10    4.48
   2  13  10   94.36    4.70
   2  13  11   35.83    2.80
   2 -13  11   36.79    2.66
   2  13  12   46.96    3.32
   2 -13  12   52.29    3.24
   2 -13  13   18.99    2.04
   2  13  13   17.14    2.10
   2 -13  14    1.90    0.93
   2 -13  15   10.18    1.70
   2 -13  16    2.28    1.11
   2 -13  17    2.17    1.25
   2 -13  18    3.37    1.33
  -2  14  17    7.75    1.62
  -2  14  16   -1.20    1.20
  -2  14  15   -1.20    1.07
  -2  14  14    5.22    1.34
  -2  14  13    1.86    0.90
  -2  14  12    1.32    0.93
  -2  14  11   77.20    4.11
  -2  14  10    2.03    0.96
  -2  14   9  290.86    9.28
  -2  14   8    1.03    0.82
  -2  14   7   99.91    4.58
  -2  14   6    3.91    0.96
  -2  14   5    3.00    0.96
  -2  14   4   67.48    3.60
   2  14  -4   61.69    3.39
   2  14  -3  139.02    4.71
  -2  14   3  119.97    5.18
   2  14  -3  130.30    5.21
   2 -14  -2    0.10    0.44
   2  14  -2    0.63    0.73
   2  14  -2    0.78    0.48
   2  14  -1   29.78    2.29
   2 -14  -1   30.36    1.74
   2 -14   0    4.66    0.69
   2  14   0    3.65    1.04
   2 -14   1  202.08    5.83
   2  14   1  182.83    6.69
   2  14   2   71.01    3.72
   2 -14   2   76.47    3.10
   2  14   3   65.70    3.65
   2 -14   3   74.17    3.11
   2 -14   4    0.52    0.62
   2  14   4   -0.15    0.83
   2  14   5   64.32    3.61
   2 -14   5   67.68    3.11
   2 -14   6    4.43    0.89
   2  14   6    5.05    1.15
   2 -14   7  148.69    5.33
   2  14   7  140.54    5.90
   2 -14   8   -0.41    0.61
   2  14   8    0.20    0.87
   2 -14   9   47.30    2.85
   2  14   9   42.82    3.11
   2  14  10    5.31    1.31
   2 -14  10    3.52    0.88
   2 -14  11    5.75    1.17
   2  14  11    2.72    1.16
   2  14  12    3.80    1.26
   2 -14  12    4.58    1.27
   2 -14  13   11.39    1.66
   2  14  13   10.69    1.77
   2 -14  14    9.84    1.55
   2 -14  15    0.66    0.86
   2 -14  16    2.73    1.20
   2 -14  17    0.05    1.05
  -2  15  17    4.85    1.28
  -2  15  16    9.57    1.62
  -2  15  15   62.95    3.96
  -2  15  14    0.19    0.83
  -2  15  13    4.86    1.15
  -2  15  12   13.30    1.92
  -2  15  11   21.75    2.28
  -2  15  10   26.15    2.40
  -2  15   9   -0.51    0.97
  -2  15   8   18.58    2.06
  -2  15   7    2.10    0.89
  -2  15   6    1.26    0.88
  -2  15   5   31.93    2.56
   2  15  -4    1.10    0.67
   2  15  -4   -0.43    0.84
  -2  15   4    0.68    0.90
  -2  15   3   83.45    4.27
   2  15  -3   86.57    4.23
   2  15  -2   19.10    1.98
   2  15  -1  181.40    6.68
   2  15   0   15.96    1.78
   2  15   1  109.21    4.89
   2  15   2    4.75    1.08
   2  15   3    6.22    1.25
   2  15   4    3.38    0.96
   2 -15   5   -0.01    0.52
   2  15   5   -1.11    0.90
   2 -15   6    0.62    0.65
   2  15   6    0.57    0.94
   2  15   7    3.35    1.11
   2 -15   7    3.22    0.83
   2 -15   8   11.29    1.36
   2  15   8   11.33    1.67
   2 -15   9   25.77    2.13
   2  15   9   25.85    2.53
   2 -15  10   31.79    2.41
   2  15  10   32.12    2.78
   2 -15  11   27.19    2.32
   2  15  11   24.88    2.50
   2 -15  12   14.12    1.79
   2  15  12   13.48    2.04
   2 -15  13    8.00    1.43
   2  15  13    8.53    1.56
   2 -15  14    0.46    1.06
   2 -15  15    3.43    1.07
   2 -15  16    2.85    1.19
  -2  16  17   11.27    1.86
  -2  16  16    1.26    1.12
  -2  16  15    0.87    1.00
  -2  16  14    3.91    1.28
  -2  16  13    4.59    1.41
  -2  16  12   -0.55    1.02
  -2  16  11   11.62    1.80
  -2  16  10   24.57    2.40
  -2  16   9    0.89    0.87
  -2  16   8   21.35    2.17
  -2  16   7   40.88    3.02
  -2  16   6    0.83    0.94
   2  16  -5    2.64    1.10
  -2  16   5    2.63    1.05
   2  16  -4    3.42    0.95
  -2  16   4    5.04    1.29
  -2  16   3    7.61    1.38
   2  16  -3   11.20    1.64
  -2  16   2   -1.43    1.05
   2  16  -2   -0.95    0.86
   2  16  -1    7.13    1.37
   2  16   0    0.07    0.80
   2  16   1    0.86    0.74
   2  16   2   45.80    3.11
   2  16   3    3.10    1.18
   2  16   4    8.50    1.53
   2  16   5   94.50    4.82
   2  16   6    1.79    0.91
   2  16   7   23.04    2.44
   2  16   8    6.91    1.48
   2  16   9    7.47    1.56
   2  16  10   39.33    3.13
   2  16  11    0.52    0.95
   2  16  12    6.85    1.52
   2  16  13    3.15    1.41
  -2  17  14    1.67    1.19
  -2  17  13    0.59    1.03
  -2  17  12   34.46    3.02
  -2  17  11   13.39    1.96
  -2  17  10    4.94    1.27
  -2  17   9    9.69    1.63
  -2  17   8    2.90    1.07
  -2  17   7    6.76    1.50
  -2  17   6    1.17    1.04
   2  17  -6   -0.06    0.81
  -2  17   5    8.97    1.62
   2  17  -5   10.74    1.62
  -2  17   4   33.81    2.83
   2  17  -4   34.71    2.77
   2  17  -3   50.56    3.34
  -2  17   3   49.89    3.41
   2  17  -2   14.66    1.83
  -2  17   2   13.37    1.86
  -2  17   1    0.74    0.92
   2  17  -1    0.99    0.88
   2  17   0   11.90    1.76
   2  17   1   14.90    1.88
   2  17   2    8.73    1.61
   2  17   3    2.15    1.03
   2  17   4   -0.54    0.93
   2  17   5    0.04    0.93
   2  17   6   38.45    3.16
   2  17   7    4.82    1.39
   2  17   8   14.03    2.03
   2  17   9    4.99    1.39
   2  17  10   21.21    2.57
   2  17  11   -1.20    1.18
  -2  18  12    1.57    0.96
  -2  18  11    4.30    1.48
  -2  18  10   11.70    1.94
  -2  18   9    7.00    1.55
  -2  18   8   -0.06    1.07
  -2  18   7   13.20    1.93
   2  18  -7   17.03    2.13
  -2  18   6    7.74    1.61
   2  18  -6    9.26    1.56
   2  18  -5    5.91    1.37
  -2  18   5    4.10    1.39
  -2  18   4    2.43    1.14
   2  18  -4    2.34    1.11
  -2  18   3    4.85    1.35
   2  18  -3    4.66    1.16
   2  18  -2    1.00    0.84
  -2  18   2    1.61    1.07
  -2  18   1    3.21    1.22
   2  18  -1    3.82    1.22
   2  18   0    0.44    0.85
  -2  18   0   -1.99    1.13
   2  18   1    0.41    0.96
   2  18   2    7.67    1.52
   2  18   3    9.36    1.63
   2  18   4    0.43    1.03
   2  18   5   21.72    2.46
   2  18   6    0.35    1.03
   2  18   7    2.37    1.36
   2  18   8    5.02    1.37
   2  19  -9   15.61    2.15
   2  19  -8    0.02    0.90
  -2  19   8    2.37    1.31
  -2  19   7   14.32    2.07
   2  19  -7   14.72    1.99
   2  19  -6   17.14    2.18
  -2  19   6   15.23    2.17
   2  19  -5   23.32    2.45
  -2  19   5   23.26    2.56
  -2  19   4    8.70    1.75
   2  19  -4   10.38    1.76
  -2  19   3   38.06    3.21
   2  19  -3   39.63    3.21
   2  19  -2   18.97    2.21
  -2  19   2   18.23    2.16
   2  19  -1   26.03    2.58
  -2  19   1   23.10    2.46
   2  19   0   20.64    2.44
  -2  19   0   15.45    2.09
  -2  19  -1    9.66    1.75
   2  19   1    7.92    1.63
   2  19   2   17.34    2.22
   2  19   3   10.60    1.84
   2  19   4    6.49    1.56
   2  19   5    3.87    1.29
   3   0 -24    1.59    1.16
   3   0 -23    3.55    1.14
   3   0 -22    0.39    0.96
   3   0 -21   32.03    2.62
   3   0 -20   -0.44    0.89
   3   0 -19   -0.04    0.81
   3   0 -18    0.09    0.70
   3   0 -17  105.01    4.36
   3   0 -16   -1.41    0.84
   3   0 -15   12.94    1.35
   3   0 -14   -0.38    0.62
   3   0 -13   57.42    2.71
   3   0 -12    0.01    0.49
   3   0 -11  349.48    9.00
   3   0 -10   -0.04    0.18
   3   0 -10   -0.39    0.53
   3   0  -9  103.54    3.51
   3   0  -9  110.90    2.77
   3   0  -8   -0.09    0.40
   3   0  -8    0.13    0.13
   3   0  -7   75.82    2.61
   3   0  -7   75.77    1.83
   3   0  -6   -0.13    0.37
   3   0  -5 2865.33   59.90
   3   0  -4    0.28    0.36
   3   0  -3 6934.62  143.21
   3   0  -2    0.87    0.40
  -3   0   2    0.50    0.32
   3   0  -1  186.40    4.70
  -3   0   1  184.60    4.59
   3   0   0    0.37    0.32
   3   0   1  364.22    8.37
   3   0   2    0.24    0.28
   3   0   3   10.34    0.77
   3   0   4    0.33    0.37
   3   0   5   29.96    1.54
   3   0   6    0.18    0.41
   3   0   7  335.77    8.60
   3   0   8    0.21    0.50
   3   0   9   50.98    2.50
   3   0  10   -0.13    0.51
   3   0  11  323.69    9.03
   3   0  12   -0.14    0.60
   3   0  13   96.89    4.19
   3   0  14   -0.92    0.84
   3   0  15    6.74    1.20
   3   0  16   -0.32    0.77
   3   0  17   70.29    3.92
   3   0  18   -0.44    0.98
   3   0  19    9.70    1.58
   3   0  20    0.27    0.87
   3   0  21   24.52    2.56
   3   0  22    3.18    1.23
   3   1 -25   -0.16    0.93
   3   1 -24    7.44    1.56
   3  -1 -23    1.28    0.84
   3   1 -23    2.16    1.02
   3   1 -22   -0.24    0.92
   3  -1 -22   -3.74    1.11
   3  -1 -21   21.16    2.07
   3   1 -21   21.19    2.17
   3   1 -20   11.08    1.52
   3  -1 -20   12.01    1.59
   3   1 -19   -1.61    1.07
   3  -1 -19    0.53    0.66
   3   1 -18    3.63    0.97
  -3  -1  18    3.54    1.00
   3  -1 -18    3.76    0.91
  -3  -1  17    0.64    0.73
   3  -1 -17    0.06    0.64
   3  -1 -16   41.58    2.44
  -3  -1  16   40.51    2.61
  -3  -1  15   13.91    1.51
   3  -1 -15   15.84    1.47
   3  -1 -14    3.13    0.69
  -3  -1  14    2.83    0.81
  -3  -1  13   -0.23    0.53
   3  -1 -13    0.73    0.53
   3  -1 -12   36.55    1.97
  -3  -1  12   42.88    2.28
   3   1 -11  125.28    4.20
   3  -1 -11  126.21    4.06
  -3  -1  11  120.21    4.22
   3   1 -10  104.73    3.75
   3  -1 -10  118.28    3.05
   3  -1 -10  104.66    3.58
   3  -1  -9  124.45    3.91
   3   1  -9  122.77    4.08
   3  -1  -9  137.01    3.32
   3  -1  -8   88.78    3.01
   3   1  -8   88.68    3.14
   3  -1  -8   97.41    2.43
   3  -1  -7  170.58    3.81
   3  -1  -7  156.57    4.47
   3   1  -7  152.88    4.59
   3   1  -6    5.01    0.65
  -3   1   6    4.79    0.29
   3  -1  -6    4.95    0.62
   3  -1  -5  276.63    6.70
   3   1  -5  275.22    6.80
  -3   1   5  277.89    5.97
   3   1  -4   18.83    1.05
  -3  -1   4   18.39    0.91
   3  -1  -4   16.49    0.94
   3   1  -3  106.15    3.10
  -3  -1   3  109.78    2.95
  -3  -1   3  109.16    2.53
   3  -1  -3  112.11    3.09
   3  -1  -2  325.17    7.69
  -3  -1   2  331.45    7.18
   3   1  -2  328.43    7.68
  -3  -1   2  327.77    7.54
   3   1  -1  972.94   21.04
  -3   1   1  988.38   20.98
   3  -1  -1  977.01   21.08
  -3   1   0    1.41    0.32
   3   1   0    1.68    0.41
  -3  -1  -1 1186.75   24.41
  -3   1  -1 1150.22   24.45
   3  -1   1 1123.78   24.57
   3   1   1 1161.92   24.38
   3   1   1 1107.53   24.55
  -3  -1  -2  196.96    4.77
   3   1   2  178.95    4.70
  -3  -1  -2  200.33    4.93
   3  -1   2  178.33    4.86
   3  -1   2  192.70    4.75
   3   1   3   30.63    1.36
   3  -1   3   31.23    1.47
   3   1   4  159.07    4.27
   3  -1   4  148.14    4.37
   3   1   5  101.24    3.23
   3  -1   5  102.02    3.36
   3   1   6  198.94    5.48
   3  -1   6  200.06    5.64
   3  -1   7  588.22   13.88
   3   1   7  581.90   13.69
   3  -1   8  240.99    6.77
   3   1   8  236.29    6.60
   3  -1   9   80.19    3.29
   3   1   9   76.75    3.13
   3   1  10  129.24    4.50
   3  -1  10  126.58    4.56
   3   1  11    0.38    0.66
   3  -1  11   -0.50    0.63
   3   1  12   31.34    2.10
   3  -1  12   30.03    2.10
   3  -1  13    0.05    0.67
   3   1  13    0.43    0.62
   3   1  14   51.41    3.00
   3  -1  14   49.87    3.03
   3  -1  15    6.90    1.26
   3   1  15    8.58    1.36
   3   1  16   15.34    1.77
   3  -1  16   14.88    1.76
   3  -1  17   15.16    1.83
   3   1  17   13.49    1.80
   3  -1  18   24.04    2.35
   3   1  18   21.00    2.15
   3  -1  19    8.09    1.57
   3   1  19    5.36    1.30
   3  -1  20   28.60    2.83
   3   1  20   24.93    2.52
   3  -1  21    8.45    1.65
   3   1  21    7.25    1.49
   3   1  22   10.35    1.93
   3   2 -26   16.42    2.29
   3   2 -25    0.51    1.13
   3   2 -24   17.27    2.19
   3   2 -23    7.90    1.54
   3   2 -22   91.98    4.78
   3  -2 -22   93.59    4.43
   3   2 -21   27.35    2.47
  -3  -2  21   25.61    2.49
   3  -2 -21   24.25    2.13
   3  -2 -20   17.07    1.74
   3   2 -20   16.45    1.94
  -3  -2  20   14.22    1.86
   3  -2 -19    5.29    1.05
  -3  -2  19    4.99    1.18
   3  -2 -18   -0.23    0.63
  -3  -2  18   -0.50    0.78
   3  -2 -17   51.28    2.72
  -3  -2  17   42.99    2.82
   3  -2 -16   -0.09    0.54
  -3  -2  16   -0.33    0.73
  -3  -2  15   65.20    3.29
   3  -2 -15   67.48    3.01
  -3  -2  14    4.36    0.91
   3  -2 -14    4.37    0.78
  -3  -2  13   27.03    1.89
   3  -2 -13   27.82    1.67
  -3  -2  12  306.63    8.48
   3  -2 -12  308.83    8.04
  -3  -2  11    1.29    0.53
   3  -2 -11    1.10    0.51
  -3  -2  10   28.75    1.72
   3  -2 -10   29.84    1.56
   3  -2  -9  106.81    2.80
   3  -2  -9   93.47    3.16
  -3  -2   9   97.92    3.43
   3   2  -9   96.23    3.45
  -3   2   8  214.00    5.22
   3  -2  -8  238.85    5.29
   3   2  -8  216.21    6.07
   3  -2  -8  213.83    5.71
   3   2  -7   58.37    2.30
  -3   2   7   58.21    1.73
   3  -2  -7   56.08    2.05
   3  -2  -6   10.29    0.77
  -3   2   6   11.03    0.58
   3   2  -6   10.76    0.91
  -3   2   5    2.63    0.29
   3  -2  -5    3.44    0.48
   3   2  -5    1.90    0.46
  -3  -2   5    3.08    0.39
  -3   2   5    3.39    0.47
   3   2  -4  330.18    8.02
   3  -2  -4  335.63    7.83
  -3   2   4  345.29    7.87
   3   2  -4  338.41    7.28
  -3  -2   4  331.45    7.64
   3   2  -3  532.99   11.55
  -3  -2   3  560.75   11.57
  -3  -2   3  535.66   11.85
   3   2  -3  550.86   11.92
   3   2  -3  521.12   12.13
   3  -2  -3  528.64   12.02
  -3   2   3  543.44   12.08
   3   2  -2   38.39    1.25
  -3  -2   2   37.19    1.22
   3   2  -2   37.49    1.50
   3  -2  -2   38.76    1.52
   3   2  -1  130.18    3.32
  -3  -2   1  134.71    3.34
   3   2  -1  127.84    3.55
   3   2   0  478.35   10.62
   3   2   0  474.02   10.90
  -3   2   0  479.66   10.89
  -3  -2   0  505.57   10.82
  -3  -2   0  502.93   10.93
   3   2   1  408.65    8.93
   3   2   1  383.96    9.12
   3  -2   1  383.28    9.29
  -3   2  -1  390.94    9.10
  -3   2  -2  303.69    7.29
   3  -2   2  326.66    7.33
   3   2   2  306.87    7.19
   3  -2   2  297.91    7.54
  -3  -2  -2  293.25    7.34
   3   2   3  391.20    9.13
  -3  -2  -3  395.57    9.22
  -3  -2  -3  422.22    9.19
   3  -2   3  389.72    9.48
   3   2   4   40.20    1.62
   3  -2   4   38.41    1.80
   3   2   5   44.98    1.86
   3  -2   5   46.68    2.06
   3  -2   6  103.85    3.58
   3   2   6  104.74    3.35
   3   2   7   49.56    2.16
   3  -2   7   44.98    2.24
   3  -2   8   70.22    2.94
   3   2   8   61.68    2.64
   3  -2   9    7.10    0.95
   3   2   9    6.44    0.87
   3  -2  10  262.74    7.77
   3   2  10  274.02    7.61
   3   2  11   57.52    2.82
   3  -2  11   61.19    3.03
   3  -2  12   38.89    2.49
   3   2  12   39.78    2.35
   3  -2  13   66.18    3.40
   3   2  13   59.97    3.10
   3  -2  14    5.88    1.19
   3   2  14    6.16    1.07
   3  -2  15    3.97    1.17
   3   2  15    2.10    0.82
   3   2  16   31.39    2.43
   3  -2  16   30.40    2.50
   3  -2  17    1.78    0.99
   3   2  17    2.91    1.07
   3  -2  18   -0.59    0.90
   3   2  18    0.75    0.84
   3  -2  19   17.29    2.18
   3   2  19   16.32    1.98
   3   2  20    6.75    1.55
   3  -2  20    6.15    1.55
   3   2  21   10.83    1.81
   3  -2  21    9.09    1.62
   3   2  22   39.28    3.31
   3   3 -25    5.57    1.53
   3   3 -24    3.66    1.49
   3   3 -23   27.35    2.65
   3   3 -22    5.04    1.34
  -3  -3  22    0.96    1.00
  -3  -3  21   10.94    1.75
   3  -3 -20    1.35    0.73
  -3  -3  20    2.13    1.06
   3  -3 -19   50.72    2.82
  -3  -3  19   53.97    3.41
   3  -3 -18   17.28    1.59
  -3  -3  18   17.86    1.92
   3  -3 -17   18.63    1.55
  -3  -3  17   21.11    1.95
   3  -3 -16  113.27    4.14
  -3  -3  16  109.43    4.65
  -3  -3  15   83.23    3.87
   3  -3 -15   86.38    3.40
   3  -3 -14   41.60    2.11
  -3  -3  14   38.05    2.37
  -3  -3  13   20.11    1.64
   3  -3 -13   19.66    1.37
   3  -3 -12  121.46    3.88
  -3  -3  12  117.50    4.29
  -3  -3  11    2.82    0.69
   3  -3 -11    3.10    0.58
  -3  -3  10   69.18    2.79
   3  -3 -10   64.74    2.44
  -3   3   9    0.09    0.25
   3  -3  -9    0.55    0.38
  -3  -3   9   -0.20    0.42
   3  -3  -8    1.90    0.42
  -3   3   8    1.95    0.35
  -3  -3   8    2.53    0.52
   3   3  -8    2.95    0.65
   3  -3  -7  204.20    5.17
  -3  -3   7  198.96    4.84
  -3  -3   7  203.89    5.42
   3   3  -7  201.71    5.67
  -3   3   7  204.46    4.95
  -3   3   6  123.36    3.22
   3   3  -6  120.91    3.76
   3  -3  -6  119.35    3.38
  -3  -3   6  121.97    3.14
   3  -3  -5    9.18    0.68
  -3  -3   5    9.35    0.60
   3   3  -5    9.76    0.86
  -3   3   5   10.14    0.70
   3   3  -4  139.42    3.51
   3   3  -4  150.52    3.75
   3   3  -4  150.13    3.68
  -3   3   4  141.41    3.82
   3   3  -4  136.32    4.00
   3  -3  -4  141.86    3.83
  -3   3   3   13.67    0.86
   3   3  -3   12.28    0.86
   3   3  -3   12.17    0.67
   3   3  -3   13.46    0.73
   3  -3  -3   11.88    0.81
  -3   3   2    0.38    0.31
  -3  -3   2   -0.18    0.22
   3   3  -2    0.54    0.24
   3   3  -2    0.45    0.38
  -3  -3   1  282.45    6.49
   3   3  -1  273.25    6.52
   3   3  -1  264.33    6.36
  -3  -3   1  267.32    6.35
   3   3   0   24.13    1.10
   3  -3   0   20.89    1.19
  -3  -3   0   24.59    1.10
   3   3   0   22.13    1.07
   3   3   0   22.83    0.86
   3  -3   1    8.41    0.77
  -3   3  -1    8.85    0.68
   3   3   1   10.38    0.72
  -3  -3  -1    9.42    0.67
   3   3   1    9.29    0.52
  -3   3  -2    6.95    0.60
   3   3   2    6.97    0.61
  -3  -3  -2    6.74    0.58
   3   3   2    6.58    0.49
   3  -3   2    6.05    0.70
  -3  -3  -2    6.83    0.49
  -3  -3  -3  664.09   13.75
   3   3   3  609.12   13.69
  -3  -3  -3  657.06   13.85
   3  -3   3  607.41   13.75
   3  -3   3  584.35   14.20
   3   3   4  183.30    4.75
   3  -3   4  176.24    5.18
  -3  -3  -4  196.94    4.85
   3   3   5   14.30    0.93
   3  -3   5   14.92    1.16
   3  -3   6  140.37    4.59
   3   3   6  148.18    4.21
   3  -3   7   11.97    1.13
   3   3   7   12.19    0.98
   3   3   8    0.29    0.37
   3  -3   8    1.03    0.55
   3   3   9   82.93    3.21
   3  -3   9   85.38    3.51
   3   3  10    0.30    0.46
   3  -3  10    0.44    0.66
   3  -3  11   59.96    3.11
   3   3  11   64.78    2.94
   3  -3  12    4.76    1.05
   3   3  12    4.97    0.93
   3  -3  13   87.32    4.09
   3   3  13   91.59    3.89
   3   3  14  121.19    4.81
   3  -3  14  123.49    5.14
   3   3  15   53.00    3.06
   3  -3  15   52.52    3.27
   3   3  16    5.72    1.23
   3  -3  16    7.46    1.40
   3   3  17   29.99    2.46
   3  -3  17   31.92    2.70
   3  -3  18   20.15    2.17
   3   3  18   19.37    2.05
   3  -3  19   10.06    1.71
   3   3  19    9.18    1.53
   3   3  20    8.14    1.64
   3  -3  20    4.75    1.33
   3  -3  21    1.84    1.03
   3   3  21    0.15    0.84
   3   3  22    3.18    1.23
   3   4 -25   31.53    3.03
   3   4 -24   14.62    2.07
  -3  -4  23   78.92    4.72
   3   4 -23   72.65    4.45
  -3  -4  22    6.01    1.50
  -3  -4  21   31.27    2.73
  -3  -4  20    0.09    0.91
  -3  -4  19    3.08    1.08
   3  -4 -19    3.46    0.86
  -3  -4  18   21.01    2.06
   3  -4 -18   22.05    1.76
  -3  -4  17    0.43    0.75
   3  -4 -17    1.34    0.70
   3  -4 -16   34.93    2.02
  -3  -4  16   34.69    2.50
   3  -4 -15   30.45    1.79
  -3  -4  15   26.43    2.08
  -3  -4  14   33.48    2.24
   3  -4 -14   32.67    1.79
  -3  -4  13    9.95    1.26
   3  -4 -13   11.72    1.04
   3  -4 -12    5.05    0.67
  -3  -4  12    4.21    0.78
   3  -4 -11   90.49    3.03
  -3  -4  11   85.21    3.45
  -3   4  11   91.61    2.99
   3  -4 -10    2.53    0.42
  -3   4  10    3.79    0.52
  -3  -4  10    1.99    0.55
  -3  -4  10    3.23    0.37
  -3   4   9  131.55    3.89
   3  -4  -9  144.13    3.97
  -3  -4   9  136.06    4.35
  -3  -4   9  140.74    3.47
  -3   4   8   24.35    1.21
  -3  -4   8   22.71    1.39
  -3  -4   8   23.18    0.94
   3  -4  -8   25.50    1.21
   3  -4  -7   45.80    1.72
  -3   4   7   45.89    1.73
  -3  -4   7   45.79    1.92
   3   4  -7   43.47    2.09
  -3   4   6    4.59    0.50
   3   4  -6    3.25    0.60
  -3  -4   6    4.40    0.55
  -3   4   6    4.19    0.50
   3  -4  -6    4.75    0.54
   3  -4  -5   27.95    1.23
   3   4  -5   25.77    1.42
   3   4  -5   28.51    1.14
  -3   4   5   27.37    1.22
   3   4  -4   43.05    1.54
   3   4  -4   41.25    1.79
  -3   4   4   42.75    1.62
   3  -4  -4   40.94    1.59
   3   4  -4   43.60    1.51
   3   4  -4   45.43    1.52
  -3   4   3    3.70    0.48
   3   4  -3    3.14    0.50
   3   4  -3    3.84    0.37
   3   4  -3    4.15    0.48
   3   4  -2    3.92    0.46
   3   4  -2    4.60    0.53
   3   4  -1   18.41    0.99
   3   4  -1   18.49    1.02
  -3  -4   1   18.80    0.98
   3  -4   0  253.81    6.74
   3   4   0  280.68    6.53
   3   4   0  264.11    6.61
   3   4   0  273.93    5.94
  -3  -4   0  275.37    6.46
  -3  -4  -1    1.31    0.36
   3   4   1    0.86    0.32
   3   4   1    0.82    0.18
   3  -4   1    1.27    0.41
   3   4   2   14.09    0.87
  -3  -4  -2   14.67    0.84
   3   4   2   16.85    0.74
  -3  -4  -2   17.42    0.75
  -3   4  -2   16.06    0.91
   3  -4   2   15.54    1.07
  -3  -4  -3   50.59    1.75
  -3  -4  -3   55.41    1.68
  -3   4  -3   50.96    1.81
   3  -4   3   45.57    2.07
   3   4   3   49.32    1.63
   3   4   4   24.28    1.12
  -3  -4  -4   25.12    1.16
  -3  -4  -4   26.15    1.15
   3  -4   4   23.26    1.47
  -3  -4  -5   35.18    1.44
   3   4   5   32.78    1.44
   3  -4   5   31.97    1.76
   3   4   6   33.18    1.55
   3  -4   6   32.25    1.88
   3  -4   7   94.08    3.65
   3   4   7   97.43    3.21
   3  -4   8   73.28    3.17
   3   4   8   75.69    2.84
   3  -4   9   28.80    1.99
   3   4   9   32.23    1.79
   3   4  10    2.20    0.61
   3  -4  10    1.68    0.71
   3  -4  11   75.30    3.56
   3   4  11   78.15    3.25
   3  -4  12   25.87    2.04
   3   4  12   27.20    1.92
   3  -4  13   17.19    1.75
   3   4  13   18.22    1.63
   3  -4  14   26.18    2.25
   3   4  14   23.78    1.96
   3  -4  15    8.28    1.47
   3   4  15    8.41    1.31
   3  -4  16   11.24    1.64
   3   4  16   11.62    1.47
   3  -4  17   10.86    1.67
   3   4  17   13.29    1.67
   3   4  18    8.14    1.51
   3  -4  18    5.78    1.44
   3   4  19   62.86    3.83
   3  -4  19   60.86    4.02
   3   4  20    1.57    0.94
   3  -4  20    1.87    1.34
   3  -4  21   26.35    2.75
   3   4  21   28.08    2.69
   3   4  22    4.30    1.43
   3   5 -24   -2.60    1.55
  -3  -5  23   30.55    2.90
   3   5 -23   29.19    2.99
  -3  -5  22    3.48    1.25
  -3  -5  21    0.73    0.84
  -3  -5  20   18.14    2.12
  -3  -5  19   11.79    1.64
  -3  -5  18   30.32    2.50
   3  -5 -17   41.37    2.22
  -3  -5  17   39.31    2.76
   3  -5 -16   28.45    1.74
  -3  -5  16   24.73    2.11
  -3  -5  15  341.53    9.88
   3  -5 -15  347.22    8.92
  -3  -5  14   53.59    1.70
   3  -5 -14   51.01    2.27
  -3  -5  14   46.64    2.73
   3  -5 -13   15.90    1.16
  -3  -5  13   15.62    1.44
  -3  -5  13   15.72    0.76
   3  -5 -12   13.99    1.00
  -3  -5  12   13.41    1.32
  -3   5  12   14.09    1.10
  -3  -5  12   13.30    0.66
  -3  -5  11   16.90    0.73
   3  -5 -11   14.71    1.03
  -3   5  11   15.20    1.12
  -3  -5  11   14.64    1.31
  -3  -5  10   11.18    0.57
  -3   5  10   10.52    0.91
   3  -5 -10   10.92    0.82
  -3  -5  10   11.60    1.09
  -3   5   9   12.16    0.95
  -3  -5   9   10.09    1.02
   3  -5  -9   11.97    0.85
  -3  -5   8   87.54    3.10
  -3   5   8   89.57    2.92
   3  -5  -8   88.45    2.69
   3  -5  -7  505.36   11.09
  -3   5   7  503.31   11.04
  -3   5   7  469.51   11.27
  -3  -5   7  477.68   11.39
  -3   5   6   17.22    0.93
   3  -5  -6   16.76    0.92
  -3   5   6   17.42    1.09
   3   5  -6   16.64    1.27
  -3  -5   6   16.47    1.02
   3   5  -6   19.84    0.87
   3   5  -5  147.74    4.47
   3   5  -5  150.58    3.85
  -3   5   5  156.98    4.05
   3  -5  -5  153.66    4.02
   3   5  -4   78.64    2.52
  -3   5   4   75.92    2.48
   3   5  -4   78.63    2.77
   3   5  -4   82.67    2.34
   3   5  -3  182.62    4.28
   3   5  -3  181.70    4.92
   3   5  -3  175.03    4.70
   3   5  -2  205.34    5.43
   3   5  -2  214.98    5.42
   3   5  -2  212.14    4.74
   3   5  -1   13.22    0.86
   3   5  -1   11.77    0.87
   3   5   0    0.74    0.38
   3  -5   0    0.80    0.37
  -3  -5   0    1.04    0.29
   3   5   0    1.41    0.35
   3   5   1    4.47    0.47
   3   5   1    4.40    0.26
  -3  -5  -1    4.96    0.49
   3  -5   1    5.41    0.67
   3   5   2  171.59    4.58
  -3  -5  -2  186.40    4.54
   3  -5   2  172.16    5.04
  -3  -5  -2  192.32    4.23
   3   5   2  179.12    4.18
  -3  -5  -3    3.85    0.43
   3  -5   3    2.87    0.55
  -3  -5  -3    3.88    0.37
   3   5   3    2.80    0.32
  -3   5  -3    3.66    0.45
   3  -5   4  315.19    8.42
  -3  -5  -4  327.16    7.66
   3   5   4  327.32    7.63
  -3   5  -4  328.23    7.80
  -3  -5  -4  355.56    7.69
   3  -5   5  327.34    8.96
   3   5   5  335.73    8.23
  -3  -5  -6   85.93    2.58
   3   5   6   81.73    2.72
   3  -5   6   83.15    3.27
   3  -5   7   22.16    1.58
   3   5   7   20.44    1.22
   3  -5   8   72.78    3.24
   3   5   8   79.08    2.87
   3   5   9   -0.10    0.44
   3  -5   9    0.23    0.58
   3   5  10   61.63    2.71
   3  -5  10   59.10    3.05
   3  -5  11    0.18    0.70
   3   5  11    0.33    0.48
   3  -5  12   -0.90    0.83
   3   5  12   -0.30    0.54
   3  -5  13    2.39    0.87
   3   5  13    3.95    0.87
   3  -5  14    6.96    1.22
   3   5  14    5.74    1.00
   3  -5  15   83.84    4.32
   3   5  15   85.98    3.97
   3   5  16    9.41    1.35
   3  -5  16   10.84    1.58
   3   5  17   24.89    2.21
   3  -5  17   23.09    2.37
   3   5  18    3.28    1.16
   3  -5  18    0.02    1.17
   3  -5  19    8.40    1.63
   3   5  19    8.63    1.48
   3   5  20    7.66    1.48
   3  -5  20   10.24    1.90
   3   5  21    1.74    0.91
   3   5  22    9.15    1.64
  -3  -6  23    4.80    1.43
  -3  -6  22   30.97    2.91
  -3  -6  21   -0.31    1.11
  -3  -6  20   25.54    2.46
  -3  -6  19    6.13    1.30
  -3  -6  18   45.42    3.11
  -3  -6  17    8.33    1.31
  -3  -6  16    1.71    0.88
   3  -6 -16    0.35    0.45
   3  -6 -15   -0.61    0.50
  -3  -6  15    0.82    0.68
   3  -6 -14  522.44   12.18
  -3  -6  14  504.25   13.35
   3  -6 -13    0.83    0.40
  -3  -6  13   -0.13    0.60
  -3   6  13    0.59    0.46
  -3   6  12   81.48    3.15
   3  -6 -12   83.11    2.77
  -3  -6  12   87.77    3.57
  -3  -6  11   33.03    1.98
  -3   6  11   33.90    1.79
   3  -6 -11   34.86    1.56
   3  -6 -10    1.52    0.36
  -3   6  10    1.83    0.47
  -3  -6  10    1.32    0.52
  -3   6   9    0.77    0.39
  -3  -6   9    0.18    0.40
   3  -6  -9    0.52    0.28
  -3  -6   8   91.88    3.17
   3  -6  -8   89.55    2.72
  -3   6   8   95.39    2.73
  -3   6   8   90.21    3.12
  -3   6   7    0.07    0.35
   3  -6  -7   -0.05    0.28
  -3   6   7    0.44    0.27
  -3  -6   7   -0.20    0.32
  -3  -6   6  246.00    6.30
   3   6  -6  260.04    5.90
  -3   6   6  247.39    6.57
  -3   6   6  250.99    6.09
  -3   6   5    0.04    0.24
  -3  -6   5    0.13    0.24
   3   6  -5   -0.43    0.49
   3   6  -4  205.80    4.91
   3   6  -4  198.11    5.56
   3   6  -3  344.89    8.54
   3   6  -3  361.02    7.78
   3   6  -3  332.79    8.41
   3   6  -2  261.81    6.60
   3   6  -2  254.63    6.62
   3   6  -2  264.78    5.75
   3   6  -1   27.70    1.43
   3   6  -1   27.17    1.31
   3   6   0   36.90    1.52
   3   6   0   36.53    1.74
   3  -6   0   37.14    1.76
  -3  -6  -1    3.54    0.45
   3  -6   1    2.49    0.55
   3   6   1    3.20    0.42
   3  -6   2  285.89    7.40
   3   6   2  284.98    6.75
  -3  -6  -2  299.87    6.70
   3   6   2  280.89    6.19
  -3  -6  -3    0.49    0.27
   3   6   3    0.36    0.16
  -3   6  -3    0.70    0.32
   3  -6   3   -0.21    0.40
   3   6   3    0.38    0.24
  -3  -6  -3    0.43    0.17
  -3  -6  -4  162.72    4.02
  -3   6  -4  153.73    4.21
  -3  -6  -4  173.96    4.05
   3  -6   4  150.73    4.86
   3   6   4  154.98    3.97
  -3  -6  -5   30.48    1.20
  -3   6  -5   30.67    1.34
   3   6   5   31.56    1.32
   3  -6   5   31.19    1.80
  -3  -6  -6    1.72    0.32
   3   6   6    2.12    0.40
   3  -6   6    2.11    0.69
  -3  -6  -7    4.94    0.49
   3  -6   7    3.85    0.77
   3   6   7    4.37    0.58
   3  -6   8   50.14    2.62
   3   6   8   52.76    2.19
   3   6   9    5.44    0.76
   3  -6   9    4.05    0.85
   3  -6  10    9.24    1.25
   3   6  10    9.73    0.99
   3   6  11   14.81    1.31
   3  -6  11   14.11    1.56
   3  -6  12   12.98    1.53
   3   6  12   11.29    1.20
   3   6  13   33.52    2.17
   3  -6  13   35.06    2.54
   3   6  14  145.48    5.32
   3  -6  14  145.70    5.89
   3  -6  15   -0.28    0.89
   3   6  15    0.23    0.63
   3   6  16   71.66    3.68
   3  -6  16   70.07    4.07
   3  -6  17    5.15    1.26
   3   6  17    4.63    1.11
   3  -6  18    7.18    1.55
   3   6  18    3.66    1.03
   3  -6  19   24.53    2.54
   3   6  19   23.74    2.29
   3   6  20    1.20    0.95
   3  -6  20    1.56    0.91
   3   6  21    2.03    0.92
   3   6  22   10.13    1.74
  -3  -7  23   15.99    2.29
  -3  -7  22   10.60    1.78
  -3  -7  21    4.51    1.26
  -3  -7  20   -0.04    0.81
  -3  -7  19   -0.35    0.81
  -3  -7  18    1.19    0.88
  -3  -7  17    2.53    1.05
  -3  -7  16   12.44    1.57
  -3  -7  15    0.59    0.65
  -3   7  14   19.30    1.55
  -3  -7  14   24.68    1.96
   3  -7 -14   23.25    1.31
   3  -7 -13    2.98    0.51
  -3  -7  13    3.06    0.87
  -3   7  13    2.46    0.68
  -3   7  12    2.39    0.62
   3  -7 -12    1.39    0.35
  -3  -7  12    1.03    0.63
   3  -7 -11    2.93    0.44
  -3   7  11    2.85    0.66
  -3  -7  11    1.75    0.54
  -3  -7  10   90.88    3.44
   3  -7 -10   93.87    2.76
  -3   7  10   90.17    3.39
  -3  -7   9   19.95    1.38
   3  -7  -9   19.93    0.98
  -3   7   9   19.13    1.35
  -3   7   8  180.19    4.49
  -3   7   8  171.26    5.18
  -3  -7   8  178.95    5.13
   3  -7  -8  178.34    4.50
  -3  -7   7   61.62    2.35
  -3   7   7   64.93    2.04
   3   7  -7   63.48    1.87
  -3   7   7   59.47    2.52
  -3   7   6  821.32   19.04
  -3  -7   6  837.89   18.51
   3   7  -6  870.23   18.13
  -3   7   6  826.73   18.25
  -3   7   5  636.65   14.34
   3   7  -5  642.09   15.11
  -3  -7   5  663.29   14.35
   3   7  -4  343.76    8.85
   3   7  -4  360.24    8.06
   3   7  -3  198.60    5.61
   3   7  -3  199.73    5.63
   3   7  -3  213.77    4.84
   3   7  -2    3.55    0.49
   3   7  -2    4.17    0.26
   3   7  -2    2.91    0.52
   3   7  -1   40.23    1.90
   3   7  -1   43.05    1.77
   3  -7  -1   41.80    1.92
   3  -7   0    5.33    0.70
   3   7   0    5.86    0.75
   3   7   0    6.88    0.64
   3   7   1  123.71    3.45
   3  -7   1  123.62    3.93
   3   7   2   41.81    1.60
   3  -7   2   42.34    2.02
  -3  -7  -3    0.40    0.24
   3   7   3    0.73    0.26
  -3  -7  -3    0.65    0.16
   3  -7   3    0.25    0.39
  -3   7  -4  223.18    5.71
   3  -7   4  214.45    6.37
  -3  -7  -4  231.42    5.36
   3   7   4  219.11    5.29
  -3  -7  -4  241.19    5.34
  -3   7  -5   19.14    1.07
   3  -7   5   22.33    1.55
  -3  -7  -5   22.59    1.04
   3   7   5   20.34    0.97
  -3  -7  -5   21.23    0.90
   3  -7   6  242.54    7.15
   3   7   6  229.14    6.06
   3  -7   7  162.62    5.38
  -3  -7  -7  162.19    4.07
   3   7   7  167.17    4.53
   3   7   7  158.13    5.36
   3  -7   8  193.09    6.37
   3   7   8  194.87    5.54
  -3  -7  -8  216.87    5.08
   3   7   9  109.78    3.64
   3  -7   9  104.74    4.25
   3  -7  10  101.10    4.24
   3   7  10  102.52    3.62
   3  -7  11    8.37    1.22
   3   7  11   10.62    1.07
   3   7  12   26.37    1.79
   3  -7  12   28.60    2.24
   3  -7  13   18.07    1.87
   3   7  13   18.19    1.55
   3  -7  14   11.48    1.64
   3   7  14   10.22    1.30
   3  -7  15   38.49    2.92
   3   7  15   38.55    2.45
   3  -7  16   12.53    1.80
   3   7  16   11.80    1.44
   3   7  17   16.09    1.73
   3  -7  17   17.77    2.13
   3  -7  18   13.12    1.94
   3   7  18   14.94    1.73
   3   7  19    2.57    1.03
   3  -7  19   -0.32    1.15
   3  -7  20   -0.42    1.10
  -3  -8  22    6.25    1.47
  -3  -8  21    1.44    1.10
  -3  -8  20    7.75    1.45
  -3  -8  19    7.30    1.55
  -3  -8  18   17.61    1.92
  -3  -8  17    7.89    1.34
  -3  -8  16   11.21    1.49
  -3  -8  15  209.05    7.03
  -3   8  14   24.34    1.77
  -3  -8  14   24.71    2.01
  -3   8  13  223.67    6.79
  -3  -8  13  235.67    7.18
  -3   8  12   14.89    1.38
   3  -8 -12   15.06    0.87
  -3  -8  12   13.79    1.41
  -3   8  11    4.54    0.82
   3  -8 -11    4.99    0.50
  -3  -8  11    3.31    0.74
  -3   8  10    0.02    0.46
  -3  -8  10    0.15    0.45
  -3   8   9   52.76    2.45
  -3  -8   9   48.83    2.28
  -3   8   8    6.73    0.85
  -3   8   8    6.72    0.54
  -3  -8   8    6.23    0.75
  -3  -8   7    3.85    0.59
  -3   8   7    4.33    0.46
  -3   8   7    4.30    0.76
   3   8  -7    4.36    0.41
  -3   8   6   48.07    2.37
  -3  -8   6   52.86    2.02
  -3   8   6   55.57    1.88
   3   8  -5  136.36    4.51
  -3  -8   5  143.87    3.84
   3   8  -4    2.03    0.63
   3   8  -4    2.26    0.31
   3   8  -4    3.12    0.66
  -3  -8   4    2.55    0.36
   3   8  -3   81.48    2.16
   3   8  -3   78.80    3.00
   3   8  -3   78.38    2.91
   3   8  -2   13.66    1.13
   3   8  -2   14.41    1.05
   3   8  -1  256.63    6.93
   3   8  -1  256.69    6.54
   3  -8  -1  248.60    6.76
   3   8   0   11.27    1.06
   3   8   0   13.06    0.89
   3  -8   0   13.22    1.09
   3  -8   1   75.91    2.96
   3   8   1   81.63    2.57
   3  -8   2   85.44    3.17
   3   8   2   83.64    2.57
   3  -8   3  249.04    7.01
   3   8   3  259.81    6.12
   3  -8   4    3.15    0.64
  -3   8  -4    2.21    0.39
  -3  -8  -4    2.88    0.29
   3  -8   5   97.80    3.80
  -3  -8  -5  105.66    2.71
  -3  -8  -5  111.55    2.90
  -3   8  -5  102.96    3.12
   3  -8   6    0.82    0.61
   3   8   6    2.50    0.76
  -3  -8  -6    1.82    0.24
  -3   8  -6    1.66    0.33
   3  -8   7   54.86    2.78
   3   8   7   47.81    2.67
  -3  -8  -7   55.37    1.60
   3   8   8    1.03    0.63
   3  -8   8    0.14    0.55
   3   8   8    0.91    0.39
   3  -8   9   55.00    2.96
   3   8   9   59.35    2.40
   3  -8  10   21.68    1.90
   3   8  10   20.18    1.38
   3  -8  11   32.90    2.39
   3   8  11   36.48    1.99
   3  -8  12    0.30    0.68
   3   8  12    2.37    0.64
   3  -8  13   71.53    3.83
   3   8  13   74.18    3.28
   3   8  14   -0.31    0.55
   3  -8  14    1.16    0.92
   3   8  15   78.03    3.62
   3  -8  15   71.66    4.08
   3  -8  16    2.11    1.10
   3   8  16    1.18    0.78
   3  -8  17    1.67    1.08
   3  -8  18   -0.92    1.12
   3  -8  19    3.59    1.32
  -3  -9  22    4.01    1.48
  -3  -9  21   12.31    1.95
  -3  -9  20    2.98    1.29
  -3  -9  19   23.51    2.33
  -3  -9  18    7.60    1.47
  -3  -9  17    1.70    0.84
  -3  -9  16   60.16    3.46
  -3   9  15   -0.47    0.58
  -3  -9  15    0.86    0.75
  -3   9  14  180.39    6.07
  -3  -9  14  185.37    6.30
  -3   9  13    5.16    0.90
  -3  -9  13    7.03    1.11
  -3  -9  12   62.03    2.98
  -3   9  12   64.08    3.05
  -3  -9  11    1.21    0.58
  -3   9  11    2.00    0.60
  -3  -9  10   20.76    1.52
  -3   9  10   21.64    1.61
  -3   9   9   58.49    2.83
  -3  -9   9   66.11    2.71
  -3   9   8    5.87    0.84
  -3  -9   8    5.91    0.76
   3   9  -7  153.03    3.86
  -3   9   7  144.49    3.84
  -3   9   7  146.99    4.92
  -3  -9   7  152.05    4.40
  -3   9   6  149.79    4.92
  -3  -9   6  159.24    4.24
  -3   9   6  141.39    3.96
   3   9  -5   94.76    3.57
  -3  -9   5   95.19    2.86
   3   9  -4  176.33    4.37
   3   9  -4  171.21    5.32
  -3  -9   4  179.25    4.36
   3   9  -4  171.34    5.30
   3   9  -3  107.48    3.64
   3   9  -3  109.44    2.73
   3   9  -3   96.10    3.68
   3   9  -2   23.07    1.39
   3   9  -2   22.67    1.58
   3  -9  -2   21.63    1.41
   3  -9  -1    0.47    0.44
   3   9  -1   -0.02    0.49
   3   9  -1    0.69    0.37
   3   9   0    0.53    0.54
   3   9   0    0.87    0.40
   3  -9   0    0.78    0.38
   3   9   1    0.33    0.27
   3  -9   1    0.90    0.48
   3  -9   2    0.09    0.39
   3   9   2    0.08    0.26
   3   9   3  120.22    3.31
   3  -9   3  124.28    4.18
   3  -9   4   76.04    3.17
  -3  -9  -4   80.56    2.00
   3   9   4   77.51    3.40
   3  -9   5  249.33    7.49
  -3  -9  -5  281.67    6.14
   3   9   5  258.14    7.77
  -3   9  -5  250.87    6.56
  -3   9  -6   18.71    1.04
  -3  -9  -6   18.85    0.94
   3   9   6   15.46    1.50
   3  -9   6   16.48    1.44
   3  -9   7  143.65    5.05
   3   9   7  139.98    5.14
   3   9   8    1.07    0.73
   3  -9   8    0.15    0.60
   3  -9   9  130.71    4.98
   3   9   9  125.03    4.99
   3  -9  10   43.15    2.69
   3  -9  11    4.03    0.94
   3  -9  12    3.31    1.04
   3  -9  13   -0.31    0.87
   3  -9  14   15.65    1.83
   3  -9  15   23.35    2.33
   3  -9  16   35.00    2.89
   3  -9  17   10.69    1.90
   3  -9  18   19.28    2.30
   3  -9  19   -0.46    1.06
  -3 -10  22   79.64    4.84
  -3 -10  21   -0.26    0.92
  -3 -10  20   15.20    2.01
  -3 -10  19    0.88    0.93
  -3 -10  18    4.62    1.23
  -3 -10  17   15.24    1.79
  -3  10  16   28.84    2.23
  -3 -10  16   32.55    2.49
  -3  10  15   12.32    1.47
  -3 -10  15   13.56    1.58
  -3 -10  14  107.95    4.52
  -3  10  14  109.03    4.49
  -3 -10  13   -1.16    0.81
  -3  10  13    0.06    0.57
  -3 -10  12    1.61    0.68
  -3  10  12    1.40    0.71
  -3  10  11   76.86    3.51
  -3 -10  11   78.74    3.34
  -3 -10  10  131.82    4.42
  -3  10  10  119.94    4.62
  -3  10   9    4.93    0.92
  -3 -10   9    4.96    0.74
  -3  10   8   74.98    3.39
  -3 -10   8   85.39    3.07
  -3  10   7    3.06    0.76
  -3 -10   7    0.85    0.40
  -3  10   6    8.01    1.07
  -3 -10   6    7.71    0.72
  -3 -10   5    3.28    0.46
   3  10  -5    2.38    0.68
   3  10  -4    1.20    0.57
   3  10  -4    0.62    0.46
  -3 -10   4    1.12    0.25
   3  10  -4    0.96    0.26
   3  10  -3    0.77    0.42
   3  10  -3    1.04    0.53
   3  10  -2    6.74    0.75
   3 -10  -2    8.19    0.92
   3  10  -2    6.38    0.91
   3  10  -1   19.47    1.53
   3  10  -1   17.13    1.17
   3 -10  -1   17.03    1.30
   3  10   0   31.39    1.59
   3 -10   0   33.15    1.82
   3  10   0   29.87    1.93
   3 -10   1   18.18    1.38
   3  10   1   16.47    1.48
   3  10   1   19.08    1.13
   3 -10   2   20.88    1.49
   3  10   2   20.97    1.13
   3  10   2   17.77    1.52
   3 -10   3    1.27    0.52
   3  10   3    0.93    0.61
   3  10   3    1.28    0.28
   3 -10   4   26.89    1.84
   3  10   4   29.31    2.02
   3 -10   5   50.13    2.56
   3  10   5   48.45    2.73
  -3  10  -5   49.67    1.97
   3 -10   6  129.16    4.71
  -3  10  -6  131.39    3.69
   3  10   6  118.54    4.78
   3  10   7    1.32    0.61
   3 -10   7    2.63    0.72
   3  10   8   55.68    3.11
   3 -10   8   60.66    3.13
   3 -10   9   -0.02    0.57
   3  10   9    0.92    0.75
   3  10  10   57.07    3.25
   3 -10  10   57.56    3.17
   3 -10  11  115.73    4.96
   3 -10  12   68.27    3.73
   3 -10  13   17.26    1.93
   3 -10  14   15.02    1.87
   3 -10  15   -0.01    0.85
   3 -10  16   -0.66    1.10
   3 -10  17    3.89    1.37
   3 -10  18    6.48    1.52
  -3 -11  21    1.55    1.18
  -3 -11  20   26.25    2.55
  -3 -11  19   -0.08    0.91
  -3 -11  18    7.55    1.47
  -3 -11  17   60.79    3.59
  -3 -11  16   10.51    1.53
  -3  11  16    8.48    1.42
  -3  11  15   12.11    1.51
  -3 -11  15   16.28    1.74
  -3  11  14  133.43    5.21
  -3 -11  14  125.35    5.05
  -3 -11  13   23.39    1.87
  -3  11  13   19.43    1.83
  -3  11  12    3.64    0.96
  -3 -11  12    5.55    0.96
  -3  11  11   21.98    1.83
  -3 -11  11   21.16    1.63
  -3  11  10    2.38    0.76
  -3 -11  10    2.43    0.62
  -3  11   9    6.82    1.00
  -3 -11   9    5.71    0.78
  -3  11   8    2.80    0.88
  -3 -11   8    3.51    0.64
  -3 -11   7    6.64    0.74
  -3  11   7    6.25    1.02
   3  11  -6    2.38    0.70
  -3  11   6    2.18    0.76
  -3 -11   6    3.03    0.50
   3  11  -5   19.97    1.56
  -3 -11   5   21.48    1.09
   3  11  -4    0.47    0.49
   3  11  -4    0.91    0.48
  -3 -11   4    0.67    0.23
   3 -11  -3    5.62    0.83
   3  11  -3    4.09    0.70
   3  11  -3    4.00    0.82
   3  11  -2    0.19    0.42
   3 -11  -2    0.28    0.38
   3  11  -2    0.70    0.55
   3  11  -1    8.81    1.14
   3  11  -1    7.68    0.82
   3 -11  -1    7.54    0.91
   3  11   0    0.09    0.57
   3  11   0    0.72    0.42
   3 -11   0    0.97    0.50
   3  11   1    4.73    0.58
   3  11   1    3.28    0.72
   3 -11   1    5.91    0.88
   3 -11   2   17.98    1.44
   3  11   2   20.53    1.14
   3  11   2   15.06    1.56
   3  11   3   69.12    3.41
   3 -11   3   82.81    3.31
   3 -11   4   41.51    2.28
   3  11   4   41.98    2.58
   3  11   5   63.10    3.33
   3 -11   5   72.55    3.25
   3  11   6   12.62    1.47
   3 -11   6   11.90    1.33
   3 -11   7    0.86    0.62
   3  11   7    1.02    0.71
   3 -11   8   42.99    2.60
   3  11   8   39.77    2.68
   3 -11   9    4.69    1.06
   3  11   9    5.26    1.06
   3  11  10   -0.21    0.75
   3 -11  10    0.05    0.72
   3 -11  11   13.19    1.61
   3 -11  12  136.16    5.64
   3 -11  13    8.15    1.54
   3 -11  14   17.01    2.02
   3 -11  15   12.96    1.85
   3 -11  16   26.69    2.65
   3 -11  17    1.62    1.23
   3 -11  18   31.05    3.02
  -3 -12  21   30.45    2.93
  -3 -12  20    9.95    1.63
  -3 -12  19    0.35    0.80
  -3 -12  18   43.83    3.13
  -3 -12  17    0.07    0.77
  -3  12  17   -0.73    0.89
  -3 -12  16    6.42    1.27
  -3  12  16    3.21    0.91
  -3  12  15    2.83    1.02
  -3 -12  15    2.24    0.97
  -3  12  14   55.86    3.25
  -3 -12  14   54.86    3.09
  -3  12  13   76.60    3.88
  -3 -12  13   83.56    3.76
  -3 -12  12   -0.93    0.73
  -3  12  12    0.30    0.75
  -3  12  11   69.27    3.58
  -3 -12  11   77.68    3.33
  -3 -12  10   27.38    1.81
  -3  12  10   29.70    2.23
  -3 -12   9   32.59    1.84
  -3  12   9   29.58    2.22
  -3  12   8    1.02    0.74
  -3 -12   8    0.14    0.45
  -3  12   7   20.23    1.78
  -3 -12   7   23.45    1.38
   3  12  -6    9.96    1.23
  -3 -12   6   13.82    0.96
  -3  12   6   11.30    1.34
   3  12  -5   25.45    1.90
   3  12  -5   26.22    1.89
  -3  12   5   26.40    2.07
  -3 -12   5   30.96    1.32
   3  12  -4    0.27    0.52
   3  12  -4    1.08    0.64
   3  12  -3    1.58    0.59
   3  12  -3    0.26    0.49
   3 -12  -3    1.17    0.47
   3 -12  -2    0.17    0.43
   3  12  -2    0.67    0.53
   3  12  -2    0.30    0.67
   3  12  -1   30.27    1.72
   3  12  -1   28.55    2.05
   3 -12  -1   27.79    1.73
   3  12   0   12.61    1.06
   3 -12   0   11.39    1.14
   3  12   0   12.36    1.40
   3 -12   1   79.23    3.27
   3  12   1   79.19    3.72
   3  12   1   87.69    2.91
   3 -12   2   60.26    2.77
   3  12   2   53.36    2.99
   3 -12   3    0.99    0.64
   3  12   3    1.76    0.78
   3 -12   4    7.85    1.02
   3  12   4    6.34    1.14
   3 -12   5    2.51    0.69
   3  12   5    0.82    0.68
   3  12   6    4.43    1.09
   3 -12   6    4.79    0.94
   3  12   7   -0.37    0.77
   3 -12   7    0.13    0.62
   3 -12   8    1.20    0.71
   3  12   8   -0.10    0.74
   3 -12   9   50.91    2.99
   3  12   9   49.28    3.16
   3 -12  10   24.59    2.13
   3  12  10   23.18    2.21
   3 -12  11    4.82    1.07
   3  12  11    7.30    1.43
   3 -12  12    9.97    1.57
   3 -12  13    6.29    1.26
   3 -12  14    6.98    1.40
   3 -12  15    3.99    1.12
   3 -12  16    0.02    0.88
   3 -12  17    1.63    1.05
  -3 -13  21    2.98    1.39
  -3 -13  20   -1.40    1.27
  -3 -13  19   18.04    2.13
  -3 -13  18    3.08    1.16
  -3  13  17   21.54    2.25
  -3 -13  17   21.58    2.13
  -3  13  16    0.76    0.90
  -3 -13  16    1.22    0.69
  -3  13  15    8.78    1.40
  -3 -13  15   11.73    1.54
  -3  13  14    6.85    1.23
  -3 -13  14    4.67    1.07
  -3 -13  13   32.44    2.25
  -3  13  13   32.36    2.53
  -3 -13  12   41.53    2.44
  -3  13  12   35.60    2.65
  -3  13  11    4.94    1.11
  -3 -13  11    6.73    1.04
  -3  13  10   56.25    3.22
  -3  13   9   41.06    2.73
  -3  13   8    1.29    0.92
  -3  13   7   19.47    1.85
   3  13  -7   20.33    1.77
   3  13  -6   36.83    2.35
  -3  13   6   34.85    2.47
   3  13  -5   57.05    3.08
  -3  13   5   56.75    3.19
   3  13  -5   60.40    3.00
   3 -13  -4    2.67    0.66
   3  13  -4    3.25    0.86
   3  13  -4    1.95    0.69
   3 -13  -3    3.97    0.70
   3  13  -3    3.34    0.73
   3  13  -3    5.34    1.07
   3  13  -2  205.66    6.97
   3  13  -2  222.54    6.38
   3 -13  -2  218.18    6.34
   3  13  -1   69.19    2.78
   3 -13  -1   62.54    2.78
   3  13  -1   56.45    3.17
   3 -13   0  243.75    6.91
   3  13   0  228.61    7.57
   3 -13   1    0.76    0.48
   3  13   1    1.08    0.81
   3 -13   2  109.31    4.08
   3  13   2  107.21    4.64
   3 -13   3   66.66    3.08
   3  13   3   65.72    3.53
   3 -13   4    5.87    0.99
   3  13   4    4.78    1.12
   3  13   5    0.92    0.77
   3 -13   5    0.85    0.62
   3 -13   6   55.22    2.98
   3  13   6   52.86    3.28
   3  13   7   23.10    2.20
   3 -13   7   23.57    1.93
   3  13   8   16.78    1.90
   3 -13   8   17.63    1.78
   3 -13   9   68.63    3.54
   3  13   9   56.30    3.55
   3 -13  10    2.57    0.92
   3  13  10    1.54    0.82
   3 -13  11    0.41    0.77
   3  13  11    0.35    0.92
   3 -13  12    9.69    1.55
   3 -13  13   27.48    2.50
   3 -13  14    0.93    1.08
   3 -13  15    2.47    0.96
   3 -13  16   19.41    2.33
   3 -13  17   12.14    2.05
  -3  14  18   12.00    1.72
  -3  14  17    1.82    1.11
  -3  14  16   22.58    2.33
  -3  14  15    0.62    0.84
  -3  14  14    2.07    0.91
  -3  14  13   15.12    1.83
  -3  14  12   84.34    4.32
  -3  14  11    0.97    0.92
  -3  14  10   47.82    3.06
  -3  14   9    0.01    0.77
  -3  14   8    1.66    0.87
   3  14  -8    1.64    0.80
   3  14  -7   13.55    1.55
  -3  14   7   14.67    1.75
   3  14  -6    0.70    0.66
   3  14  -6   -0.60    0.65
  -3  14   6   -0.38    0.72
   3 -14  -5    0.64    0.57
   3  14  -5    0.39    0.53
   3  14  -5    0.23    0.55
  -3  14   5    0.85    0.84
  -3  14   4  132.83    5.44
   3 -14  -4  143.10    4.65
   3  14  -4  125.12    5.19
   3  14  -4  143.41    5.01
   3 -14  -3    0.08    0.47
   3  14  -3   -0.02    0.55
   3  14  -3   -0.72    0.69
   3  14  -2  155.39    5.03
   3  14  -2  143.77    5.66
   3 -14  -2  157.14    5.01
   3  14  -1  143.56    5.58
   3 -14  -1  149.20    4.89
   3 -14   0   90.09    3.54
   3  14   0   84.42    4.09
   3 -14   1  142.52    4.82
   3  14   1  134.54    5.47
   3 -14   2   39.89    2.29
   3  14   2   40.07    2.74
   3 -14   3  173.31    5.66
   3  14   3  162.49    6.28
   3 -14   4   -0.01    0.57
   3  14   4    1.87    0.92
   3  14   5   23.04    2.23
   3 -14   5   26.16    1.96
   3  14   6    3.17    1.06
   3 -14   6    4.64    0.92
   3 -14   7    0.49    0.64
   3  14   7   -1.05    0.99
   3  14   8    1.22    0.86
   3 -14   8   -0.02    0.71
   3 -14   9    2.20    0.85
   3  14   9    2.97    1.12
   3  14  10   69.36    4.12
   3 -14  10   73.51    3.88
   3 -14  11    3.70    0.99
   3  14  11    2.47    1.11
   3  14  12   61.68    3.98
   3 -14  12   63.19    3.77
   3 -14  13    4.77    1.33
   3 -14  14    3.46    1.26
   3 -14  15    2.90    1.15
   3 -14  16    0.10    0.94
  -3  15  18   10.83    1.81
  -3  15  17   -0.94    1.22
  -3  15  16    7.05    1.45
  -3  15  15   10.03    1.70
  -3  15  14    0.17    0.76
  -3  15  13    0.45    0.78
  -3  15  12    2.61    0.88
  -3  15  11   -0.78    0.93
   3  15 -10   65.22    3.76
  -3  15  10   58.38    3.62
   3  15  -9    7.69    1.41
  -3  15   9    5.57    1.31
  -3  15   8   72.79    4.01
   3  15  -8   80.62    3.99
  -3  15   7    1.20    0.91
   3  15  -7   -0.48    0.83
   3  15  -7    0.77    0.74
   3  15  -6   47.65    3.06
  -3  15   6   44.22    3.03
   3  15  -6   46.94    2.82
   3  15  -5    9.20    1.23
   3  15  -5    6.08    1.14
  -3  15   5    5.76    1.27
   3  15  -4    6.97    1.08
  -3  15   4    6.47    1.29
   3  15  -4    8.26    1.31
   3  15  -3   47.92    3.01
   3  15  -2   31.34    2.44
   3  15  -1   23.23    2.16
   3  15   0    9.05    1.43
   3  15   1   13.48    1.66
   3 -15   1   13.45    1.34
   3 -15   2  140.26    4.90
   3  15   2  129.77    5.59
   3 -15   3    0.62    0.66
   3  15   3    0.43    0.83
   3 -15   4   87.99    3.81
   3  15   4   83.70    4.42
   3 -15   5    0.87    0.67
   3  15   5    3.12    1.18
   3  15   6  134.81    5.87
   3 -15   6  133.21    5.14
   3 -15   7    1.41    0.69
   3  15   7    2.30    0.94
   3  15   8   59.90    3.83
   3 -15   8   61.67    3.38
   3 -15   9    6.15    1.15
   3  15   9    5.84    1.29
   3 -15  10   18.83    1.98
   3  15  10   20.58    2.33
   3 -15  11    0.71    0.97
   3  15  11    0.48    0.91
   3  15  12    1.27    0.96
   3 -15  12    0.69    0.90
   3 -15  13   22.27    2.31
   3 -15  14    1.11    1.09
   3 -15  15    2.26    1.20
   3 -15  16   14.32    2.09
  -3  16  17   -0.22    0.88
  -3  16  16    7.03    1.51
  -3  16  15    2.78    1.22
   3  16 -15    0.93    1.03
  -3  16  14   35.62    3.05
   3  16 -14   33.40    3.01
  -3  16  13   12.55    1.80
   3  16 -13   11.09    1.75
   3  16 -12    6.70    1.62
  -3  16  12    1.40    1.03
   3  16 -11   22.80    2.38
  -3  16  11   21.82    2.28
  -3  16  10    4.30    1.22
   3  16 -10    3.70    1.17
  -3  16   9   17.17    2.00
   3  16  -9   20.20    2.05
  -3  16   8    0.92    0.82
   3  16  -8    0.98    0.78
   3  16  -8    0.57    0.87
   3  16  -7   20.96    1.98
   3  16  -7   18.07    1.95
  -3  16   7   16.97    1.97
  -3  16   6   -1.15    0.95
   3  16  -6   -0.10    0.74
   3  16  -6    0.05    0.72
   3  16  -5   20.69    2.01
  -3  16   5   19.02    2.06
  -3  16   4   38.80    2.94
   3  16  -4   45.69    3.05
  -3  16   3    4.30    1.28
   3  16  -3    4.89    1.06
   3  16  -2   37.82    2.73
   3  16  -1   10.00    1.55
   3  16   0   29.13    2.49
   3  16   1   86.97    4.47
   3  16   2   60.91    3.76
   3  16   3    2.97    1.13
   3  16   4   31.24    2.70
   3  16   5    8.58    1.62
   3  16   6    2.32    1.11
   3  16   7    2.70    0.99
   3  16   8   16.69    2.10
   3  16   9   18.95    2.29
   3  16  10    0.76    0.96
   3  16  11   30.38    2.90
   3  16  12   20.69    2.43
  -3  17  15   36.75    3.20
   3  17 -14   10.12    1.90
  -3  17  14    7.99    1.56
   3  17 -13   22.46    2.48
  -3  17  13   22.66    2.46
  -3  17  12    5.32    1.35
   3  17 -12    5.80    1.53
   3  17 -11    0.32    0.99
  -3  17  11    0.00    0.91
  -3  17  10    9.87    1.71
   3  17 -10    8.29    1.52
   3  17  -9   -0.33    0.87
   3  17  -9   -0.92    0.91
  -3  17   9   -0.09    1.20
  -3  17   8   -1.73    1.06
   3  17  -8   -1.52    0.90
  -3  17   7   12.01    1.74
   3  17  -7   16.02    1.83
  -3  17   6   -0.61    0.90
   3  17  -6    1.65    1.05
  -3  17   5   60.88    3.83
   3  17  -5   59.22    3.65
  -3  17   4    1.21    0.93
   3  17  -4    0.69    0.81
  -3  17   3   33.74    2.84
   3  17  -3   39.11    2.92
   3  17  -2   13.94    1.82
   3  17  -1    1.84    1.03
   3  17   0    0.61    0.94
   3  17   1    5.09    1.26
   3  17   2   27.86    2.56
   3  17   3   32.46    2.79
   3  17   4    3.65    1.18
   3  17   5   35.31    3.05
   3  17   6    2.91    1.32
   3  17   7   23.33    2.49
   3  17   8    1.92    1.25
   3  17   9   -0.41    1.32
   3  17  10   -0.26    1.09
   3  18 -13    8.91    1.73
   3  18 -12    1.83    1.08
  -3  18  12    6.05    1.72
   3  18 -11    4.10    1.31
  -3  18  11    2.57    1.30
  -3  18  10   14.34    2.01
   3  18 -10   13.23    1.80
  -3  18   9   11.67    1.80
   3  18  -9   12.20    1.79
  -3  18   8    0.68    0.95
   3  18  -8    4.22    1.27
   3  18  -7    3.03    1.12
  -3  18   7    0.19    1.05
  -3  18   6    5.79    1.32
   3  18  -6    5.03    1.22
  -3  18   5    2.78    1.10
   3  18  -5    6.43    1.44
   3  18  -4   -1.21    0.94
  -3  18   4    0.04    0.77
   3  18  -3    1.81    0.95
  -3  18   3    1.65    1.06
   3  18  -2    6.78    1.52
  -3  18   2    6.42    1.51
   3  18  -1   -1.10    1.06
   3  18   0    7.43    1.56
   3  18   1    7.73    1.56
   3  18   2   14.19    2.05
   3  18   3    3.19    1.31
   3  18   4    4.13    1.42
   3  18   5    2.22    1.36
   3  18   6    0.73    1.08
   3  18   7   24.96    2.70
   3  19 -11   -1.65    0.94
   3  19 -10    9.85    1.64
   3  19  -9    4.18    1.51
  -3  19   8   -1.88    1.50
   3  19  -8    3.01    1.25
  -3  19   7   10.62    1.97
   3  19  -7    9.66    1.70
  -3  19   6   43.75    3.47
   3  19  -6   35.66    3.08
   3  19  -5    5.48    1.30
  -3  19   5    4.09    1.43
   3  19  -4   28.86    2.66
  -3  19   4   28.32    2.79
  -3  19   3   20.17    2.37
   3  19  -3   14.59    2.05
   3  19  -2    0.02    0.92
  -3  19   2    1.23    1.08
   3  19  -1   30.93    2.93
  -3  19   1   27.41    2.76
   3  19   0    0.38    1.03
   3  19   1    6.80    1.71
   3  19   2    1.74    0.96
   3  19   3    1.90    1.02
   4   0 -25    0.19    1.00
   4   0 -24   10.89    1.89
   4   0 -23    1.74    1.08
   4   0 -22   55.38    3.43
   4   0 -21   -1.50    1.15
   4   0 -20    2.86    0.94
   4   0 -19   -2.15    1.00
   4   0 -18   80.01    3.81
   4   0 -17   -0.15    0.67
   4   0 -16   34.30    2.27
   4   0 -15   -0.05    0.60
   4   0 -14    2.57    0.77
   4   0 -13   -0.16    0.52
   4   0 -12   42.42    2.23
   4   0 -12   45.17    1.50
   4   0 -11    0.18    0.17
   4   0 -11   -0.66    0.57
   4   0 -10  166.61    5.16
   4   0 -10  176.72    4.02
   4   0  -9    0.24    0.45
   4   0  -9   -0.04    0.09
   4   0  -8  741.77   16.85
   4   0  -7   -0.02    0.38
   4   0  -6   91.58    3.03
   4   0  -5    0.75    0.43
   4   0  -4 1730.30   36.84
   4   0  -3    1.56    0.51
  -4   0   3    0.48    0.39
   4   0  -2 9999.00  211.39
  -4   0   1    0.12    0.36
   4   0  -1    0.53    0.43
   4   0   0    0.39    0.37
   4   0   0    1.11    0.48
   4   0   1    0.12    0.36
   4   0   2  180.14    4.86
   4   0   3   -0.03    0.35
   4   0   4  111.45    3.58
   4   0   5    2.60    0.59
   4   0   6    1.37    0.57
   4   0   7   -0.06    0.45
   4   0   8    4.29    0.80
   4   0   9   -0.72    0.50
   4   0  10   71.45    3.25
   4   0  11    0.24    0.71
   4   0  12   96.85    4.13
   4   0  13    0.42    0.67
   4   0  14   13.88    1.60
   4   0  15   -0.08    0.72
   4   0  16    1.52    0.84
   4   0  17    0.76    0.77
   4   0  18    1.05    0.89
   4   0  19    2.16    1.08
   4   0  20    2.87    1.09
   4   0  21    0.03    1.11
   4   1 -26    6.11    1.63
   4   1 -25   17.53    2.25
   4   1 -24   -0.48    0.90
   4   1 -23    1.47    1.00
   4  -1 -23    1.38    0.81
   4  -1 -22   24.26    2.29
   4   1 -22   29.10    2.60
   4   1 -21   32.14    2.62
   4  -1 -21   34.53    2.61
   4   1 -20    2.92    1.08
   4  -1 -20    3.02    1.05
   4  -1 -19  129.04    5.15
   4   1 -19  130.02    5.34
   4   1 -18    1.49    0.84
   4  -1 -18    1.09    0.65
   4   1 -17   38.12    2.53
   4  -1 -17   40.39    2.49
   4  -1 -16    7.21    1.13
   4   1 -16    6.46    1.06
   4   1 -15    2.92    0.86
   4  -1 -15    0.49    0.54
   4  -1 -14   51.66    2.54
   4   1 -14   46.07    2.62
   4  -1 -13   34.75    2.01
   4   1 -13   33.32    2.07
   4   1 -13   33.51    1.31
   4   1 -12   41.38    1.40
   4  -1 -12   42.92    1.48
   4  -1 -12   38.63    2.08
   4   1 -12   35.73    2.10
   4  -1 -11   82.65    2.24
   4  -1 -11   76.18    3.00
   4   1 -11   75.88    3.15
   4   1 -11   78.34    2.12
   4  -1 -10   19.64    1.37
   4   1 -10   23.40    1.58
   4  -1 -10   24.45    0.89
   4   1 -10   20.63    0.76
   4   1  -9   63.61    1.57
   4  -1  -9   69.04    2.61
   4   1  -9   63.57    2.64
   4   1  -8   26.04    1.56
   4  -1  -8   26.88    1.51
   4  -1  -7   80.82    2.77
   4   1  -7   82.38    2.87
  -4   1   7   76.57    1.85
   4   1  -6   14.90    1.12
   4  -1  -6   17.53    1.11
  -4   1   6   17.46    0.59
   4  -1  -5   10.24    0.87
  -4  -1   5    9.94    0.74
   4   1  -5   11.51    0.94
  -4  -1   4   13.13    0.53
   4  -1  -4   12.07    0.91
  -4  -1   4   11.54    0.83
   4   1  -4   11.38    0.92
  -4  -1   3  852.19   17.68
   4  -1  -3  807.98   18.38
   4   1  -3  836.56   18.46
  -4  -1   3  825.84   18.22
   4   1  -2  142.81    4.04
  -4  -1   2  140.90    3.90
   4  -1  -2  141.28    4.05
  -4   1   2  144.93    3.98
   4  -1  -1   18.02    1.13
  -4   1   1   16.55    0.99
   4   1  -1   16.36    1.06
   4   1   0   23.33    1.30
   4  -1   0   23.08    1.28
  -4   1   0   25.98    1.29
   4   1   0   25.41    1.22
   4   1   1  547.05   12.12
   4  -1   1  526.00   12.31
   4   1   2   75.79    2.52
   4  -1   2   76.48    2.66
   4   1   3    2.60    0.50
   4  -1   3    2.23    0.48
   4  -1   4  244.05    6.53
   4   1   4  242.05    6.29
   4  -1   5   37.01    1.89
   4   1   5   35.98    1.77
   4   1   6   49.28    2.22
   4  -1   6   52.21    2.39
   4   1   7    0.01    0.43
   4  -1   7    0.33    0.51
   4  -1   8   24.68    1.72
   4   1   8   25.13    1.64
   4   1   9    1.13    0.55
   4  -1   9    1.39    0.55
   4   1  10    0.25    0.51
   4  -1  10   -0.14    0.51
   4  -1  11  170.73    5.91
   4   1  11  178.09    5.88
   4   1  12   21.68    1.83
   4  -1  12   23.47    1.93
   4   1  13  106.55    4.48
   4  -1  13  102.73    4.52
   4  -1  14    4.70    1.09
   4   1  14    3.67    0.95
   4  -1  15   13.62    1.78
   4   1  15   16.88    1.81
   4   1  16   56.06    3.44
   4  -1  16   62.94    3.68
   4   1  17   48.03    3.27
   4  -1  17   47.21    3.30
   4   1  18    3.78    1.18
   4  -1  18    2.27    1.12
   4  -1  19   19.01    2.27
   4   1  19   15.09    1.94
   4   1  20   16.51    2.12
   4  -1  20    7.34    1.56
   4  -1  21   33.50    3.13
   4   1  21   26.37    2.70
   4   2 -26   -0.46    1.15
   4   2 -25   39.28    3.33
   4   2 -24   20.38    2.37
   4   2 -23   26.72    2.62
   4  -2 -22    2.55    0.92
   4   2 -22    3.79    1.17
   4  -2 -21    1.82    0.95
   4   2 -21    0.30    0.93
   4   2 -20   10.02    1.52
   4  -2 -20    4.21    1.06
   4  -2 -19   24.33    2.02
   4   2 -19   21.64    2.09
   4   2 -18    2.05    0.85
   4  -2 -18    1.71    0.78
   4  -2 -17   70.85    3.31
   4   2 -17   68.49    3.55
   4   2 -16   11.41    1.45
   4  -2 -16    9.48    1.21
   4   2 -15   38.25    2.43
   4  -2 -15   35.68    2.16
   4  -2 -14    2.19    0.61
   4   2 -14    4.68    0.88
   4  -2 -13   84.76    3.35
   4   2 -13   84.41    3.59
   4   2 -12  245.69    7.25
   4  -2 -12  251.22    6.91
   4  -2 -11  113.07    3.90
   4   2 -11  116.54    4.24
   4  -2 -11  127.14    3.28
   4  -2 -10    6.08    0.77
   4   2 -10    5.10    0.80
  -4   2   9   38.21    1.29
   4   2  -9   35.71    1.94
   4  -2  -9   38.09    1.83
  -4   2   8    3.30    0.33
   4  -2  -8    3.47    0.59
   4   2  -8    2.69    0.63
  -4   2   7   87.08    2.20
  -4  -2   7   84.31    2.60
   4  -2  -7   83.30    2.82
   4   2  -7   79.60    2.98
   4   2  -7   80.32    1.97
   4   2  -6   30.93    1.61
   4  -2  -6   30.18    1.49
  -4  -2   6   30.27    1.33
   4   2  -6   30.85    0.90
   4   2  -5  251.34    5.50
   4  -2  -5  243.03    6.33
   4   2  -5  255.59    6.52
  -4  -2   5  246.45    6.09
   4   2  -4   82.59    2.18
   4  -2  -4   83.38    2.78
  -4  -2   4   86.31    2.21
  -4  -2   4   84.98    2.61
   4   2  -4   87.45    2.88
   4  -2  -3  387.92    9.53
   4   2  -3  395.95    9.55
  -4  -2   3  416.38    8.92
  -4  -2   2  484.59   10.30
   4   2  -2  447.27   10.77
   4  -2  -2  449.36   10.79
   4   2  -1  712.06   16.17
  -4   2   1  701.32   16.10
   4   2   0    5.14    0.64
   4   2   0    6.05    0.53
   4  -2   0    4.94    0.64
  -4   2   0    5.88    0.63
  -4   2  -1  255.35    6.39
   4   2   1  259.14    6.48
   4   2   1  261.30    6.21
   4  -2   1  245.26    6.53
   4   2   2    1.26    0.37
   4  -2   2    0.60    0.39
   4   2   3  203.72    5.23
   4  -2   3  197.72    5.56
   4   2   4  123.61    3.61
   4  -2   4  113.14    3.82
   4  -2   5   46.39    2.23
   4   2   5   47.01    2.05
   4  -2   6    2.31    0.67
   4   2   6    2.87    0.55
   4   2   7  142.51    4.45
   4  -2   7  139.20    4.75
   4  -2   8   44.53    2.38
   4   2   8   47.93    2.30
   4  -2   9   23.44    1.77
   4   2   9   21.59    1.58
   4  -2  10    7.24    1.06
   4   2  10    6.56    0.93
   4  -2  11   15.28    1.49
   4   2  11   13.36    1.35
   4   2  12   37.02    2.37
   4  -2  12   37.22    2.48
   4   2  13    0.19    0.68
   4  -2  13    0.46    0.76
   4  -2  14   54.21    3.27
   4   2  14   54.86    3.12
   4   2  15   58.17    3.34
   4  -2  15   55.42    3.40
   4  -2  16    3.68    1.12
   4   2  16    3.64    0.98
   4  -2  17    8.51    1.54
   4   2  17    8.13    1.38
   4   2  18    4.10    1.22
   4  -2  18    1.52    0.98
   4   2  19   32.67    2.77
   4  -2  19   32.20    2.95
   4   2  20   17.22    2.20
   4  -2  20   15.05    2.11
   4   2  21   18.94    2.35
   4   3 -25   11.63    2.00
   4   3 -24    5.26    1.58
   4   3 -23   13.13    2.04
   4   3 -22   79.08    4.47
   4   3 -21   15.08    1.97
   4  -3 -21   16.65    1.75
   4  -3 -20  132.73    5.21
   4   3 -20  140.24    5.87
   4  -3 -19   70.91    3.43
   4   3 -19   68.14    3.86
   4  -3 -18    3.03    0.95
   4   3 -18    1.90    1.02
   4  -3 -17    8.98    1.17
   4   3 -17    8.78    1.37
   4   3 -16    0.23    0.69
   4  -3 -16    0.22    0.59
   4  -3 -15   23.46    1.67
   4   3 -15   26.78    2.07
   4  -3 -14    4.96    0.87
   4   3 -14    5.53    0.99
   4   3 -13   38.41    2.38
   4  -3 -13   42.29    2.10
   4  -3 -12   17.63    1.29
   4   3 -12   17.83    1.51
   4   3 -11   40.48    2.33
   4  -3 -11   49.00    2.18
   4  -3 -10  104.79    3.46
   4   3 -10   99.32    3.79
  -4   3  10  105.96    2.97
   4  -3  -9   59.58    2.37
   4   3  -9   59.07    2.66
  -4  -3   9   61.00    2.09
  -4   3   9   62.06    1.97
  -4   3   8   90.70    2.50
   4  -3  -8   84.67    2.90
   4   3  -8   85.24    3.23
  -4  -3   8   83.52    2.61
  -4  -3   7  108.08    3.10
   4  -3  -7  105.77    3.35
  -4   3   7  111.88    2.95
   4   3  -7  103.84    3.64
   4   3  -6   39.29    1.27
   4   3  -6   41.82    1.94
   4  -3  -6   38.07    1.68
  -4  -3   6   40.26    1.55
  -4  -3   5  117.64    3.23
   4   3  -5  110.23    3.61
   4   3  -5  113.96    2.89
   4  -3  -5  113.10    3.45
   4  -3  -4  486.77   11.34
   4   3  -4  492.11   10.78
   4   3  -4  498.04   11.53
   4   3  -3    1.00    0.27
   4   3  -3    0.62    0.38
  -4  -3   3    0.54    0.23
   4  -3  -3    0.88    0.42
   4   3  -2   22.18    1.02
  -4  -3   2   20.79    0.99
   4   3  -2   22.07    1.22
   4   3  -1  447.57   10.14
   4   3  -1  443.54   10.38
   4  -3   0    3.90    0.63
   4   3   0    4.08    0.45
   4   3   0    5.02    0.63
  -4   3   0    4.23    0.59
   4   3   1   85.30    2.42
   4   3   1   77.14    2.65
   4  -3   1   73.81    2.80
  -4   3  -1   81.73    2.67
   4   3   2   75.95    2.32
   4  -3   2   68.09    2.70
  -4   3  -2   69.22    2.45
  -4  -3  -2   81.37    2.39
   4   3   2   72.77    2.55
   4  -3   3  250.39    6.80
   4   3   3  259.35    6.28
   4   3   4  138.31    3.90
   4  -3   4  131.36    4.27
   4   3   5    0.03    0.30
   4  -3   5    0.77    0.52
   4  -3   6   43.55    2.27
   4   3   6   46.92    2.03
   4  -3   7   78.42    3.28
   4   3   7   76.32    2.91
   4  -3   8   -0.78    0.59
   4   3   8    0.05    0.41
   4  -3   9    5.74    0.96
   4   3   9    5.82    0.85
   4   3  10  120.85    4.31
   4  -3  10  114.82    4.57
   4  -3  11    3.02    0.78
   4   3  11    3.62    0.87
   4  -3  12    2.97    0.89
   4   3  12    2.52    0.75
   4  -3  13   12.63    1.52
   4   3  13   11.55    1.35
   4   3  14   68.95    3.51
   4  -3  14   68.53    3.73
   4  -3  15   43.66    3.02
   4   3  15   41.95    2.78
   4   3  16    1.17    0.81
   4  -3  16    0.41    0.84
   4  -3  17    0.85    0.90
   4   3  17    1.00    0.88
   4   3  18    5.88    1.41
   4  -3  18    6.55    1.27
   4   3  19   10.72    1.75
   4  -3  19    8.23    1.64
   4  -3  20    5.88    1.55
   4   3  20    4.22    1.13
   4   3  21   29.46    2.80
   4   4 -25    1.05    1.10
   4   4 -24   63.76    4.27
   4   4 -23    3.25    1.30
   4   4 -22   18.64    2.25
   4   4 -21   24.10    2.44
   4   4 -20    0.53    0.94
   4  -4 -19   55.02    2.90
   4   4 -19   51.02    3.36
   4  -4 -18   38.92    2.31
   4   4 -18   34.59    2.63
   4  -4 -17    6.16    0.95
   4   4 -17    3.99    1.07
  -4  -4  17    3.17    0.99
   4  -4 -16   76.99    3.24
  -4  -4  16   77.38    3.75
   4   4 -16   74.92    3.78
   4  -4 -15  412.90   10.49
   4   4 -15  411.30   11.41
  -4  -4  15  403.65   11.24
   4  -4 -14   43.00    2.25
   4   4 -14   47.18    2.74
  -4  -4  14   46.29    2.62
  -4  -4  13    7.56    1.08
   4  -4 -13    6.49    0.84
   4   4 -13    6.96    1.09
  -4  -4  12   82.26    2.54
   4  -4 -12   79.83    2.97
   4   4 -12   75.10    3.45
  -4  -4  11    4.96    0.51
   4  -4 -11    5.23    0.70
   4   4 -11    4.69    0.91
  -4   4  11    4.44    0.55
   4  -4 -10    6.77    0.77
   4   4 -10    4.65    0.86
  -4   4  10    6.70    0.63
  -4  -4  10    6.37    0.57
  -4   4   9  149.38    4.07
   4   4  -9  141.17    4.81
  -4  -4   9  151.66    3.92
   4  -4  -9  151.06    4.33
  -4  -4   8    5.98    0.53
  -4   4   8    6.34    0.61
   4  -4  -8    5.67    0.67
   4   4  -8    6.40    0.87
   4  -4  -7   19.10    1.13
  -4   4   7   19.39    1.03
   4   4  -7   20.02    1.39
   4   4  -6   42.58    1.50
   4  -4  -6   41.36    1.77
   4   4  -6   41.33    2.02
   4  -4  -5   60.26    2.21
   4   4  -5   58.25    2.41
   4   4  -5   59.98    1.90
   4   4  -4  179.78    5.15
   4   4  -4  191.71    4.66
   4  -4  -4  184.14    4.97
   4   4  -4  181.24    4.59
   4   4  -3   11.68    0.77
   4   4  -3   12.55    0.96
   4   4  -2  267.84    6.80
   4   4  -2  271.88    6.57
   4   4  -1    0.04    0.27
   4   4  -1    0.37    0.33
   4   4   0   38.47    1.64
   4   4   0   36.50    1.28
   4  -4   0   34.01    1.75
   4   4   0   34.92    1.59
   4   4   1    2.33    0.49
   4   4   1    1.21    0.42
   4  -4   1    2.35    0.55
   4   4   1    1.80    0.29
  -4   4  -1    1.50    0.40
   4  -4   2  122.31    3.91
   4   4   2  121.40    3.21
  -4   4  -2  119.81    3.54
   4   4   2  115.44    3.54
   4  -4   3   30.44    1.72
   4   4   3   32.82    1.36
  -4   4  -3   31.00    1.47
   4   4   4  128.62    3.61
   4  -4   4  124.78    4.21
   4  -4   5   22.98    1.62
   4   4   5   22.95    1.25
   4   4   6  311.21    7.74
   4  -4   6  304.95    8.35
   4   4   7   92.64    3.24
   4  -4   7   93.58    3.72
   4  -4   8    1.73    0.70
   4   4   8    1.70    0.57
   4   4   9    1.45    0.49
   4  -4   9    1.62    0.61
   4   4  10    7.70    0.98
   4  -4  10    7.06    1.13
   4  -4  11    0.07    0.61
   4   4  11    0.59    0.58
   4   4  12   24.81    1.88
   4  -4  12   28.20    2.21
   4   4  13   23.38    1.86
   4  -4  13   23.39    2.07
   4   4  14   15.27    1.57
   4  -4  14   13.29    1.66
   4  -4  15    5.18    1.29
   4   4  15    4.88    1.13
   4  -4  16   69.94    4.07
   4   4  16   69.32    3.74
   4   4  17   58.21    3.47
   4  -4  17   55.07    3.64
   4   4  18   55.98    3.53
   4  -4  18   54.19    3.76
   4   4  19    7.28    1.49
   4  -4  19    6.54    1.61
   4   4  20   29.92    2.75
   4  -4  20   29.97    2.96
   4   4  21    0.59    0.89
   4   5 -24   41.21    3.43
   4   5 -23    0.78    1.04
   4   5 -22    9.48    1.74
   4   5 -21    1.17    1.04
   4   5 -20   24.46    2.45
   4   5 -19    9.43    1.66
  -4  -5  19    8.47    1.56
  -4  -5  18   66.96    3.79
   4  -5 -18   74.63    3.23
   4   5 -18   68.84    3.89
   4  -5 -17    7.88    1.02
   4   5 -17    8.47    1.44
  -4  -5  17    8.50    1.34
   4  -5 -16    2.77    0.63
  -4  -5  16    2.65    0.87
   4   5 -16    2.77    1.00
   4  -5 -15   77.18    3.11
   4   5 -15   74.57    3.80
  -4  -5  15   76.69    3.65
   4  -5 -14    4.81    0.78
   4   5 -14    4.74    1.03
  -4  -5  14    4.08    0.90
  -4  -5  14    5.23    0.51
   4   5 -13    2.64    0.86
  -4  -5  13    0.63    0.57
  -4  -5  13    1.14    0.26
   4  -5 -13    1.27    0.41
  -4   5  12   41.82    1.92
   4  -5 -12   41.78    1.98
   4   5 -12   42.24    2.53
  -4  -5  12   45.22    2.40
  -4  -5  12   44.59    1.58
   4  -5 -11   85.74    2.94
  -4   5  11   82.71    2.87
   4   5 -11   74.49    3.48
  -4  -5  11   79.80    3.28
  -4  -5  11   84.82    2.44
  -4   5  10    6.02    0.67
   4  -5 -10    5.37    0.65
   4   5 -10    3.89    0.78
   4  -5  -9  101.02    3.25
   4   5  -9  102.90    3.91
  -4   5   9  104.88    3.24
   4   5  -8   52.40    2.55
  -4   5   8   53.82    2.04
   4  -5  -8   52.57    2.08
   4   5  -7    0.82    0.49
  -4   5   7    0.66    0.32
   4  -5  -7    0.60    0.39
   4   5  -6  311.79    7.17
   4   5  -6  293.17    7.82
   4  -5  -6  285.60    7.30
   4  -5  -5   29.16    1.44
   4   5  -5   28.01    1.61
   4   5  -5   28.01    1.29
   4   5  -4   14.08    1.07
   4   5  -4   11.47    0.82
   4   5  -4   12.90    0.74
   4   5  -3   50.54    1.58
   4   5  -3   48.20    2.07
   4   5  -3   46.77    1.86
   4   5  -2  247.04    6.23
   4   5  -2  242.70    6.32
   4   5  -1   63.45    2.35
   4   5  -1   65.41    2.37
   4   5   0   98.78    3.25
   4   5   0  104.70    2.58
   4  -5   0   95.13    3.39
   4   5   0   99.76    3.15
   4   5   1   99.86    3.17
   4   5   1  109.93    2.70
   4  -5   1   99.02    3.51
   4   5   1  101.08    3.38
   4   5   2   27.35    1.38
  -4   5  -2   24.43    1.33
   4  -5   2   22.76    1.50
   4   5   2   26.93    1.06
  -4  -5  -3    5.45    0.49
   4   5   3    5.52    0.48
  -4   5  -3    4.33    0.53
   4  -5   3    4.87    0.78
   4  -5   4  153.87    5.00
  -4   5  -4  158.15    4.43
   4   5   4  163.39    4.23
   4   5   5  181.33    4.80
   4  -5   5  178.21    5.55
   4   5   6   87.46    2.91
   4  -5   6   85.72    3.48
   4   5   7    9.02    0.88
   4  -5   7    8.25    1.07
   4  -5   8   44.07    2.51
   4   5   8   47.04    2.17
   4   5   9   10.20    1.06
   4  -5   9    9.64    1.22
   4  -5  10    2.17    0.74
   4   5  10    2.10    0.61
   4  -5  11    0.47    0.63
   4   5  11    0.83    0.52
   4  -5  12   -0.62    0.71
   4   5  12    0.82    0.62
   4   5  13   32.83    2.22
   4  -5  13   34.24    2.56
   4  -5  14   22.32    2.15
   4   5  14   23.62    1.96
   4   5  15    0.42    0.74
   4  -5  15    2.46    1.09
   4  -5  16   33.52    2.83
   4   5  16   32.25    2.45
   4  -5  17   10.54    1.74
   4   5  17   10.80    1.50
   4  -5  18   -0.08    0.94
   4   5  18    1.16    0.71
   4  -5  19    1.00    1.19
   4   5  19    5.13    1.26
   4  -5  20   28.42    3.00
   4   5  20   22.69    2.39
   4   5  21   -0.19    0.92
   4   6 -24    3.75    1.59
   4   6 -23    1.15    1.28
   4   6 -22    3.20    1.40
   4   6 -21    1.90    1.06
  -4  -6  20    1.16    0.92
   4   6 -20    1.68    1.15
   4   6 -19   -0.45    0.82
  -4  -6  19    0.69    0.84
   4   6 -18    6.47    1.37
  -4  -6  18    8.79    1.44
  -4  -6  17   30.40    2.34
   4   6 -17   25.83    2.32
   4  -6 -16   21.30    1.49
  -4  -6  16   20.11    1.87
  -4  -6  15  288.82    8.81
   4  -6 -15  302.89    7.88
  -4  -6  14   36.44    2.38
   4  -6 -14   34.73    1.83
  -4  -6  13  104.18    4.14
   4   6 -13   99.55    4.39
   4  -6 -13  112.27    3.60
  -4   6  13  104.03    3.64
  -4   6  12   10.50    0.97
   4   6 -12    9.67    1.19
  -4  -6  12    9.97    1.16
   4  -6 -12    9.87    0.91
  -4   6  11    4.97    0.67
   4  -6 -11    5.53    0.66
  -4  -6  11    4.21    0.82
   4   6 -11    5.77    1.07
   4   6 -10   20.18    1.71
  -4  -6  10   22.01    1.55
  -4   6  10   23.63    1.40
   4  -6 -10   22.49    1.29
   4   6  -9   15.12    1.42
  -4   6   9   17.19    1.16
   4  -6  -9   16.34    1.06
   4  -6  -8  319.94    7.83
  -4   6   8  327.86    8.08
   4   6  -8  314.55    8.69
   4  -6  -7  163.44    4.45
  -4   6   7  164.29    4.68
   4   6  -7  151.16    5.00
   4   6  -6    2.18    0.63
   4   6  -6    1.88    0.41
   4   6  -5  358.65    9.23
   4   6  -5  369.84    8.76
   4   6  -4   30.78    1.49
   4   6  -4   32.62    1.73
   4   6  -4   33.49    1.27
   4   6  -3  460.55   11.20
   4   6  -3  439.40   10.93
   4   6  -2   63.14    2.42
   4   6  -2   65.52    1.75
   4   6  -2   63.01    2.42
   4   6  -1  106.19    3.36
   4   6  -1  109.32    2.58
   4   6  -1   99.82    3.39
   4   6   0    2.91    0.23
   4   6   0    3.79    0.63
   4   6   0    2.34    0.50
   4  -6   0    3.12    0.58
   4   6   1  180.77    4.82
   4   6   1  179.08    4.06
   4  -6   1  172.50    5.24
   4   6   1  175.62    5.16
  -4   6  -2    2.43    0.47
   4   6   2    2.57    0.48
   4   6   2    3.20    0.30
   4  -6   2    3.05    0.64
  -4  -6  -3    0.33    0.20
   4  -6   3    0.14    0.41
   4   6   3   -0.09    0.19
   4   6   3    0.30    0.32
  -4   6  -3    0.10    0.33
  -4  -6  -4    0.73    0.25
  -4   6  -4    0.98    0.39
   4   6   4    0.48    0.22
   4  -6   4    0.48    0.44
   4  -6   5  175.57    5.64
   4   6   5  186.61    4.79
   4   6   6    0.25    0.32
   4  -6   6    0.13    0.53
   4  -6   7  279.21    8.25
   4   6   7  295.25    7.38
   4  -6   8   10.17    1.20
   4   6   8   10.47    0.96
   4  -6   9   99.97    4.18
   4   6   9   96.65    3.51
   4   6  10    6.25    0.83
   4  -6  10    7.21    1.17
   4   6  11   10.97    1.21
   4  -6  11   13.44    1.57
   4   6  12    0.88    0.58
   4  -6  12    0.14    0.77
   4  -6  13    0.83    0.78
   4   6  13    1.51    0.64
   4  -6  14    3.64    1.10
   4   6  14    4.68    0.96
   4   6  15   36.57    2.48
   4  -6  15   39.02    2.93
   4  -6  16   11.76    1.73
   4   6  16   13.33    1.60
   4   6  17   80.50    4.08
   4  -6  17   76.94    4.50
   4  -6  18   10.65    1.77
   4   6  18   13.88    1.72
   4  -6  19    2.96    1.29
   4   6  19    2.07    1.00
   4   6  20   -0.55    1.05
   4   7 -23   39.98    3.42
   4   7 -22   15.54    2.15
   4   7 -21   26.18    2.61
  -4  -7  21   19.08    2.27
   4   7 -20    9.20    1.61
  -4  -7  20    7.32    1.47
   4   7 -19    0.42    0.94
  -4  -7  19    1.10    0.75
   4   7 -18   24.78    2.33
  -4  -7  18   25.18    2.24
  -4  -7  17   35.70    2.61
  -4  -7  16   22.65    2.01
  -4  -7  15  128.53    5.02
   4  -7 -14  239.51    6.32
  -4   7  14  231.66    6.75
  -4  -7  14  229.64    7.27
   4  -7 -13   64.62    2.45
  -4  -7  13   64.01    3.08
  -4   7  13   59.82    2.69
  -4   7  12   46.02    2.23
   4   7 -12   44.07    2.71
  -4  -7  12   42.09    2.33
   4  -7 -12   44.84    1.93
   4  -7 -11   58.87    2.22
  -4  -7  11   56.08    2.68
   4   7 -11   56.39    3.00
  -4   7  11   58.16    2.54
  -4   7  10    5.14    0.74
   4   7 -10    3.77    0.91
  -4  -7  10    4.55    0.77
   4  -7 -10    5.69    0.63
   4   7  -9   83.79    3.55
  -4  -7   9   84.89    3.10
  -4   7   9   83.25    3.10
   4  -7  -9   80.63    2.73
   4  -7  -8    2.03    0.46
   4   7  -8    2.98    0.77
  -4   7   8    1.92    0.43
   4   7  -7  152.75    5.05
  -4   7   7  155.96    4.72
   4   7  -6  102.14    3.34
   4   7  -6  101.25    3.73
   4   7  -5  232.38    6.11
   4   7  -5  224.13    6.44
   4   7  -4  143.66    3.59
   4   7  -4  138.90    4.40
   4   7  -4  134.36    4.18
   4   7  -3  242.31    5.46
   4   7  -3  233.76    6.36
   4   7  -3  238.09    6.47
   4   7  -2   88.68    2.17
   4   7  -2   94.35    3.20
   4   7  -2   92.21    3.13
   4   7  -1  148.25    4.29
   4  -7  -1  139.39    4.54
   4   7  -1  146.75    4.46
   4   7   0  163.60    4.95
   4  -7   0  159.13    4.97
   4   7   0  167.58    4.63
   4   7   1  486.63   12.27
   4  -7   1  495.41   12.36
   4  -7   2   11.48    1.08
   4   7   2   10.51    0.47
   4   7   2   11.95    0.85
   4  -7   3  171.95    5.42
   4   7   3  179.71    4.75
  -4   7  -3  169.84    4.89
   4   7   3  179.85    4.19
   4   7   4   97.09    2.70
   4  -7   4   92.37    3.65
  -4  -7  -4  105.07    2.77
  -4   7  -4   93.62    3.13
  -4   7  -5  266.01    6.66
   4  -7   5  243.04    7.42
   4   7   5  264.04    6.31
   4   7   6  190.32    4.97
   4  -7   6  188.90    6.08
   4  -7   7   46.07    2.63
   4   7   7   51.35    2.04
   4  -7   8   45.46    2.67
   4   7   8   50.64    2.16
   4  -7   9   14.37    1.56
   4   7   9   15.80    1.21
   4  -7  10   54.86    3.12
   4   7  10   59.39    2.63
   4  -7  11   14.75    1.65
   4   7  11   13.94    1.29
   4  -7  12    4.81    1.07
   4   7  12    6.03    0.97
   4  -7  13   11.34    1.65
   4   7  13    9.98    1.23
   4   7  14  112.59    4.45
   4  -7  14  103.75    4.99
   4  -7  15  106.69    5.17
   4   7  15  108.30    4.54
   4   7  16   70.92    3.67
   4  -7  16   70.10    4.20
   4  -7  17   29.85    2.84
   4   7  17   32.28    2.46
   4  -7  18    2.65    1.33
   4  -7  19   -0.36    1.04
   4   8 -22   11.69    1.96
   4   8 -21    0.97    1.12
  -4  -8  21    4.29    1.29
   4   8 -20   -1.04    1.07
  -4  -8  20   -1.13    1.02
   4   8 -19   14.85    2.07
  -4  -8  19   16.44    1.95
  -4  -8  18   34.11    2.61
  -4  -8  17    1.75    0.68
  -4  -8  16  222.39    7.44
  -4   8  15   36.25    2.17
  -4  -8  15   35.74    2.47
  -4  -8  14  239.70    7.62
  -4   8  14  251.24    7.23
  -4  -8  13   23.89    1.85
  -4   8  13   21.91    1.64
   4  -8 -13   24.93    1.33
   4  -8 -12  118.71    3.47
  -4   8  12  109.85    4.08
  -4  -8  12  108.87    4.23
   4  -8 -11    1.44    0.37
   4   8 -11    1.49    0.80
  -4  -8  11    1.58    0.58
  -4   8  11    1.36    0.53
   4   8 -10    3.99    0.92
  -4   8  10    4.67    0.75
  -4  -8  10    4.94    0.78
   4  -8 -10    5.45    0.60
  -4   8   9   11.33    1.10
   4   8  -9   13.40    1.39
  -4  -8   9   12.52    1.09
   4   8  -8    0.93    0.28
   4   8  -8    0.89    0.60
  -4   8   8    0.77    0.48
   4   8  -7   29.65    1.93
  -4   8   7   28.49    1.74
   4   8  -6   22.92    1.62
   4   8  -6   26.33    1.53
   4   8  -5   24.27    1.60
   4   8  -5   23.32    1.44
   4   8  -4  428.37   10.78
   4   8  -4  448.90    9.69
   4   8  -4  414.07   10.61
   4   8  -3  197.04    4.49
   4   8  -3  199.50    5.64
   4   8  -3  182.42    5.55
   4   8  -2   75.91    2.84
   4   8  -2   75.99    2.96
   4   8  -1   80.28    2.80
   4   8  -1   75.52    2.98
   4  -8  -1   72.15    2.97
   4   8   0   34.19    1.94
   4   8   0   37.34    1.73
   4  -8   0   37.58    2.00
   4   8   1    6.09    0.65
   4   8   1    7.33    0.95
   4  -8   1    8.92    0.96
   4  -8   2    7.10    0.95
   4   8   2    7.61    1.02
   4   8   2    7.93    0.70
  -4   8  -3    0.51    0.35
   4   8   3    0.41    0.33
   4   8   3   -0.19    0.42
   4  -8   3    0.49    0.49
  -4   8  -4   21.01    1.25
   4   8   4   19.24    0.84
   4   8   4   19.13    1.57
   4  -8   4   19.67    1.53
  -4  -8  -4   21.04    0.88
  -4   8  -5    3.45    0.54
  -4  -8  -5    3.82    0.44
   4   8   5    2.06    0.64
  -4  -8  -5    2.62    0.36
   4  -8   5    3.18    0.80
   4   8   5    3.64    0.44
  -4  -8  -6  314.72    7.25
   4   8   6  292.32    8.72
   4   8   6  315.40    7.40
   4  -8   6  294.27    8.64
   4  -8   7    6.44    1.07
   4   8   7    8.24    1.18
   4   8   7    7.45    0.72
   4   8   8  374.11    9.07
   4  -8   8  362.47   10.33
   4  -8   9   -0.66    0.74
   4   8   9   -0.58    0.43
   4  -8  10   81.73    3.90
   4   8  10   76.81    3.03
   4  -8  11    1.04    0.69
   4   8  11    0.58    0.43
   4   8  12   32.55    2.04
   4  -8  12   30.21    2.46
   4   8  13   44.48    2.46
   4  -8  13   42.91    2.99
   4  -8  14   12.04    1.73
   4   8  14    9.97    1.25
   4  -8  15    0.87    0.81
   4  -8  16   34.46    2.98
   4  -8  17    4.77    1.27
   4  -8  18    6.81    1.67
  -4  -9  22   15.23    2.08
   4   9 -21    2.00    1.30
  -4  -9  21    0.28    0.85
   4   9 -20   23.15    2.57
  -4  -9  20   19.76    2.26
   4   9 -19   21.29    2.48
  -4  -9  19   20.90    2.20
  -4  -9  18   -0.87    0.83
  -4  -9  17  165.78    6.31
  -4   9  16   41.45    2.49
  -4  -9  16   42.14    2.79
  -4  -9  15    4.55    1.11
  -4   9  15    4.74    0.97
  -4   9  14   35.98    2.26
  -4  -9  14   37.42    2.42
  -4   9  13    6.91    1.03
  -4  -9  13    5.34    1.03
  -4  -9  12   48.62    2.57
  -4   9  12   51.97    2.67
   4   9 -11    2.75    0.91
  -4   9  11    0.92    0.59
  -4  -9  11    1.88    0.61
   4   9 -10   81.97    3.82
  -4   9  10   79.47    3.38
  -4  -9  10   86.79    3.32
  -4   9   9   -0.40    0.50
   4   9  -9   -0.44    0.62
  -4  -9   9    0.22    0.41
   4   9  -8   48.20    2.61
  -4   9   8   47.71    2.45
  -4   9   7   25.09    1.73
   4   9  -7   25.94    1.82
   4   9  -6   64.03    2.74
   4   9  -6   61.44    2.88
   4   9  -5    0.57    0.49
   4   9  -5    0.38    0.40
   4   9  -4    3.65    0.73
   4   9  -4    4.59    0.41
   4   9  -4    4.71    0.71
   4   9  -3   81.66    2.06
   4   9  -3   89.56    3.23
   4   9  -3   83.93    3.25
   4   9  -2   27.48    1.75
   4   9  -2   30.40    1.67
   4  -9  -2   25.00    1.64
   4  -9  -1   -0.13    0.42
   4   9  -1    0.75    0.38
   4   9  -1    0.21    0.47
   4   9   0  132.74    3.99
   4  -9   0  128.18    4.35
   4   9   0  122.07    4.39
   4   9   1    9.93    0.86
   4   9   1    7.78    1.02
   4  -9   1    9.00    1.03
   4   9   2  122.73    3.59
   4   9   2  112.27    4.28
   4  -9   2  118.17    4.20
   4   9   3    0.30    0.31
   4  -9   3    0.48    0.49
   4   9   3    0.86    0.52
   4  -9   4   30.95    2.02
   4   9   4   30.87    2.02
  -4   9  -4   32.46    1.64
   4  -9   5  113.03    4.31
   4   9   5  108.60    4.34
  -4   9  -5  115.27    3.58
   4  -9   6    9.49    1.19
  -4   9  -6    9.51    0.82
   4   9   6    9.01    1.20
   4   9   7    3.53    0.91
   4  -9   7    3.03    0.85
   4   9   8    0.49    0.63
   4  -9   8   -0.07    0.74
   4  -9   9  125.86    5.04
   4  -9  10   25.20    2.12
   4  -9  11   18.29    1.89
   4  -9  12   26.12    2.29
   4  -9  13   11.20    1.63
   4  -9  14   45.14    3.24
   4  -9  15   18.14    2.07
   4  -9  16    4.71    1.36
   4  -9  17    6.55    1.56
   4  -9  18    3.98    1.33
  -4 -10  22    9.91    1.67
   4  10 -21    3.35    1.47
  -4 -10  21    2.77    1.13
   4  10 -20    2.58    1.26
  -4 -10  20   -0.02    1.13
   4  10 -19    2.31    1.27
  -4 -10  19    4.44    1.23
  -4 -10  18    2.22    1.04
   4  10 -18   -0.35    1.13
  -4  10  17   21.99    1.89
  -4 -10  17   26.16    2.28
  -4  10  16    4.42    1.00
  -4 -10  16    6.04    1.15
  -4 -10  15   59.23    3.24
  -4  10  15   61.68    3.17
  -4  10  14   75.90    3.54
  -4 -10  14   72.09    3.51
  -4  10  13  145.72    5.26
  -4 -10  13  146.35    5.24
   4  10 -12    1.58    0.73
  -4 -10  12    3.98    0.84
  -4  10  12    2.39    0.78
   4  10 -11   51.49    3.01
  -4 -10  11   56.39    2.66
  -4  10  11   49.53    2.67
  -4  10  10   23.74    1.81
   4  10 -10   20.89    1.86
  -4 -10  10   24.96    1.66
   4  10  -9    3.88    0.96
  -4 -10   9    2.71    0.59
  -4  10   9    3.78    0.84
  -4  10   8   44.49    2.47
   4  10  -8   48.89    2.67
   4  10  -7    0.25    0.55
  -4  10   7    1.12    0.60
   4  10  -6    0.10    0.45
   4  10  -6   -0.15    0.52
   4  10  -5   14.02    1.30
   4  10  -5   11.11    1.13
   4  10  -4    2.61    0.57
   4  10  -4    4.40    0.73
   4  10  -3   77.37    3.06
   4  10  -3   72.93    3.13
   4  10  -2   67.70    2.73
   4 -10  -2   67.62    2.93
   4  10  -2   64.93    2.96
   4  10  -1   47.46    2.50
   4  10  -1   49.74    2.20
   4 -10  -1   47.17    2.35
   4 -10   0    0.97    0.58
   4  10   0    0.48    0.35
   4  10   0   -0.01    0.45
   4 -10   1    0.91    0.53
   4  10   1    1.20    0.42
   4  10   1   -0.10    0.48
   4  10   2   75.55    3.48
   4 -10   2   78.35    3.34
   4  10   2   84.51    2.75
   4  10   3   36.83    1.56
   4  10   3   28.60    2.07
   4 -10   3   34.18    2.08
  -4  10  -4    8.83    0.87
   4 -10   4    8.42    1.09
   4  10   4    9.67    1.28
   4 -10   5  106.85    4.23
   4  10   5  101.12    4.28
  -4  10  -5  107.29    3.47
   4 -10   6    5.62    1.04
   4  10   6    4.77    0.93
  -4  10  -6    5.81    0.69
   4 -10   7   17.63    1.71
   4  10   7   14.04    1.58
   4  10   8   -0.08    0.67
   4 -10   8   -0.52    0.66
   4 -10   9    3.45    0.89
   4 -10  10    0.28    0.70
   4 -10  11   34.70    2.64
   4 -10  12    1.97    0.81
   4 -10  13   28.42    2.51
   4 -10  14    1.74    0.99
   4 -10  15   17.62    2.19
   4 -10  16    2.22    1.07
   4 -10  17   40.92    3.41
   4 -10  18   -1.83    1.39
  -4 -11  21   41.37    3.34
   4  11 -20   10.78    2.01
  -4 -11  20    6.70    1.50
   4  11 -19   37.68    3.22
  -4 -11  19   34.80    2.79
   4  11 -18    3.95    1.43
  -4 -11  18    3.30    1.16
  -4  11  17    5.32    1.17
   4  11 -17    5.33    1.35
  -4 -11  17    6.14    1.32
  -4  11  16    0.70    0.77
   4  11 -16    0.12    0.91
  -4 -11  16   -0.82    0.89
  -4  11  15    0.26    0.67
  -4 -11  15    2.16    0.74
   4  11 -14    2.15    1.09
  -4 -11  14    0.59    0.72
  -4  11  14   -0.09    0.63
  -4  11  13   -0.36    0.71
   4  11 -13    0.63    0.96
  -4 -11  13   -0.54    0.66
   4  11 -12    7.19    1.33
  -4 -11  12    9.85    1.19
  -4  11  12    9.13    1.27
   4  11 -11    6.09    1.30
  -4 -11  11    3.66    0.73
  -4  11  11    4.55    0.93
  -4  11  10   24.16    1.89
   4  11 -10   21.51    1.97
  -4 -11  10   23.08    1.59
  -4  11   9   56.02    2.93
   4  11  -9   53.32    3.07
  -4 -11   9   61.90    2.55
  -4  11   8   38.88    2.42
   4  11  -8   38.62    2.47
   4  11  -7   12.65    1.29
   4  11  -7   11.62    1.32
  -4  11   7   11.23    1.34
   4  11  -6   44.47    2.45
   4  11  -6   44.26    2.48
   4  11  -5   23.97    1.75
   4  11  -5   25.65    1.81
   4  11  -4   -0.05    0.49
   4  11  -4    0.97    0.59
   4  11  -3   71.01    2.98
   4  11  -3   71.26    3.18
   4 -11  -3   67.59    2.99
   4 -11  -2   -0.30    0.58
   4  11  -2    0.73    0.54
   4  11  -2    0.14    0.43
   4 -11  -1    2.82    0.70
   4  11  -1    2.12    0.74
   4  11  -1    2.25    0.52
   4  11   0   27.91    1.58
   4 -11   0   26.33    1.78
   4  11   0   26.76    1.92
   4  11   1   24.75    1.42
   4  11   1   24.70    1.90
   4 -11   1   20.13    1.55
   4  11   2    4.45    0.58
   4  11   2    5.48    1.02
   4 -11   2    4.23    0.76
   4 -11   3   20.98    1.63
   4  11   3   17.33    1.66
   4  11   4  111.23    4.66
   4 -11   4  119.76    4.48
   4  11   5    3.50    0.84
  -4  11  -5    3.82    0.61
   4 -11   5    3.41    0.76
   4  11   6    4.40    0.96
   4 -11   6    4.39    0.96
   4 -11   7    2.33    0.86
   4  11   7    3.35    1.02
   4 -11   8   10.93    1.38
   4  11   8   11.78    1.54
   4  11   9  138.67    5.66
   4 -11   9  140.31    5.55
   4 -11  10   -0.13    0.80
   4 -11  11    8.22    1.44
   4 -11  12    6.27    1.33
   4 -11  13   71.67    4.08
   4 -11  14    2.54    1.00
   4 -11  15   12.94    1.86
   4 -11  16    2.91    1.28
   4 -11  17    9.40    1.88
  -4 -12  21   10.96    1.78
  -4 -12  20    3.97    1.27
   4  12 -19    1.34    1.25
  -4 -12  19    0.85    0.98
   4  12 -18    0.51    1.03
  -4 -12  18    2.40    0.94
  -4  12  17   52.77    3.23
   4  12 -17   53.29    3.75
  -4 -12  17   54.29    3.35
   4  12 -16    3.82    1.29
  -4  12  16    5.80    1.17
  -4 -12  16    3.45    0.96
  -4  12  15   11.87    1.50
   4  12 -15   12.60    1.87
  -4 -12  15   12.38    1.52
   4  12 -14   20.82    2.13
  -4  12  14   16.35    1.78
  -4 -12  14   17.82    1.68
  -4  12  13   54.87    3.19
   4  12 -13   60.47    3.63
  -4 -12  13   58.91    3.01
  -4  12  12   46.01    2.84
   4  12 -12   53.90    3.34
  -4 -12  12   51.34    2.71
  -4  12  11   17.66    1.77
   4  12 -11   18.98    1.98
  -4 -12  11   15.90    1.41
   4  12 -10    1.00    0.81
  -4 -12  10    0.41    0.46
  -4  12  10   -0.23    0.67
  -4  12   9    6.37    1.15
   4  12  -9    6.75    1.30
  -4 -12   9    6.88    0.86
  -4  12   8  145.81    5.46
   4  12  -8  154.03    5.60
   4  12  -7   31.23    2.15
   4  12  -7   28.74    2.04
  -4  12   7   27.39    2.08
   4  12  -6  110.90    4.35
  -4  12   6  107.83    4.52
   4  12  -6  110.92    4.35
   4  12  -5   11.34    1.25
   4  12  -5   14.30    1.41
   4 -12  -4  156.55    5.14
   4  12  -4  156.76    5.21
   4  12  -4  150.36    5.38
   4 -12  -3    2.05    0.60
   4  12  -3    0.95    0.54
   4  12  -2  140.18    5.19
   4  12  -2  150.11    4.76
   4 -12  -2  139.50    4.86
   4  12  -1   18.74    1.36
   4  12  -1   17.69    1.67
   4 -12  -1   16.69    1.44
   4  12   0    6.95    1.14
   4  12   0    6.98    0.84
   4 -12   0    8.33    1.02
   4  12   1    2.40    0.53
   4  12   1    2.34    0.80
   4 -12   1    2.28    0.70
   4 -12   2    2.95    0.72
   4  12   2    1.53    0.70
   4  12   3    2.22    0.80
   4 -12   3    2.13    0.72
   4 -12   4   34.44    2.23
   4  12   4   32.42    2.41
   4  12   5    6.24    1.13
   4 -12   5    4.91    0.93
   4 -12   6   49.04    2.84
   4  12   6   44.59    2.92
   4 -12   7   39.43    2.61
   4  12   7   38.32    2.72
   4 -12   8   43.88    2.82
   4  12   8   42.71    2.97
   4  12   9   -0.21    0.77
   4 -12   9    1.48    0.80
   4 -12  10    4.78    1.11
   4  12  10    4.71    1.17
   4 -12  11    0.28    0.87
   4 -12  12    0.54    0.81
   4 -12  13   52.26    3.50
   4 -12  14   36.16    3.00
   4 -12  15    2.29    1.21
   4 -12  16   16.72    2.17
   4  13 -18   -0.40    1.19
  -4  13  17    3.05    0.91
   4  13 -17    2.42    1.27
  -4  13  16    3.64    1.09
   4  13 -16    4.53    1.39
  -4  13  15    3.75    0.98
   4  13 -15    6.66    1.51
  -4  13  14    3.14    1.00
   4  13 -14    0.52    0.99
  -4  13  13   16.28    1.84
   4  13 -13   11.94    1.74
   4  13 -12    2.75    0.94
  -4  13  12    3.76    1.04
   4  13 -11   21.53    2.10
  -4  13  11   23.09    2.10
   4  13 -10   93.84    4.40
  -4  13  10   80.01    4.01
  -4  13   9    2.99    0.93
   4  13  -9    1.56    0.74
  -4  13   8    6.20    1.09
   4  13  -8    8.26    1.29
   4  13  -8    7.64    1.14
   4  13  -7   54.41    3.00
   4  13  -7   56.81    3.12
  -4  13   7   56.70    3.18
   4  13  -6   27.12    2.01
  -4  13   6   26.21    2.13
   4  13  -6   27.16    2.06
   4  13  -5  177.82    5.85
   4  13  -5  166.26    5.97
   4  13  -4    7.34    1.06
   4 -13  -4   11.02    1.22
   4  13  -4   11.91    1.41
   4 -13  -3    6.10    0.91
   4  13  -3    6.00    0.89
   4  13  -3    6.68    1.15
   4  13  -2    0.39    0.51
   4  13  -2    1.44    0.80
   4 -13  -2    0.50    0.53
   4 -13  -1    5.16    0.89
   4  13  -1    4.21    0.97
   4  13  -1    5.04    0.77
   4 -13   0   53.94    2.73
   4  13   0   50.13    2.95
   4  13   1    3.81    1.00
   4 -13   1    5.95    0.95
   4  13   2   17.01    1.79
   4 -13   2   20.40    1.70
   4 -13   3   53.56    2.84
   4  13   3   56.42    3.27
   4 -13   4   14.24    1.49
   4  13   4   12.68    1.60
   4  13   5   56.45    3.42
   4 -13   5   63.28    3.22
   4 -13   6    7.82    1.21
   4  13   6    7.30    1.26
   4  13   7   46.22    3.07
   4 -13   7   44.57    2.86
   4 -13   8    1.25    0.76
   4  13   8    1.10    0.92
   4 -13   9    5.04    1.18
   4  13   9    3.41    1.14
   4 -13  10   85.99    4.37
   4  13  10   88.43    4.67
   4 -13  11   24.08    2.27
   4 -13  12   56.13    3.59
   4 -13  13   -0.06    0.89
   4 -13  14   26.69    2.64
   4 -13  15    5.74    1.48
   4 -13  16    5.62    1.36
   4  14 -17   40.32    3.36
  -4  14  17   41.99    3.12
   4  14 -16    7.88    1.61
  -4  14  16    6.35    1.41
   4  14 -15    1.17    1.02
  -4  14  15   -0.12    0.75
  -4  14  14   -0.37    0.89
   4  14 -14    1.38    1.20
   4  14 -13   39.19    3.07
  -4  14  13   32.41    2.64
   4  14 -12    1.62    0.86
  -4  14  12    1.62    0.74
  -4  14  11   22.30    2.10
   4  14 -11   20.60    2.12
  -4  14  10    4.92    1.15
   4  14 -10    4.63    1.21
   4  14  -9   44.45    2.85
   4  14  -9   45.64    2.96
  -4  14   9   45.21    2.93
   4  14  -8   30.64    2.38
   4  14  -8   35.18    2.48
  -4  14   8   33.73    2.54
   4  14  -7  139.38    5.33
   4  14  -7  125.85    5.13
  -4  14   7  127.99    5.37
   4  14  -6   12.51    1.53
  -4  14   6    7.63    1.33
   4  14  -6   10.71    1.41
   4 -14  -5    7.91    1.08
   4  14  -5    4.11    0.82
   4  14  -5    6.49    1.09
   4  14  -4    7.80    1.14
   4 -14  -4    7.11    1.02
   4  14  -4    4.46    1.04
   4  14  -3  341.29    9.18
   4 -14  -3  339.08    9.16
   4 -14  -2    4.22    0.89
   4  14  -2    3.56    0.95
   4  14  -1   31.68    2.41
   4 -14  -1   34.31    2.13
   4  14   0    3.78    0.92
   4 -14   0    8.53    1.12
   4  14   1    8.63    1.36
   4 -14   1    7.70    1.12
   4  14   2   49.27    3.15
   4 -14   2   53.91    2.84
   4  14   3    1.29    0.85
   4 -14   3    0.33    0.62
   4  14   4    2.39    0.94
   4 -14   4    3.69    0.89
   4  14   5   46.76    3.17
   4 -14   5   50.01    2.91
   4  14   6    3.82    1.06
   4 -14   6    3.63    0.97
   4 -14   7   40.24    2.72
   4  14   7   37.01    2.88
   4 -14   8   15.05    1.74
   4  14   8   16.62    1.98
   4 -14   9   37.10    2.75
   4  14   9   37.22    2.99
   4 -14  10    6.43    1.33
   4  14  10    7.75    1.62
   4 -14  11   65.61    3.88
   4  14  11   62.39    4.06
   4 -14  12    5.60    1.37
   4 -14  13    2.84    1.14
   4 -14  14   16.24    2.06
   4 -14  15    2.66    1.10
  -4  15  17    3.75    1.27
  -4  15  16    0.27    0.90
   4  15 -16    0.80    0.92
   4  15 -15   -1.84    1.05
  -4  15  15    0.24    0.85
  -4  15  14    1.31    0.85
   4  15 -14   -0.55    0.97
   4  15 -13   28.04    2.69
  -4  15  13   30.64    2.62
   4  15 -12    6.38    1.47
  -4  15  12    7.58    1.45
   4  15 -11  113.27    5.27
  -4  15  11  106.87    5.07
   4  15 -10    8.50    1.39
  -4  15  10    8.77    1.44
   4  15 -10    6.33    1.30
   4  15  -9  122.87    5.18
   4  15  -9  117.96    5.24
  -4  15   9  122.75    5.36
  -4  15   8   -0.03    0.76
   4  15  -8   -0.03    0.80
   4  15  -8   -0.48    0.75
  -4  15   7   48.07    3.18
   4  15  -7   49.30    3.00
   4  15  -7   48.78    3.07
  -4  15   6   43.34    2.98
   4  15  -6   44.46    2.92
   4  15  -6   42.15    2.67
  -4  15   5    0.93    0.92
   4  15  -5    1.43    0.75
   4  15  -5    1.07    0.76
   4  15  -4   20.59    1.96
   4 -15  -3    7.87    1.07
   4  15  -3    9.29    1.47
   4 -15  -2   -0.70    0.62
   4  15  -2   -1.08    0.82
   4 -15  -1   39.04    2.32
   4  15  -1   31.72    2.50
   4 -15   0   17.38    1.59
   4  15   0   16.34    1.80
   4 -15   1   48.09    2.64
   4  15   1   42.28    2.98
   4  15   2   25.15    2.29
   4 -15   2   21.13    1.81
   4 -15   3   51.05    2.86
   4  15   3   54.16    3.40
   4  15   4    7.00    1.39
   4 -15   4    7.72    1.25
   4 -15   5   64.59    3.43
   4  15   5   72.94    4.13
   4  15   6    3.29    1.21
   4 -15   6    2.82    0.97
   4  15   7   13.03    1.88
   4 -15   7   14.43    1.76
   4 -15   8    0.53    0.84
   4  15   8    0.18    0.95
   4  15   9   -1.30    1.18
   4 -15   9    0.19    0.90
   4  15  10   33.44    2.94
   4 -15  10   32.39    2.70
   4 -15  11   16.79    2.03
   4  15  11   15.14    2.02
   4 -15  12   21.30    2.25
   4 -15  13    7.25    1.33
   4 -15  14   12.95    1.97
  -4  16  17    8.17    1.74
  -4  16  16    5.15    1.41
   4  16 -15   13.37    2.09
  -4  16  15   10.30    1.72
  -4  16  14   24.93    2.44
   4  16 -14   26.33    2.71
   4  16 -13    0.96    1.10
  -4  16  13   -0.84    0.84
   4  16 -12   60.84    3.92
  -4  16  12   54.88    3.66
   4  16 -11    3.42    1.03
  -4  16  11    3.47    1.08
   4  16 -10   28.19    2.45
   4  16 -10   31.74    2.65
  -4  16  10   29.89    2.60
  -4  16   9    2.30    1.09
   4  16  -9    1.47    0.83
   4  16  -8   20.46    2.05
   4  16  -8   19.61    2.02
  -4  16   8   18.00    2.01
   4  16  -7    5.13    1.17
   4  16  -7    2.51    0.94
  -4  16   7    3.27    1.13
   4  16  -6    9.26    1.45
  -4  16   6   10.75    1.62
  -4  16   5   33.21    2.68
   4  16  -5   30.98    2.52
   4  16  -4    4.00    1.13
   4  16  -3   35.75    2.71
   4  16  -2   70.88    3.92
   4  16  -1    1.54    0.84
   4  16   0   20.33    2.13
   4  16   1   44.01    3.14
   4  16   2   40.05    3.01
   4  16   3    0.24    0.98
   4  16   4    3.91    1.13
   4  16   5   17.48    2.19
   4 -16   6   22.86    2.11
   4  16   6   22.78    2.42
   4  16   7   12.92    2.02
   4 -16   7   14.45    1.73
   4 -16   8   27.79    2.42
   4  16   8   31.65    2.83
   4 -16   9   28.37    2.47
   4  16   9   26.12    2.66
   4 -16  10   10.26    1.59
   4  16  10    8.60    1.76
   4 -16  11   13.82    1.92
   4 -16  12   -0.84    0.99
   4 -16  13   40.05    3.22
   4 -16  14   22.04    2.53
  -4  17  16    2.98    1.35
  -4  17  15   16.12    2.25
  -4  17  14    0.18    1.03
   4  17 -14    0.85    1.19
  -4  17  13    5.44    1.40
   4  17 -13    7.09    1.57
  -4  17  12   37.04    3.03
   4  17 -12   35.57    2.98
   4  17 -12   36.50    2.85
   4  17 -11    0.60    0.88
  -4  17  11    0.20    1.07
   4  17 -11   -0.78    1.16
   4  17 -10   32.91    2.66
   4  17 -10   34.87    2.78
  -4  17  10   29.02    2.70
  -4  17   9    6.31    1.32
   4  17  -9    8.79    1.44
   4  17  -9    7.11    1.29
   4  17  -8   31.24    2.64
  -4  17   8   34.23    2.86
   4  17  -7   -0.57    0.81
  -4  17   7    1.10    1.03
   4  17  -6   17.11    1.97
  -4  17   6   17.60    2.02
   4  17  -5    3.39    1.15
  -4  17   5    4.03    1.23
   4  17  -4   -0.66    0.70
  -4  17   4   -0.20    1.04
   4  17  -3   23.66    2.31
   4  17  -2   17.60    2.06
   4  17  -1    4.86    1.23
   4  17   0   37.01    2.93
   4  17   1   -1.04    1.06
   4  17   2   17.24    2.02
   4  17   3   -0.89    0.82
   4  17   4   49.40    3.57
   4  17   5    7.02    1.51
   4  17   6    0.42    0.96
   4  17   7   -0.82    1.07
   4  17   8    1.49    1.11
  -4  18  13   33.82    3.12
   4  18 -13   38.77    3.32
   4  18 -12   -0.39    0.97
   4  18 -12    0.13    0.71
  -4  18  12    0.15    0.85
  -4  18  11   10.38    1.81
   4  18 -11    8.45    1.45
   4  18 -10    2.28    1.09
  -4  18  10   -1.23    1.10
  -4  18   9   -0.76    1.00
   4  18  -9    0.28    0.91
   4  18  -8    7.22    1.41
  -4  18   8    3.12    1.31
  -4  18   7    0.98    0.99
   4  18  -7   -0.16    0.98
  -4  18   6    6.83    1.47
   4  18  -6    7.30    1.43
   4  18  -5    7.18    1.42
  -4  18   5    8.32    1.67
   4  18  -4   11.39    1.74
  -4  18   4    7.23    1.52
   4  18  -3   18.31    2.12
  -4  18   3   17.10    2.16
   4  18  -2   14.76    2.02
   4  18  -1   10.18    1.65
   4  18   0    2.31    1.14
   4  18   1    0.12    0.93
   4  18   2    0.06    0.92
   4  18   3    3.80    1.38
   4  18   4    3.40    1.20
   4  18   5    4.49    1.50
   4  18   6   29.60    2.98
   4  19 -11   23.94    2.49
   4  19 -10   19.96    2.31
   4  19  -9    3.95    1.27
   4  19  -8    1.53    1.05
  -4  19   8    0.24    1.00
  -4  19   7   18.89    2.31
   4  19  -7   16.88    2.11
   4  19  -6    0.39    0.78
  -4  19   6   -0.65    1.08
   4  19  -5    1.30    1.02
  -4  19   5    3.67    1.25
   4  19  -4    1.12    1.00
  -4  19   4   -0.50    1.02
  -4  19   3   25.27    2.72
   4  19  -3   27.33    2.65
  -4  19   2    4.66    1.39
   4  19  -2    4.29    1.33
   4  19  -1   19.35    2.26
   4  19   0    0.98    1.02
   4  19   1    5.20    1.49
   4  19   2    2.87    1.17
   5   0 -25   -0.40    0.90
   5   0 -24    0.68    0.99
   5   0 -23    6.87    1.35
   5   0 -22   -0.29    0.84
   5   0 -21   22.52    2.17
   5   0 -20    0.40    0.85
   5   0 -19    7.28    1.28
   5   0 -18    0.13    0.77
   5   0 -17   55.16    3.09
   5   0 -16    0.02    0.71
   5   0 -15   16.00    1.58
   5   0 -14    0.12    0.54
   5   0 -13    6.73    0.42
   5   0 -13    6.60    0.99
   5   0 -12   -0.65    0.67
   5   0 -11  274.31    7.62
   5   0 -10   -0.10    0.50
   5   0  -9   50.72    2.37
   5   0  -8    0.15    0.43
   5   0  -7   36.29    1.86
   5   0  -6    0.27    0.50
   5   0  -5  313.60    7.99
  -5   0   5  313.18    7.78
   5   0  -4    0.60    0.48
  -5   0   4    0.39    0.32
   5   0  -3   92.91    3.17
  -5   0   3   90.64    3.00
   5   0  -2    0.74    0.46
  -5   0   2    0.40    0.36
  -5   0   1 1093.08   23.78
   5   0  -1 1084.42   23.96
   5   0   0    0.47    0.38
   5   0   0    0.92    0.47
   5   0   1  682.38   15.49
   5   0   2    0.84    0.53
   5   0   3  454.83   10.98
   5   0   4   -0.21    0.44
   5   0   5  368.79    9.40
   5   0   6   -0.23    0.43
   5   0   7  310.69    8.48
   5   0   8    1.50    0.60
   5   0   9    4.43    0.89
   5   0  10    0.51    0.53
   5   0  11    3.46    0.94
   5   0  12   -0.35    0.71
   5   0  13   71.72    3.72
   5   0  14    0.57    0.73
   5   0  15    4.77    1.07
   5   0  16    0.58    0.78
   5   0  17   96.81    4.96
   5   0  18    0.58    0.88
   5   0  19   53.68    3.80
   5   0  20   -0.90    1.02
   5   1 -26   15.30    2.08
   5   1 -25   15.09    2.07
   5  -1 -24    6.16    1.43
   5   1 -24    7.01    1.53
   5  -1 -23   -0.90    0.91
   5   1 -23   -0.13    1.08
   5  -1 -22   64.48    3.74
   5   1 -22   61.33    3.76
   5   1 -21    0.33    0.81
   5  -1 -21    2.06    1.03
   5  -1 -20   14.80    1.72
   5   1 -20   13.24    1.65
   5  -1 -19    2.57    1.03
   5   1 -19    3.31    1.00
   5  -1 -18   47.68    2.87
   5   1 -18   53.50    3.12
   5  -1 -17   33.50    2.27
   5   1 -17   29.76    2.28
   5  -1 -16    5.93    1.07
   5   1 -16    6.38    1.17
   5  -1 -15   42.36    2.50
   5   1 -15   44.79    2.58
   5  -1 -14  125.54    4.59
   5   1 -14  127.17    4.72
   5  -1 -13   74.15    3.17
   5   1 -13   73.52    3.29
   5   1 -13   72.03    1.93
   5   1 -12  155.40    3.51
   5  -1 -12  157.78    5.12
   5   1 -12  159.70    5.23
   5  -1 -11  175.53    5.48
   5   1 -11  183.18    5.65
   5   1 -10    3.20    0.71
   5  -1 -10    3.48    0.67
   5  -1  -9    3.33    0.65
   5   1  -9    2.43    0.58
   5  -1  -8    0.37    0.44
   5   1  -8    1.72    0.55
   5  -1  -7  109.19    3.62
  -5   1   7  108.24    2.50
   5   1  -7  108.88    3.70
   5   1  -6  115.54    3.80
  -5  -1   6  115.30    3.51
   5  -1  -6  113.40    3.72
   5  -1  -5   79.83    2.96
   5   1  -5   77.47    2.95
  -5  -1   5   86.51    2.12
  -5  -1   5   83.92    2.82
   5   1  -4   21.75    1.35
  -5  -1   4   20.03    1.17
   5  -1  -4   17.82    1.22
  -5  -1   4   18.73    0.81
   5  -1  -3    1.18    0.48
   5   1  -3    0.84    0.51
  -5  -1   3    1.40    0.40
  -5   1   3    0.88    0.40
   5  -1  -2   74.84    2.78
   5   1  -2   73.07    2.73
  -5   1   2   75.26    2.66
  -5   1   1  253.13    6.48
   5  -1  -1  241.62    6.59
   5   1  -1  248.93    6.55
   5   1   0   37.08    1.85
   5  -1   0   39.89    1.87
  -5   1   0   41.42    1.83
   5   1   0   38.94    1.74
   5   1   1   26.57    1.41
   5  -1   1   25.79    1.50
   5   1   2   65.91    2.47
   5  -1   2   65.51    2.63
   5  -1   3    0.48    0.40
   5   1   3    0.80    0.45
   5   1   4   11.98    1.03
   5  -1   4   11.52    1.10
   5   1   5  103.38    3.56
   5  -1   5  100.82    3.66
   5   1   6   58.75    2.60
   5  -1   6   57.09    2.64
   5   1   7   55.91    2.57
   5  -1   7   55.55    2.70
   5  -1   8    1.44    0.61
   5   1   8    2.69    0.73
   5  -1   9  139.29    5.05
   5   1   9  141.62    4.94
   5  -1  10  132.90    5.02
   5   1  10  134.71    4.93
   5  -1  11  107.58    4.49
   5   1  11  103.70    4.30
   5   1  12   25.00    2.02
   5  -1  12   29.55    2.23
   5  -1  13   17.31    1.78
   5   1  13   12.88    1.53
   5  -1  14   40.66    2.83
   5   1  14   34.28    2.56
   5  -1  15   -0.71    0.96
   5   1  15   -0.76    0.96
   5  -1  16   -1.06    1.06
   5   1  16    2.07    0.98
   5  -1  17    0.28    0.98
   5   1  17    0.82    0.93
   5  -1  18    5.27    1.30
   5   1  18    4.29    1.22
   5  -1  19    4.48    1.38
   5   1  19    2.46    1.06
   5   1  20    6.44    1.71
   5  -1  20    5.13    1.56
   5   2 -26    3.77    1.52
   5   2 -25   18.82    2.37
   5   2 -24    1.59    1.04
   5   2 -23   23.33    2.47
   5   2 -22   19.81    2.12
   5  -2 -22   18.90    1.97
   5  -2 -21    3.60    1.12
   5   2 -21    1.47    1.03
   5   2 -20   72.25    3.97
   5  -2 -20   76.72    3.82
   5  -2 -19   19.97    1.83
   5   2 -19   19.36    1.97
   5  -2 -18   56.73    3.10
   5   2 -18   52.70    3.23
   5  -2 -17    7.01    1.16
   5   2 -17    7.05    1.28
   5  -2 -16   64.72    3.12
   5   2 -16   63.29    3.33
   5  -2 -15    0.15    0.52
   5   2 -15   -0.03    0.66
   5   2 -14    5.35    1.00
   5  -2 -14    5.61    0.90
   5  -2 -13  122.75    4.43
   5   2 -13  133.16    4.80
   5   2 -13  128.05    3.14
   5   2 -12    4.68    0.32
   5  -2 -12    4.92    0.77
   5   2 -12    5.89    0.96
   5  -2 -11  176.94    5.34
   5   2 -11  173.54    5.60
   5  -2 -10   73.44    2.89
   5   2 -10   68.66    2.99
   5  -2  -9    3.69    0.68
   5   2  -9    3.60    0.76
  -5   2   9    3.61    0.30
  -5  -2   8  389.35    9.30
   5  -2  -8  377.94    9.60
  -5   2   8  395.21    8.50
   5   2  -8  379.88    9.85
   5  -2  -7   92.03    3.21
   5   2  -7   89.62    3.38
  -5  -2   7   95.73    3.01
  -5  -2   6   68.72    2.43
   5  -2  -6   68.04    2.63
   5   2  -6   70.97    2.79
   5   2  -5   25.55    1.57
  -5  -2   5   28.66    0.97
  -5  -2   5   25.06    1.34
   5  -2  -5   24.60    1.47
   5   2  -4  145.09    4.51
   5  -2  -4  150.75    4.54
  -5  -2   4  158.44    3.78
  -5  -2   4  150.73    4.29
   5  -2  -3   57.58    2.35
   5   2  -3   59.12    2.41
  -5  -2   3   61.40    1.92
   5  -2  -2   -0.69    0.52
   5   2  -2   -0.33    0.49
  -5   2   2   -0.16    0.36
  -5   2   1    2.43    0.54
   5   2  -1    2.49    0.60
   5  -2   0   58.00    2.46
   5   2   0   60.80    2.45
  -5   2   0   71.82    2.51
   5   2   0   57.99    2.19
   5   2   1    0.38    0.31
  -5   2  -1    0.97    0.43
   5  -2   1    0.73    0.45
   5   2   1    0.28    0.45
   5  -2   2   76.57    2.93
   5   2   2   78.40    2.65
   5   2   3  208.42    5.57
   5  -2   3  204.26    5.91
   5  -2   4   44.34    2.19
   5   2   4   42.21    1.94
   5   2   5  179.00    5.15
   5  -2   5  169.45    5.38
   5   2   6   27.43    1.64
   5  -2   6   25.42    1.77
   5  -2   7   13.14    1.31
   5   2   7   12.88    1.17
   5  -2   8    9.16    1.17
   5   2   8   10.07    1.11
   5   2   9   52.57    2.65
   5  -2   9   54.74    2.87
   5   2  10    1.22    0.71
   5  -2  10    0.19    0.61
   5   2  11    2.10    0.78
   5  -2  11    3.24    0.84
   5  -2  12  101.29    4.50
   5   2  12  104.83    4.36
   5  -2  13    2.80    0.83
   5   2  13    3.35    0.90
   5   2  14    1.53    0.85
   5  -2  14    0.99    0.80
   5  -2  15   11.64    1.63
   5   2  15    9.46    1.43
   5   2  16   34.41    2.69
   5  -2  16   39.44    3.00
   5  -2  17   22.26    2.37
   5   2  17   19.29    2.06
   5  -2  18   26.71    2.64
   5   2  18   30.15    2.64
   5  -2  19    0.82    1.09
   5   2  19    0.87    0.99
   5  -2  20    6.10    1.72
   5   2  20    7.27    1.63
   5   3 -25    7.95    1.71
   5   3 -24   60.32    4.07
   5   3 -23   59.14    3.96
   5   3 -22    5.97    1.49
   5   3 -21   21.97    2.31
   5  -3 -21   20.45    1.97
   5  -3 -20    1.85    0.87
   5   3 -20    0.46    0.76
   5  -3 -19    3.75    0.91
   5   3 -19    4.70    1.20
   5  -3 -18   72.12    3.42
   5   3 -18   69.10    3.77
   5  -3 -17    0.46    0.61
   5   3 -17    0.17    0.91
   5  -3 -16   35.41    2.23
   5   3 -16   35.37    2.47
   5  -3 -15    9.00    1.11
   5   3 -15    8.50    1.18
   5   3 -14   70.07    3.41
   5  -3 -14   69.98    3.07
   5   3 -13   47.91    2.70
   5  -3 -13   51.25    2.43
   5   3 -12  197.49    6.40
   5  -3 -12  210.75    6.06
  -5  -3  11  102.34    3.19
   5   3 -11   92.23    3.79
  -5   3  11   98.80    2.79
   5  -3 -11   96.93    3.51
   5   3 -10   28.57    1.84
  -5   3  10   29.02    1.18
  -5  -3  10   28.46    1.42
   5  -3 -10   29.32    1.68
   5  -3  -9   18.47    1.29
   5   3  -9   19.25    0.73
  -5  -3   9   20.53    1.15
  -5   3   9   20.58    0.92
   5   3  -9   19.38    1.50
   5  -3  -8    9.83    0.94
  -5  -3   8   10.52    0.81
   5   3  -8    9.58    1.06
  -5   3   8   11.40    0.68
   5   3  -8   10.89    0.52
   5   3  -7    3.28    0.30
   5  -3  -7    3.15    0.62
   5   3  -7    2.66    0.67
  -5  -3   7    3.41    0.51
   5  -3  -6   54.03    2.26
   5   3  -6   54.14    2.40
   5   3  -6   54.64    1.62
  -5  -3   6   53.15    2.04
   5  -3  -5   17.76    1.22
   5   3  -5   15.81    1.22
   5   3  -5   17.06    0.81
   5  -3  -4  145.28    4.48
   5   3  -4  149.30    4.57
   5   3  -4  149.31    3.86
  -5  -3   4  158.16    3.88
   5   3  -3   14.94    1.14
   5  -3  -3   17.69    1.25
   5   3  -2   48.80    2.15
  -5   3   1    9.35    0.87
   5   3  -1    9.08    0.88
   5   3   0  154.81    4.57
   5  -3   0  148.17    4.66
   5   3   0  155.18    4.15
  -5   3   0  154.80    4.46
   5   3   1   86.94    2.99
   5   3   1   87.22    2.71
   5  -3   1   77.04    3.08
  -5   3  -1   85.59    2.98
  -5   3  -2   16.50    1.14
   5   3   2   17.72    1.05
   5  -3   2   19.38    1.39
   5   3   3   94.09    3.00
   5  -3   3   89.17    3.39
   5   3   4   74.12    2.67
   5  -3   4   71.94    3.02
   5  -3   5   27.03    1.80
   5   3   5   30.09    1.60
   5   3   6   49.49    2.25
   5  -3   6   47.32    2.50
   5  -3   7    1.71    0.66
   5   3   7    2.03    0.51
   5  -3   8   80.27    3.59
   5   3   8   82.83    3.29
   5  -3   9  118.77    4.67
   5   3   9  122.02    4.32
   5  -3  10   17.10    1.70
   5   3  10   18.43    1.56
   5   3  11   14.82    1.44
   5  -3  11   15.92    1.65
   5  -3  12    1.38    0.75
   5   3  12    1.05    0.65
   5  -3  13   19.76    1.95
   5   3  13   20.06    1.86
   5   3  14    0.55    0.76
   5  -3  14    1.06    0.88
   5  -3  15    9.51    1.57
   5   3  15   10.42    1.52
   5  -3  16    2.40    1.11
   5   3  16    3.10    1.07
   5   3  17    5.23    1.27
   5  -3  17    5.71    1.36
   5   3  18    6.11    1.32
   5  -3  18    5.80    1.53
   5  -3  19   29.90    2.95
   5   3  19   25.62    2.53
   5   3  20   12.83    2.03
   5   3  21   27.70    2.78
   5   4 -25    1.19    1.15
   5   4 -24   14.20    2.10
   5   4 -23   21.48    2.39
   5   4 -22    0.55    1.06
   5   4 -21   46.72    3.34
   5  -4 -20   11.12    1.38
   5   4 -20   13.50    1.83
   5   4 -19  156.82    6.37
   5  -4 -19  162.19    5.74
   5   4 -18   69.23    3.89
   5  -4 -18   75.71    3.43
   5  -4 -17  140.63    5.02
   5   4 -17  144.17    5.75
   5  -4 -16    2.06    0.71
   5   4 -16    1.28    0.82
   5   4 -15   63.26    3.37
   5  -4 -15   60.90    2.85
   5   4 -14    0.99    0.74
   5  -4 -14    1.13    0.51
  -5  -4  14    0.50    0.33
   5  -4 -13   26.53    1.71
   5   4 -13   25.49    2.00
  -5  -4  13   26.96    1.37
  -5   4  12    4.05    0.52
   5   4 -12    5.41    0.94
   5  -4 -12    4.08    0.74
  -5  -4  12    4.31    0.51
  -5  -4  11    3.48    0.52
   5  -4 -11    2.82    0.63
   5   4 -11    3.35    0.85
  -5   4  11    3.20    0.45
  -5   4  10    0.69    0.30
  -5  -4  10    0.68    0.31
   5   4 -10    0.78    0.64
   5  -4 -10    0.30    0.40
  -5  -4   9   39.14    1.68
   5  -4  -9   40.74    1.96
   5   4  -9   43.99    1.43
   5   4  -9   40.99    2.26
  -5   4   9   43.18    1.64
   5  -4  -8   73.67    2.80
   5   4  -8   77.93    3.18
  -5   4   8   77.80    2.45
   5   4  -8   78.40    2.22
  -5  -4   8   79.43    2.60
   5  -4  -7   72.76    2.71
   5   4  -7   69.79    2.95
   5   4  -7   71.53    2.10
   5   4  -6    0.17    0.49
   5  -4  -6    0.54    0.44
   5   4  -6    0.07    0.22
   5  -4  -5   23.83    1.41
   5   4  -5   23.57    1.50
   5   4  -5   23.96    1.09
   5  -4  -4    0.43    0.51
   5   4  -4    0.68    0.54
   5   4  -4    0.42    0.28
   5   4  -3    1.48    0.50
   5   4  -3    1.23    0.32
   5   4  -2  206.13    5.63
   5   4  -2  196.71    5.21
   5   4  -1    0.08    0.41
   5   4  -1    0.07    0.32
   5   4   0    0.96    0.30
   5   4   0    1.39    0.51
   5  -4   0    0.92    0.48
  -5   4   0    2.05    0.50
   5   4   1   23.00    1.37
   5   4   1   23.11    1.12
  -5   4  -1   22.48    1.34
   5  -4   1   20.39    1.44
   5   4   2   63.65    2.51
   5   4   2   65.76    2.19
  -5   4  -2   60.49    2.44
   5  -4   2   59.76    2.67
   5   4   3  181.62    4.77
   5  -4   3  173.47    5.46
  -5   4  -3  176.58    5.03
   5   4   4  223.41    5.78
   5  -4   4  210.31    6.37
   5  -4   5   86.12    3.55
   5   4   5   89.43    3.05
   5   4   6   38.00    1.84
   5  -4   6   35.37    2.17
   5  -4   7    3.64    0.80
   5   4   7    4.64    0.69
   5  -4   8   68.27    3.31
   5   4   8   65.27    2.78
   5   4   9    6.47    0.93
   5  -4   9    7.36    1.16
   5  -4  10    9.53    1.31
   5   4  10    7.64    1.03
   5  -4  11   87.90    4.12
   5   4  11   89.05    3.75
   5  -4  12   14.39    1.72
   5   4  12   12.85    1.40
   5  -4  13   58.25    3.45
   5   4  13   58.00    3.13
   5  -4  14    0.47    0.93
   5   4  14   -0.36    0.78
   5   4  15   48.47    2.99
   5  -4  15   45.40    3.19
   5  -4  16    8.69    1.60
   5   4  16    7.61    1.31
   5  -4  17   77.62    4.56
   5   4  17   80.54    4.24
   5  -4  18    3.61    1.27
   5   4  18    4.67    1.31
   5   4  19   26.35    2.50
   5  -4  19   20.28    2.57
   5   4  20    6.69    1.65
   5   4  21   -1.09    0.89
   5   5 -24    0.68    1.19
   5   5 -23   27.24    2.84
   5   5 -22    1.88    1.09
   5   5 -21    7.37    1.61
   5   5 -20    0.66    1.03
   5   5 -19   19.13    2.05
   5  -5 -18   78.63    3.48
   5   5 -18   75.92    4.11
   5  -5 -17    4.97    0.94
   5   5 -17    2.11    0.96
   5   5 -16    1.42    0.84
   5  -5 -16    0.77    0.61
  -5  -5  15  281.76    6.78
   5  -5 -15  261.37    7.59
   5   5 -15  266.65    8.55
   5  -5 -14   73.98    3.05
   5   5 -14   71.54    3.63
  -5  -5  14   76.76    2.52
  -5  -5  13  102.14    3.06
   5  -5 -13  103.48    3.64
   5   5 -13   93.23    4.14
  -5   5  13   98.25    3.25
   5  -5 -12   94.28    3.42
   5   5 -12   91.98    3.97
  -5   5  12   97.50    3.15
  -5  -5  12   95.42    2.91
  -5  -5  11   41.73    1.67
   5   5 -11   40.10    2.43
  -5   5  11   42.15    1.82
   5  -5 -11   41.01    2.01
   5  -5 -10   26.70    1.55
   5   5 -10   24.84    1.85
  -5   5  10   29.22    1.43
   5   5  -9   31.64    2.01
  -5   5   9   32.67    1.52
   5   5  -9   32.80    1.36
   5  -5  -9   31.90    1.68
   5   5  -8    5.78    0.91
  -5   5   8    4.97    0.61
   5   5  -8    5.02    0.51
   5  -5  -8    5.22    0.68
   5  -5  -7   41.19    1.88
   5   5  -7   37.48    1.50
   5   5  -7   36.58    2.06
   5   5  -6   70.96    2.90
   5   5  -6   70.07    2.28
   5  -5  -6   70.51    2.67
   5   5  -5   93.83    3.37
   5   5  -5   88.31    2.76
   5  -5  -5   89.55    3.15
   5   5  -4  282.85    7.51
   5   5  -4  285.86    6.98
   5   5  -3  156.47    4.40
   5   5  -3  160.90    4.81
   5   5  -2  359.69    8.86
   5   5  -2  346.43    8.52
   5   5  -1   30.56    1.63
   5   5  -1   25.76    1.43
   5   5   0  209.11    5.76
   5   5   0  202.15    5.71
   5   5   0  216.11    5.10
   5  -5   0  196.05    5.98
   5  -5   1    3.70    0.75
  -5   5  -1    4.26    0.68
   5   5   1    3.37    0.64
   5   5   1    3.64    0.43
   5   5   1    3.48    0.63
   5   5   2   35.48    1.71
   5   5   2   36.35    1.43
   5  -5   2   35.36    2.01
  -5   5  -2   34.27    1.73
   5   5   3  177.25    4.62
   5  -5   3  167.98    5.40
  -5   5  -3  174.24    4.98
   5   5   4    7.52    0.70
   5  -5   4    6.72    0.92
   5   5   5  191.31    5.16
   5  -5   5  185.19    5.93
   5  -5   6   62.57    3.07
   5   5   6   68.09    2.56
   5  -5   7  101.95    4.17
   5   5   7  107.00    3.59
   5  -5   8   21.37    1.84
   5   5   8   22.74    1.51
   5   5   9   77.30    3.14
   5  -5   9   70.75    3.56
   5  -5  10  125.29    5.13
   5   5  10  137.10    4.67
   5  -5  11    1.99    0.86
   5   5  11    1.79    0.67
   5  -5  12  110.43    4.94
   5   5  12  120.05    4.58
   5   5  13    1.88    0.82
   5  -5  13    1.03    0.82
   5   5  14   15.02    1.66
   5  -5  14    8.98    1.53
   5  -5  15    5.49    1.21
   5   5  15    5.30    1.09
   5   5  16   29.01    2.41
   5  -5  16   31.54    2.79
   5   5  17    8.59    1.43
   5  -5  17   13.35    1.98
   5   5  18    1.51    0.91
   5  -5  18    7.20    1.71
   5   5  19   41.07    3.12
   5  -5  19   42.33    3.52
   5   5  20   -1.20    1.09
   5   5  21   34.79    3.08
   5   6 -23    0.66    1.10
   5   6 -22   15.67    2.29
   5   6 -21    3.63    1.23
   5   6 -20    1.30    1.15
   5   6 -19    5.58    1.31
   5   6 -18   15.97    1.96
   5   6 -17   56.34    3.43
   5  -6 -17   56.12    2.69
   5  -6 -16    1.67    0.67
   5   6 -16    1.31    0.78
   5  -6 -15   39.97    2.12
   5   6 -15   39.95    2.76
   5  -6 -14    2.13    0.54
   5   6 -14    2.12    0.98
  -5   6  14    3.51    0.65
  -5   6  13    1.72    0.50
   5  -6 -13    2.35    0.62
   5   6 -13    1.23    0.71
   5   6 -12  111.26    4.50
   5  -6 -12  108.66    3.67
  -5   6  12  106.88    3.59
   5  -6 -11    1.81    0.53
   5   6 -11    1.20    0.64
  -5   6  11    2.04    0.50
   5  -6 -10    1.34    0.51
  -5   6  10    1.53    0.43
   5   6 -10    1.78    0.74
   5  -6  -9    2.93    0.59
   5   6  -9    2.71    0.81
   5   6  -9    2.23    0.40
  -5   6   9    2.70    0.51
  -5   6   8  184.64    5.04
   5   6  -8  177.27    4.70
   5   6  -8  169.95    5.56
   5  -6  -8  165.45    4.96
   5   6  -7    1.88    0.63
   5  -6  -7    1.68    0.47
   5   6  -7    1.81    0.38
   5   6  -6  313.31    7.58
   5   6  -6  303.30    8.33
   5   6  -5    2.27    0.47
   5   6  -5    1.70    0.51
   5   6  -4    3.76    0.66
   5   6  -4    4.88    0.48
   5   6  -4    4.34    0.61
   5   6  -3   14.10    1.06
   5   6  -3   13.02    1.13
   5   6  -3   15.26    0.77
   5   6  -2    2.09    0.57
   5   6  -2    2.41    0.49
   5   6  -1   96.22    3.32
   5   6  -1   92.70    3.28
   5   6  -1   96.83    2.55
   5  -6  -1   86.69    3.45
   5   6   0   13.34    1.06
   5  -6   0   11.51    1.14
   5   6   0   13.95    0.69
   5   6   0   12.90    1.03
   5   6   1   71.41    2.85
   5   6   1   74.49    2.09
   5  -6   1   64.78    2.90
  -5   6  -1   70.67    2.73
   5   6   1   68.10    2.67
   5   6   2    1.13    0.27
   5   6   2    1.98    0.57
  -5   6  -2    1.47    0.52
   5  -6   2    1.27    0.59
   5   6   2    1.07    0.40
   5   6   3    3.21    0.45
   5  -6   3    4.71    0.89
  -5   6  -3    3.32    0.59
   5  -6   4  671.32   16.44
  -5   6  -4  687.92   15.72
   5   6   4  691.89   15.20
   5  -6   5    0.54    0.59
   5   6   5    0.78    0.33
   5  -6   6  452.00   12.06
   5   6   6  471.68   11.00
   5  -6   7   18.83    1.68
   5   6   7   16.68    1.20
   5  -6   8  168.23    5.99
   5   6   8  172.36    5.16
   5   6   9   46.65    2.30
   5  -6   9   47.15    2.84
   5  -6  10    5.23    1.12
   5   6  10    5.30    0.82
   5  -6  11  102.52    4.63
   5   6  11  107.19    4.09
   5  -6  12   50.54    3.23
   5   6  12   53.89    2.79
   5  -6  13    0.40    0.75
   5   6  13    0.66    0.64
   5   6  14   88.00    3.98
   5  -6  14   84.94    4.49
   5  -6  15    3.16    1.19
   5   6  15    3.41    1.09
   5   6  16   21.85    2.05
   5  -6  16   19.37    2.24
   5  -6  17    6.10    1.45
   5   6  17    5.48    1.25
   5   6  18   11.53    1.64
   5  -6  18   14.77    2.01
   5   7 -23   -2.07    1.43
   5   7 -22    3.00    1.28
   5   7 -21    0.93    1.08
   5   7 -20    1.83    0.96
   5   7 -19   12.27    1.86
   5   7 -18    2.16    1.12
   5   7 -17   21.94    2.22
   5   7 -16  174.68    6.67
  -5   7  15  161.33    5.20
   5  -7 -15  176.22    5.18
   5   7 -15  161.42    6.27
   5   7 -14  149.75    5.97
   5  -7 -14  168.77    5.00
  -5   7  14  161.76    5.05
   5  -7 -13  153.72    4.64
  -5   7  13  151.45    4.76
   5   7 -13  137.65    5.54
   5  -7 -12   37.55    1.87
   5   7 -12   37.45    2.53
  -5   7  12   38.53    1.97
   5  -7 -11    0.12    0.38
  -5   7  11    0.04    0.43
   5   7 -11   -0.01    0.58
   5  -7 -10    2.08    0.52
   5   7 -10    1.79    0.76
  -5   7  10    1.39    0.49
   5  -7  -9   38.91    1.82
   5   7  -9   38.44    1.76
   5   7  -9   34.48    2.22
  -5   7   9   36.39    1.87
   5  -7  -8    6.93    0.80
   5   7  -8    7.22    1.03
  -5   7   8    6.38    0.83
   5   7  -8    6.27    0.69
   5   7  -7   44.37    2.41
   5   7  -7   46.42    1.97
   5   7  -6   30.53    1.86
   5   7  -6   31.77    1.58
   5   7  -5  105.20    3.86
   5   7  -5  109.95    3.51
   5   7  -4  223.16    6.45
   5   7  -4  212.37    6.07
   5   7  -4  236.31    5.47
   5   7  -3  168.85    5.08
   5   7  -3  158.51    4.86
   5   7  -3  168.43    4.05
   5   7  -2   66.76    2.67
   5   7  -2   64.15    2.63
   5   7  -2   65.49    1.81
   5   7  -1  174.03    5.32
   5   7  -1  182.15    4.18
   5   7  -1  186.82    5.31
   5  -7  -1  177.78    5.57
   5   7   0  211.06    5.85
   5   7   0  207.97    6.09
   5   7   0  215.22    4.79
   5  -7   0  205.99    6.24
   5   7   1   26.82    1.51
   5   7   1   28.31    0.97
   5   7   1   28.04    1.74
   5  -7   1   25.96    1.76
   5   7   2   16.15    1.35
   5  -7   2   18.76    1.51
   5   7   2   16.23    1.19
   5   7   2   19.51    0.83
  -5   7  -2   20.21    1.32
  -5   7  -3   76.31    2.88
   5   7   3   78.54    2.82
   5   7   3   72.43    3.19
   5  -7   3   77.67    3.33
   5   7   3   78.42    2.26
   5  -7   4   25.95    1.88
   5   7   4   29.25    1.93
   5   7   4   30.04    1.29
  -5   7  -4   30.16    1.62
   5  -7   5   59.06    3.03
   5   7   5   63.43    2.21
   5  -7   6   71.78    3.40
   5   7   6   71.28    2.52
   5  -7   7   48.98    2.78
   5   7   7   51.13    2.13
   5  -7   8  137.41    5.36
   5   7   8  143.40    4.42
   5   7   9    9.96    1.02
   5  -7   9    9.14    1.30
   5   7  10    2.00    0.61
   5  -7  10    3.35    0.96
   5  -7  11   -0.37    0.74
   5   7  11    0.32    0.51
   5  -7  12    9.61    1.52
   5   7  12    8.74    1.12
   5  -7  13   14.43    1.87
   5   7  13   12.10    1.34
   5  -7  14    4.51    1.28
   5   7  14    2.91    0.92
   5  -7  15   27.90    2.57
   5   7  15   23.46    2.03
   5  -7  16   -0.98    1.21
   5  -7  17   -1.07    1.18
   5  -7  18    2.60    1.33
   5   8 -22    1.40    1.16
   5   8 -21    1.52    1.21
   5   8 -20    1.28    1.13
   5   8 -19   12.68    1.90
   5   8 -18    1.63    1.02
   5   8 -17    3.14    1.16
  -5   8  16   18.60    1.55
   5   8 -16   16.83    1.98
   5   8 -15   25.16    2.38
  -5   8  15   27.09    1.78
  -5   8  14    1.75    0.60
   5   8 -14    0.06    0.85
   5  -8 -13  141.82    4.30
  -5   8  13  137.25    4.67
   5   8 -13  131.76    5.46
   5  -8 -12   10.19    0.91
   5   8 -12   10.55    1.45
  -5   8  12   10.35    1.06
   5  -8 -11   10.94    0.95
  -5   8  11    8.76    1.03
   5   8 -11    9.86    1.29
   5  -8 -10   19.65    1.28
   5   8 -10   20.26    1.77
  -5   8  10   19.35    1.43
   5   8  -9    2.68    0.54
   5   8  -9    1.92    0.83
  -5   8   9    2.88    0.67
  -5   8   8   40.46    2.10
   5   8  -8   41.29    1.95
   5   8  -8   33.97    2.24
   5   8  -7  306.73    8.74
   5   8  -7  320.16    8.09
   5   8  -6   10.89    1.16
   5   8  -6   10.34    0.96
   5   8  -5   15.76    1.36
   5   8  -5   17.46    1.26
   5   8  -4    0.07    0.38
   5   8  -4   -0.44    0.52
   5   8  -4    0.10    0.19
   5   8  -3    1.57    0.23
   5   8  -3    1.43    0.53
   5   8  -3    2.53    0.60
   5   8  -2    0.66    0.45
   5   8  -2    1.03    0.41
   5   8  -2    0.81    0.14
   5   8  -2    0.81    0.13
   5   8  -1   66.52    2.87
   5   8  -1   72.34    2.78
   5  -8  -1   68.19    3.02
   5  -8   0    0.90    0.59
   5   8   0    1.61    0.43
   5   8   0    1.33    0.59
   5   8   1  116.01    3.74
   5   8   1  109.80    4.08
   5  -8   1  110.82    4.18
   5   8   2   17.13    1.13
  -5   8  -2   15.59    1.20
   5  -8   2   17.12    1.42
   5   8   2   14.34    1.33
   5   8   2   14.30    0.58
   5   8   3  154.12    4.59
  -5   8  -3  160.36    4.81
   5  -8   3  161.52    5.38
   5   8   3  161.93    3.84
   5   8   3  154.09    5.29
   5  -8   4    0.05    0.58
   5   8   4    0.86    0.59
   5   8   4    0.20    0.22
  -5   8  -4    0.10    0.40
  -5   8  -5  213.33    5.84
   5  -8   5  200.45    6.57
   5   8   5  188.33    6.45
   5   8   5  212.09    5.19
   5   8   6   10.47    0.81
   5  -8   6    8.47    1.21
   5  -8   7   38.45    2.51
   5   8   7   38.53    1.76
   5  -8   8   13.87    1.61
   5   8   8   16.02    1.15
   5  -8   9   13.69    1.59
   5   8   9   11.90    1.07
   5  -8  10    6.45    1.23
   5   8  10    5.78    0.83
   5  -8  11   39.95    2.88
   5   8  11   44.77    2.33
   5  -8  12    4.44    1.08
   5  -8  13   14.99    1.87
   5  -8  14    1.56    0.87
   5  -8  15  123.90    5.84
   5  -8  16   29.84    2.80
   5  -8  17   25.79    2.70
   5  -8  18    4.06    1.42
   5   9 -21   37.87    3.35
   5   9 -20    5.53    1.61
   5   9 -19    0.76    1.09
   5   9 -18   46.00    3.38
   5   9 -17   -0.58    0.80
  -5   9  16   79.65    3.54
   5   9 -16   80.06    4.36
  -5   9  15    1.28    0.63
   5   9 -15   -0.94    1.09
   5   9 -14    8.41    1.39
  -5   9  14   11.29    1.21
  -5   9  13  140.47    4.89
   5   9 -13  139.56    5.69
   5   9 -12   24.74    2.11
  -5   9  12   23.25    1.72
   5   9 -11   51.05    3.01
  -5   9  11   54.19    2.65
   5   9 -10   56.13    3.09
  -5   9  10   58.94    2.73
   5   9  -9    3.13    0.68
   5   9  -9    1.99    0.75
  -5   9   9    3.18    0.68
   5   9  -8   16.95    1.29
   5   9  -8   18.03    1.59
  -5   9   8   18.60    1.49
   5   9  -7   17.84    1.34
   5   9  -7   18.51    1.56
   5   9  -6   28.76    1.94
   5   9  -6   31.28    1.79
   5   9  -5   83.87    2.48
   5   9  -5   86.18    3.47
   5   9  -5   86.39    3.29
   5   9  -4  117.06    3.01
   5   9  -4  123.34    4.23
   5   9  -4  118.47    4.08
   5   9  -3   81.99    2.07
   5   9  -3   94.41    3.43
   5   9  -3   91.94    3.40
   5  -9  -2   29.81    1.95
   5   9  -2   35.63    1.92
   5   9  -2   29.73    1.87
   5   9  -1  197.44    5.69
   5   9  -1  199.66    6.04
   5  -9  -1  188.96    6.03
   5   9   0   47.62    2.47
   5   9   0   50.14    2.21
   5  -9   0   44.40    2.43
   5   9   1  121.44    3.87
   5   9   1  118.47    4.37
   5  -9   1  117.97    4.37
   5   9   2    9.44    0.88
   5  -9   2    9.04    1.06
   5   9   2    7.51    1.06
  -5   9  -3    0.65    0.39
   5   9   3    0.70    0.36
   5   9   3    0.64    0.60
   5  -9   3    0.75    0.65
   5   9   4    4.67    0.88
  -5   9  -4    6.12    0.76
   5  -9   4    5.91    1.00
   5   9   5   41.36    2.55
   5  -9   5   41.81    2.51
  -5   9  -5   44.04    2.06
   5  -9   6   51.43    2.91
   5   9   6   49.33    2.88
   5  -9   7    3.63    0.89
   5  -9   8    6.65    1.17
   5  -9   9    5.66    1.16
   5  -9  10    6.94    1.26
   5  -9  11   66.04    3.79
   5  -9  12   12.77    1.68
   5  -9  13    2.84    1.05
   5  -9  14    7.40    1.49
   5  -9  15    2.02    1.07
   5  -9  16   49.85    3.68
   5  -9  17    6.14    1.63
   5  10 -21   28.83    2.94
   5  10 -20   38.23    3.42
   5  10 -19    2.79    1.40
   5  10 -18   67.81    4.26
   5  10 -17   28.00    2.61
   5  10 -16   44.52    3.29
  -5  10  16   45.97    2.71
  -5  10  15   51.62    2.80
   5  10 -15   44.58    3.21
  -5  10  14   53.96    2.86
   5  10 -14   58.72    3.52
  -5  10  13   13.33    1.40
   5  10 -13   13.89    1.77
   5  10 -12    5.33    1.15
  -5  10  12    3.88    0.82
  -5  10  11    1.41    0.66
   5  10 -11    3.34    1.04
   5  10 -10   39.28    2.58
  -5  10  10   35.34    2.18
   5  10  -9   69.38    2.97
  -5  10   9   65.02    3.06
   5  10  -9   60.67    3.27
   5  10  -8   16.52    1.35
   5  10  -8   17.49    1.62
  -5  10   8   15.52    1.43
   5  10  -7    2.16    0.78
   5  10  -7    1.82    0.61
   5  10  -6  105.00    3.91
   5  10  -6  112.03    4.26
   5  10  -5    8.41    1.09
   5  10  -5   10.24    1.11
   5  10  -4   22.28    1.67
   5  10  -4   21.76    1.63
   5  10  -3    2.91    0.68
   5  10  -3    1.52    0.54
   5 -10  -2    1.19    0.53
   5  10  -2    0.84    0.45
   5  10  -2    2.62    0.68
   5  10  -1   46.52    2.25
   5 -10  -1   47.20    2.51
   5  10  -1   48.58    2.56
   5 -10   0    4.19    0.89
   5  10   0    6.31    1.00
   5  10   0    5.58    0.78
   5  10   1  147.99    4.45
   5  10   1  134.77    5.03
   5 -10   1  140.88    4.99
   5  10   2   27.64    1.54
   5 -10   2   25.99    1.89
   5  10   2   23.86    1.86
   5  10   3    3.29    0.92
   5  10   3    2.86    0.59
  -5  10  -3    4.66    0.80
   5 -10   3    3.22    0.76
  -5  10  -4   24.74    1.54
   5  10   4   21.82    1.84
   5 -10   4   22.97    1.87
  -5  10  -5    2.54    0.60
   5  10   5    1.60    0.80
   5 -10   5    1.74    0.71
   5  10   6    3.83    0.92
  -5  10  -6    6.61    0.80
   5 -10   6    7.26    1.12
   5 -10   7   59.95    3.32
   5  10   7   61.74    3.42
   5 -10   8    1.23    0.75
   5 -10   9   14.27    1.74
   5 -10  10    7.36    1.32
   5 -10  11    6.34    1.38
   5 -10  12   14.94    1.82
   5 -10  13    8.23    1.56
   5 -10  14   45.16    3.36
   5 -10  15   -1.04    1.17
   5 -10  16   44.51    3.56
   5 -10  17    2.33    1.28
   5  11 -20    3.38    1.18
   5  11 -19    6.92    1.68
   5  11 -18    2.07    1.16
   5  11 -17   13.64    1.99
  -5  11  16    0.20    0.66
   5  11 -16    0.85    1.07
   5  11 -15    0.07    0.99
  -5  11  15   -0.31    0.65
   5  11 -14   54.44    3.48
  -5  11  14   53.26    2.99
   5  11 -13    0.48    0.83
  -5  11  13    3.05    0.86
  -5  11  12   14.02    1.50
   5  11 -12   11.59    1.60
  -5  11  11    6.84    1.00
   5  11 -11    8.04    1.32
   5  11 -10   54.05    2.68
   5  11 -10   52.10    3.08
  -5  11  10   48.43    2.75
   5  11  -9    1.75    0.91
   5  11  -9    1.14    0.60
  -5  11   9    0.80    0.58
   5  11  -8    8.10    1.16
  -5  11   8    9.14    1.21
   5  11  -8    8.87    1.11
   5  11  -7    0.55    0.61
   5  11  -7    1.02    0.53
   5  11  -6    7.67    1.13
   5  11  -6    6.31    0.94
   5  11  -5   25.50    1.82
   5  11  -5   24.66    1.77
   5  11  -4   14.40    1.39
   5  11  -4   15.88    1.42
   5  11  -3   67.46    2.97
   5  11  -3   60.94    3.03
   5 -11  -3   60.67    2.98
   5 -11  -2    0.18    0.57
   5  11  -2    0.32    0.47
   5  11  -2    0.35    0.50
   5 -11  -1   10.04    1.19
   5  11  -1    9.68    1.05
   5  11  -1    8.31    1.14
   5  11   0   64.98    2.69
   5 -11   0   60.56    3.02
   5  11   0   62.18    3.17
   5 -11   1   13.85    1.41
   5  11   1   15.91    1.20
   5  11   1   15.46    1.56
   5  11   2   23.31    1.40
   5 -11   2   20.41    1.74
   5  11   2   21.54    1.86
   5  11   3   12.69    1.43
   5 -11   3   12.95    1.39
   5 -11   4   63.10    3.22
   5  11   4   56.56    3.16
  -5  11  -4   61.63    2.65
  -5  11  -5   13.87    1.20
   5 -11   5   16.48    1.62
   5  11   5   13.69    1.59
   5  11   6    1.51    0.82
   5 -11   6    0.97    0.71
   5 -11   7   12.58    1.54
   5  11   7   10.80    1.53
   5 -11   8   15.28    1.76
   5 -11   9    0.90    0.77
   5 -11  10   88.21    4.43
   5 -11  11    3.78    0.99
   5 -11  12    5.69    1.42
   5 -11  13    3.98    1.16
   5 -11  14    4.69    1.34
   5 -11  15   -0.74    1.15
   5 -11  16   17.98    2.37
   5  12 -19   30.32    3.00
   5  12 -18    2.70    1.25
   5  12 -17   17.33    2.30
  -5  12  16   12.90    1.61
   5  12 -16   14.46    2.06
   5  12 -15    0.57    0.92
  -5  12  15    1.00    0.72
  -5  12  14   15.08    1.70
   5  12 -14   14.43    1.97
   5  12 -13   -0.37    0.94
  -5  12  13    2.02    0.90
  -5  12  12    0.45    0.70
   5  12 -12    0.93    0.83
  -5  12  11    1.17    0.68
   5  12 -11   -0.85    0.76
   5  12 -10   12.37    1.56
   5  12 -10   12.27    1.35
  -5  12  10   10.67    1.33
   5  12  -9   60.03    3.33
   5  12  -9   61.66    3.01
  -5  12   9   58.31    3.13
   5  12  -8    6.16    1.13
  -5  12   8    3.97    0.86
   5  12  -8    4.81    0.93
   5  12  -7  121.82    4.84
  -5  12   7  126.62    4.93
   5  12  -7  120.79    4.62
   5  12  -6   33.41    2.26
   5  12  -6   32.77    2.17
   5  12  -5   49.95    2.70
   5  12  -5   45.74    2.62
   5 -12  -4   15.70    1.44
   5  12  -4   15.23    1.45
   5  12  -4   17.14    1.62
   5 -12  -3   13.07    1.34
   5  12  -3   17.17    1.51
   5  12  -3   12.72    1.42
   5  12  -2   14.51    1.26
   5 -12  -2   16.16    1.49
   5  12  -2   14.36    1.52
   5 -12  -1   -0.21    0.57
   5  12  -1    0.52    0.44
   5  12  -1    0.87    0.74
   5  12   0    1.00    0.74
   5  12   0    0.66    0.48
   5 -12   0   -0.51    0.52
   5 -12   1   56.58    2.92
   5  12   1   49.76    2.96
   5  12   2    2.20    0.89
   5 -12   2    2.23    0.68
   5  12   3   53.77    3.15
   5 -12   3   52.65    2.89
   5  12   4    5.14    1.11
   5 -12   4    5.17    1.03
   5  12   5   16.57    1.86
   5 -12   5   16.77    1.74
   5  12   6    0.49    0.65
   5 -12   6    2.80    0.89
   5 -12   7   20.55    1.99
   5  12   7   20.79    2.07
   5  12   8    0.07    0.91
   5 -12   8   -0.10    0.72
   5 -12   9   17.73    1.98
   5 -12  10   49.01    3.34
   5 -12  11    9.72    1.59
   5 -12  12   27.64    2.55
   5 -12  13   22.29    2.39
   5 -12  14   -0.05    0.90
   5 -12  15   17.50    2.19
   5  13 -18   11.47    1.99
   5  13 -17   20.69    2.40
  -5  13  16    4.17    1.07
   5  13 -16    3.19    1.45
   5  13 -15   10.08    1.70
  -5  13  15    8.19    1.26
  -5  13  14    6.32    1.27
   5  13 -14    4.58    1.23
   5  13 -13   67.69    4.00
  -5  13  13   63.76    3.55
   5  13 -12   40.90    2.99
  -5  13  12   38.71    2.65
   5  13 -11   61.89    3.22
   5  13 -11   62.45    3.63
  -5  13  11   58.96    3.33
  -5  13  10   10.90    1.43
   5  13 -10   12.54    1.60
   5  13 -10   11.38    1.40
   5  13  -9    8.26    1.37
   5  13  -9    7.84    1.18
  -5  13   9    9.01    1.29
  -5  13   8   20.05    1.87
   5  13  -8   17.18    1.62
   5  13  -8   17.79    1.80
   5  13  -7   -0.48    0.65
   5  13  -7   -0.32    0.64
  -5  13   7   -1.07    0.82
   5  13  -6   93.33    4.05
   5  13  -6   92.63    4.04
   5  13  -5   -0.09    0.61
   5 -13  -5    0.43    0.55
   5  13  -5    0.21    0.66
   5 -13  -4  148.73    5.25
   5  13  -4  151.84    5.25
   5  13  -4  138.96    5.35
   5 -13  -3    0.89    0.67
   5  13  -3    0.29    0.63
   5  13  -3    0.41    0.57
   5  13  -2  111.12    4.79
   5 -13  -2  120.87    4.64
   5 -13  -1    5.41    0.96
   5  13  -1    6.06    1.12
   5  13   0   11.68    1.48
   5 -13   0   11.47    1.32
   5  13   1   46.14    2.96
   5 -13   1   45.82    2.68
   5  13   2    0.10    0.78
   5 -13   2    0.32    0.58
   5 -13   3    6.52    1.13
   5  13   3    5.60    1.17
   5  13   4   10.43    1.51
   5 -13   4   11.55    1.37
   5  13   5    3.91    1.17
   5 -13   5    1.53    0.74
   5 -13   6    6.64    1.20
   5  13   6    6.82    1.30
   5 -13   7   21.48    2.01
   5  13   7   17.47    2.02
   5 -13   8    0.93    0.84
   5  13   8   -2.37    1.20
   5 -13   9   61.70    3.67
   5  13   9   65.87    4.02
   5 -13  10   29.76    2.60
   5 -13  11   56.61    3.67
   5 -13  12   18.97    2.26
   5 -13  13    6.15    1.32
   5 -13  14    5.03    1.57
   5 -13  15    1.45    1.03
   5  14 -17    3.83    1.32
   5  14 -16    6.43    1.54
  -5  14  16    2.42    0.93
   5  14 -15   -1.57    1.29
  -5  14  15    0.74    0.88
   5  14 -14   21.08    2.39
  -5  14  14   17.68    1.96
   5  14 -13   -0.74    0.89
  -5  14  13    0.38    0.80
  -5  14  12    2.22    0.87
   5  14 -12    1.66    0.86
   5  14 -11    4.97    1.22
   5  14 -11    8.29    1.30
  -5  14  11    6.11    1.32
  -5  14  10   65.26    3.67
   5  14 -10   74.31    3.66
   5  14 -10   67.18    3.81
   5  14  -9   47.55    2.90
   5  14  -9   45.89    2.96
  -5  14   9   50.31    3.12
   5  14  -8   40.88    2.74
  -5  14   8   38.96    2.76
   5  14  -8   39.96    2.56
  -5  14   7   65.86    3.67
   5  14  -7   77.22    3.76
   5  14  -7   74.47    3.62
   5  14  -6   87.00    4.03
   5  14  -6   88.57    4.00
   5  14  -5    1.43    0.80
   5 -14  -5    2.03    0.76
   5  14  -5    2.33    0.82
   5  14  -4    2.86    0.84
   5 -14  -4    1.16    0.59
   5  14  -4    1.44    0.71
   5 -14  -3    4.34    0.98
   5  14  -3    3.87    0.87
   5  14  -3    2.35    0.81
   5 -14  -2    6.82    1.06
   5  14  -2    5.26    1.10
   5 -14  -1    4.36    0.97
   5  14  -1    4.14    1.04
   5 -14   0    6.90    1.14
   5  14   0    6.35    1.26
   5  14   1    7.67    1.34
   5 -14   1    9.39    1.25
   5  14   2  239.32    8.29
   5 -14   2  254.04    7.87
   5 -14   3    3.77    0.88
   5  14   3    3.65    1.05
   5 -14   4   47.72    2.87
   5  14   4   44.09    3.14
   5  14   5    0.23    0.86
   5 -14   5    2.16    0.90
   5  14   6   55.52    3.60
   5 -14   6   62.09    3.48
   5 -14   7   10.45    1.57
   5  14   7    8.40    1.65
   5 -14   8   55.87    3.45
   5  14   8   52.94    3.63
   5  14   9    2.67    1.06
   5 -14   9    3.47    1.19
   5 -14  10   11.09    1.74
   5 -14  11   -0.28    0.87
   5 -14  12    5.58    1.47
   5 -14  13   -1.00    1.12
   5 -14  14    0.64    0.92
   5  15 -16    2.37    1.26
  -5  15  16    4.00    1.29
  -5  15  15    1.40    0.91
   5  15 -15   -0.76    1.04
  -5  15  14   17.90    1.98
   5  15 -14   17.56    2.28
   5  15 -13   13.73    1.93
  -5  15  13   14.63    1.87
  -5  15  12   18.83    2.04
   5  15 -12   13.18    1.87
   5  15 -12   19.46    1.90
   5  15 -11    6.91    1.50
  -5  15  11    7.23    1.39
   5  15 -11    5.46    1.11
  -5  15  10   10.81    1.72
   5  15 -10   14.36    1.79
   5  15 -10   12.46    1.56
   5  15  -9    1.31    0.95
   5  15  -9    0.91    0.62
  -5  15   9    1.60    0.99
   5  15  -8   -0.28    0.83
  -5  15   8   -0.25    0.85
   5  15  -7    8.53    1.36
   5  15  -7    8.49    1.33
  -5  15   7    6.40    1.19
  -5  15   6   97.77    4.77
   5  15  -6   94.48    4.47
   5  15  -6  107.96    4.54
   5 -15  -6  103.50    4.28
   5  15  -5    8.78    1.37
   5 -15  -5    8.80    1.23
   5  15  -5   10.32    1.39
   5  15  -4   43.91    2.95
   5 -15  -4   46.73    2.69
   5  15  -3    0.61    0.77
   5 -15  -3    2.78    0.84
   5 -15  -2  200.83    6.54
   5  15  -2  187.79    6.97
   5  15  -1   16.09    1.87
   5 -15  -1   17.19    1.62
   5 -15   0   45.68    2.70
   5  15   0   39.67    2.90
   5  15   1   23.28    2.30
   5 -15   1   23.01    1.99
   5  15   2   -0.02    0.82
   5 -15   2   -0.18    0.66
   5 -15   3    0.48    0.77
   5  15   3   -0.52    0.72
   5 -15   4   -0.03    0.73
   5  15   4    0.62    0.77
   5  15   5    0.67    0.87
   5 -15   5    0.60    0.72
   5 -15   6    3.74    1.00
   5  15   6    4.15    1.23
   5  15   7   12.95    1.90
   5 -15   7   12.99    1.65
   5 -15   8   14.67    1.76
   5  15   8   15.25    2.00
   5 -15   9    7.97    1.45
   5  15   9    5.62    1.32
   5 -15  10   51.46    3.48
   5 -15  11    7.02    1.50
   5 -15  12    6.76    1.50
   5 -15  13    3.38    1.16
  -5  16  16   -0.01    1.07
  -5  16  15    1.90    0.96
   5  16 -15    4.41    1.48
  -5  16  14    9.04    1.58
   5  16 -14   11.18    1.86
   5  16 -13   12.46    1.92
  -5  16  13   11.49    1.74
  -5  16  12   25.74    2.46
   5  16 -12   26.69    2.61
  -5  16  11    1.36    1.05
   5  16 -11    1.17    0.94
   5  16 -11   -0.41    0.91
  -5  16  10   23.54    2.30
   5  16 -10   19.28    2.13
   5  16 -10   19.19    2.00
  -5  16   9   21.07    2.25
   5  16  -9   24.13    2.27
   5  16  -9   22.90    2.15
   5  16  -8   12.18    1.61
  -5  16   8    9.84    1.56
   5  16  -8   13.62    1.65
  -5  16   7   -0.74    0.94
   5  16  -7   -0.35    0.82
  -5  16   6   29.93    2.61
   5  16  -6   33.44    2.62
   5  16  -5   40.11    2.90
   5  16  -4   -0.66    0.81
   5  16  -3    1.64    1.04
   5  16  -2    1.93    1.06
   5  16  -1    4.40    1.21
   5  16   0    1.10    0.92
   5 -16   1   61.00    3.29
   5  16   1   62.65    3.83
   5  16   2   36.98    2.99
   5 -16   2   43.00    2.72
   5  16   3    2.35    1.02
   5 -16   3    4.78    1.15
   5 -16   4   59.81    3.36
   5  16   4   49.24    3.48
   5  16   5   -0.14    0.86
   5 -16   5    0.03    0.77
   5 -16   6    8.68    1.43
   5  16   6    9.41    1.56
   5 -16   7    6.81    1.30
   5  16   7    5.08    1.33
   5 -16   8   12.74    1.72
   5  16   8   10.65    1.92
   5 -16   9    5.10    1.36
   5  16   9    3.41    1.34
   5 -16  10   -0.94    1.10
   5 -16  11    0.17    0.85
   5 -16  12   -0.09    1.04
  -5  17  15   30.78    2.90
  -5  17  14    5.39    1.39
   5  17 -14   -0.24    1.38
   5  17 -13   15.87    2.16
  -5  17  13   15.44    2.05
   5  17 -12    8.77    1.63
  -5  17  12    6.40    1.44
   5  17 -11   44.76    3.36
   5  17 -11   46.22    3.17
  -5  17  11   41.38    3.21
  -5  17  10    8.47    1.52
   5  17 -10    8.07    1.57
   5  17 -10    6.94    1.27
   5  17  -9   32.48    2.64
  -5  17   9   30.09    2.69
   5  17  -8    0.59    0.74
  -5  17   8    0.95    0.94
   5  17  -7    0.15    0.77
  -5  17   7    0.87    0.92
   5  17  -6    0.16    0.77
  -5  17   6    2.58    0.97
   5  17  -5    9.19    1.54
  -5  17   5    6.15    1.41
   5  17  -4   13.40    1.84
   5  17  -3   30.37    2.64
   5  17  -2    4.20    1.21
   5  17  -1    7.28    1.39
   5  17   0   16.47    2.03
   5  17   1    4.95    1.34
   5  17   2    3.36    1.15
   5  17   3    2.98    1.27
   5  17   4   69.29    4.27
   5  17   5   10.39    1.79
   5  17   6    7.41    1.61
   5  17   7   15.00    2.09
   5  18 -13    0.39    1.14
  -5  18  13    3.05    1.41
  -5  18  12    0.76    1.13
  -5  18  11    1.71    1.03
   5  18 -10    1.20    0.89
  -5  18  10    1.12    0.92
  -5  18   9    1.88    0.99
   5  18  -9    3.60    1.05
   5  18  -8   10.71    1.63
  -5  18   8   10.15    1.75
   5  18  -7    2.72    1.09
  -5  18   7    1.54    1.04
   5  18  -6   17.78    2.04
  -5  18   6   18.92    2.29
   5  18  -5    9.08    1.62
  -5  18   5    9.37    1.66
  -5  18   4    6.70    1.45
   5  18  -4    6.48    1.41
   5  18  -3   -0.82    1.02
   5  18  -2    0.01    1.00
   5  18  -1   11.98    1.83
   5  18   0   13.02    1.94
   5  18   1    7.44    1.55
   5  18   2   -0.59    0.94
   5  18   3    5.49    1.44
   5  18   4   12.37    2.04
   5  19 -10    9.66    1.49
   5  19  -9    1.61    0.82
   5  19  -8    5.10    1.33
  -5  19   7    8.42    1.80
   5  19  -7    7.29    1.58
   5  19  -6   -2.27    1.20
  -5  19   6    0.77    1.09
   5  19  -5   12.84    1.98
  -5  19   5    8.75    1.78
  -5  19   4   32.08    3.01
   5  19  -4   26.09    2.60
   5  19  -3   23.23    2.53
  -5  19   3   21.93    2.51
   5  19  -2   18.01    2.29
   5  19  -1   33.83    3.02
   5  19   0    2.04    1.11
   6   0 -25    0.72    1.05
   6   0 -24   -0.37    1.14
   6   0 -23    0.24    0.92
   6   0 -22   42.20    3.13
   6   0 -21   -1.38    0.99
   6   0 -20    9.64    1.51
   6   0 -19   -2.34    1.13
   6   0 -18   10.43    1.42
   6   0 -17    1.10    0.83
   6   0 -16   56.11    3.11
   6   0 -15   -0.37    0.66
   6   0 -14   48.52    2.71
   6   0 -13   -0.28    0.66
   6   0 -12  436.55   11.34
   6   0 -11   -0.14    0.59
   6   0 -10  188.68    5.85
   6   0  -9   -0.30    0.48
   6   0  -8  227.46    6.55
   6   0  -7   -0.17    0.60
  -6   0   6   36.79    1.88
   6   0  -6   41.10    2.08
   6   0  -5   -0.08    0.48
  -6   0   5   -0.10    0.39
   6   0  -4  210.81    6.09
  -6   0   4  216.40    5.89
   6   0  -3    1.26    0.65
  -6   0   3    0.31    0.41
   6   0  -2   13.05    1.11
  -6   0   2   12.77    1.07
   6   0  -1    0.17    0.51
   6   0   0  232.08    6.40
   6   0   1   -0.03    0.44
   6   0   2  513.17   12.34
   6   0   3   -0.18    0.44
   6   0   4  236.39    6.70
   6   0   5   -0.02    0.45
   6   0   6   26.77    1.80
   6   0   7   -0.29    0.57
   6   0   8    3.98    0.88
   6   0   9   -0.55    0.66
   6   0  10   78.38    3.68
   6   0  11   -0.44    0.67
   6   0  12    8.84    1.36
   6   0  13    1.05    0.73
   6   0  14   53.54    3.37
   6   0  15    2.42    1.05
   6   0  16   18.75    2.08
   6   0  17    0.38    0.90
   6   0  18    9.79    1.77
   6   0  19   -1.90    1.23
   6   1 -26    0.66    1.00
   6   1 -25    3.36    1.28
   6  -1 -24    2.57    1.16
   6   1 -24    4.63    1.42
   6  -1 -23   33.44    2.73
   6   1 -23   30.12    2.75
   6   1 -22    2.16    0.95
   6  -1 -22    3.21    1.10
   6  -1 -21   10.47    1.61
   6   1 -21   11.50    1.66
   6   1 -20   17.18    1.92
   6  -1 -20   15.13    1.79
   6  -1 -19  132.61    5.36
   6   1 -19  128.57    5.44
   6  -1 -18   96.22    4.26
   6   1 -18   87.67    4.26
   6  -1 -17   11.09    1.47
   6   1 -17   12.34    1.53
   6  -1 -16    4.91    1.06
   6   1 -16    7.04    1.15
   6  -1 -15    2.06    0.80
   6   1 -15    1.48    0.82
   6  -1 -14   10.78    1.27
   6   1 -14   11.63    1.41
   6   1 -13   75.40    3.42
   6  -1 -13   76.81    3.36
   6  -1 -12    2.30    0.71
   6   1 -12    3.19    0.76
   6  -1 -11    2.66    0.67
   6   1 -11    3.00    0.70
   6  -1 -10    7.17    0.91
   6   1 -10    7.09    1.00
   6  -1  -9    0.09    0.54
   6   1  -9    0.02    0.58
   6  -1  -8   79.08    3.14
   6   1  -8   79.22    3.22
  -6  -1   8   82.68    2.98
   6  -1  -7   13.17    1.17
   6   1  -7   11.95    1.18
  -6  -1   7   11.79    0.97
  -6  -1   6   23.86    1.42
   6  -1  -6   21.82    1.53
   6   1  -6   21.37    1.50
  -6  -1   6   24.18    0.85
   6  -1  -5  137.71    4.46
   6   1  -5  135.50    4.49
  -6   1   5  139.12    4.33
  -6  -1   5  145.16    3.50
  -6  -1   5  133.30    4.20
   6  -1  -4  127.89    4.31
   6   1  -4  131.09    4.30
  -6  -1   4  137.66    3.48
  -6  -1   4  131.16    4.11
  -6   1   4  131.32    4.18
   6   1  -3   22.73    1.52
   6  -1  -3   25.18    1.56
  -6  -1   3   22.48    1.40
  -6   1   3   21.44    1.41
   6  -1  -2    0.65    0.55
   6   1  -2   -0.09    0.47
  -6   1   2    1.12    0.54
   6  -1  -1   10.19    1.07
   6   1  -1   10.26    1.09
  -6   1   1   11.10    1.02
   6   1   0    0.36    0.50
   6   1   0    0.04    0.40
   6  -1   0    0.23    0.40
   6   1   1   23.04    1.42
   6  -1   1   24.42    1.56
   6   1   2  114.93    3.77
   6  -1   2  111.72    3.90
   6   1   3  208.31    5.86
   6  -1   3  201.38    6.00
   6   1   4  135.64    4.36
   6  -1   4  129.09    4.48
   6   1   5   65.86    2.79
   6  -1   5   61.92    2.87
   6   1   6   38.69    2.17
   6  -1   6   42.15    2.32
   6   1   7   87.56    3.63
   6  -1   7   94.60    3.83
   6   1   8  121.74    4.49
   6  -1   8  117.66    4.59
   6  -1   9  108.82    4.45
   6   1   9  114.82    4.42
   6   1  10   78.37    3.59
   6  -1  10   74.66    3.68
   6   1  11   17.72    1.73
   6  -1  11   18.16    1.76
   6   1  12    3.31    0.96
   6  -1  12    2.49    0.92
   6  -1  13   18.93    1.94
   6   1  13   17.35    1.85
   6  -1  14    9.57    1.54
   6   1  14   13.28    1.72
   6   1  15   17.86    2.02
   6  -1  15   19.67    2.13
   6   1  16    6.74    1.38
   6  -1  16    5.42    1.39
   6  -1  17   14.86    2.00
   6   1  17   18.39    2.15
   6   1  18    7.70    1.48
   6  -1  18   10.32    1.68
   6  -1  19    2.65    1.20
   6   1  19    3.61    1.30
   6   2 -26    0.39    1.02
   6   2 -25    6.43    1.68
   6   2 -24    0.35    1.07
   6   2 -23   52.06    3.64
   6  -2 -23   56.80    3.51
   6  -2 -22   10.75    1.62
   6   2 -22   13.12    1.88
   6  -2 -21   88.23    4.29
   6   2 -21   85.51    4.52
   6  -2 -20   74.35    3.80
   6   2 -20   69.52    3.97
   6   2 -19   22.39    2.19
   6  -2 -19   25.70    2.10
   6   2 -18    1.25    0.94
   6  -2 -18    1.60    0.78
   6  -2 -17   18.20    1.74
   6   2 -17   16.63    1.75
   6   2 -16    7.89    1.30
   6  -2 -16    9.89    1.30
   6  -2 -15   11.02    1.28
   6   2 -15   10.26    1.33
   6   2 -14   84.54    3.75
   6  -2 -14   76.47    3.43
   6  -2 -13    1.25    0.64
   6   2 -13    0.93    0.70
   6  -2 -12    4.71    0.87
   6   2 -12    5.89    1.04
   6  -2 -11  196.85    6.03
   6   2 -11  200.44    6.28
   6  -2 -10    2.48    0.67
   6   2 -10    1.80    0.70
  -6   2  10    1.85    0.21
  -6  -2  10    2.33    0.53
   6  -2  -9   57.94    2.60
   6   2  -9   57.69    2.74
  -6   2   9   57.24    1.59
  -6  -2   9   57.54    2.35
  -6  -2   8    4.00    0.61
   6   2  -8    3.84    0.71
   6  -2  -8    3.16    0.68
   6  -2  -7   76.45    2.97
   6   2  -7   74.82    3.08
  -6  -2   7   73.12    2.75
   6  -2  -6   12.01    1.11
   6   2  -6   11.57    1.15
  -6  -2   6   12.31    0.61
  -6  -2   6   12.38    1.02
   6  -2  -5    9.86    1.00
   6   2  -5    8.41    0.95
  -6  -2   5    9.65    0.60
  -6  -2   5    8.49    0.88
   6  -2  -4  105.59    3.75
  -6  -2   4  112.94    3.02
   6   2  -4   98.48    3.69
  -6   2   4  110.30    3.68
   6  -2  -3  147.90    4.63
   6   2  -3  145.03    4.62
  -6   2   3  147.12    4.52
   6   2  -2   15.87    1.31
  -6   2   2   15.39    1.16
   6  -2  -2   17.11    1.34
   6   2  -1  746.17   17.31
  -6   2   1  749.45   17.10
   6   2   0    3.76    0.61
   6  -2   0    3.68    0.72
   6   2   0    5.58    0.82
  -6   2   0    4.26    0.71
   6   2   1  340.26    9.03
   6   2   1  360.06    8.74
   6  -2   1  350.15    9.08
   6  -2   2    4.37    0.82
   6   2   2    4.52    0.64
   6  -2   3   19.18    1.47
   6   2   3   21.04    1.33
   6   2   4   46.11    2.16
   6  -2   4   47.87    2.45
   6   2   5    0.87    0.43
   6  -2   5    0.97    0.54
   6   2   6   18.86    1.43
   6  -2   6   18.70    1.58
   6   2   7    0.59    0.55
   6  -2   7   -0.43    0.62
   6   2   8    6.37    0.97
   6  -2   8    5.02    0.94
   6   2   9   13.86    1.36
   6  -2   9   12.79    1.45
   6   2  10    0.63    0.63
   6  -2  10    0.43    0.65
   6   2  11   24.52    1.96
   6  -2  11   27.29    2.21
   6  -2  12    3.06    1.09
   6   2  12    1.85    0.89
   6  -2  13  130.34    5.49
   6   2  13  122.85    5.17
   6   2  14   74.85    3.91
   6  -2  14   75.76    4.10
   6   2  15    0.43    0.87
   6  -2  15    1.86    1.03
   6   2  16    4.18    1.08
   6  -2  16    3.33    1.19
   6  -2  17   -0.58    1.05
   6   2  17    0.74    0.86
   6  -2  18    0.35    0.93
   6   2  18   -1.04    0.89
   6   2  19    0.26    0.85
   6  -2  19    2.32    1.22
   6   2  20   13.11    2.07
   6   3 -25    2.33    1.35
   6   3 -24    0.05    1.14
   6   3 -23   11.05    1.90
   6   3 -22    3.15    1.25
   6  -3 -21    4.09    1.09
   6   3 -21    4.65    1.32
   6   3 -20   37.84    2.89
   6  -3 -20   36.75    2.58
   6  -3 -19   11.30    1.51
   6   3 -19   13.70    1.87
   6   3 -18  147.88    6.04
   6  -3 -18  162.92    5.78
   6   3 -17   -1.06    1.04
   6  -3 -17   -0.74    0.81
   6  -3 -16   14.97    1.54
   6   3 -16   12.78    1.55
   6  -3 -15  171.99    5.80
   6   3 -15  178.51    6.26
   6  -3 -14   74.24    3.27
   6   3 -14   69.03    3.47
  -6  -3  13   17.26    1.21
   6  -3 -13   15.70    1.40
   6   3 -13   15.32    1.54
  -6  -3  12  128.40    3.96
   6  -3 -12  120.32    4.34
   6   3 -12  117.08    4.63
   6  -3 -11   -0.02    0.49
   6   3 -11    0.12    0.62
  -6   3  11    0.37    0.19
  -6  -3  11    0.88    0.42
   6  -3 -10    4.87    0.85
   6   3 -10    3.34    0.82
  -6   3  10    5.49    0.44
  -6  -3  10    3.57    0.60
   6  -3  -9    3.66    0.68
   6   3  -9    3.97    0.86
  -6   3   9    5.23    0.45
  -6  -3   9    4.47    0.62
   6  -3  -8    3.15    0.65
   6   3  -8    3.90    0.81
  -6  -3   8    3.88    0.63
   6  -3  -7  175.80    5.29
   6   3  -7  173.18    5.45
  -6  -3   7  177.28    4.98
   6  -3  -6   18.21    1.34
   6   3  -6   17.41    1.40
  -6  -3   6   18.21    1.21
   6  -3  -5  228.97    6.50
   6   3  -5  234.08    6.62
  -6  -3   5  236.17    5.61
   6   3  -4    1.06    0.59
   6  -3  -4    0.60    0.57
   6  -3  -3   21.52    1.47
   6   3  -3   22.64    1.52
   6   3  -2  342.74    8.85
  -6   3   2  346.11    8.78
   6   3  -1   18.66    1.35
  -6   3   1   16.81    1.25
   6   3   0   59.94    2.26
  -6   3   0   61.66    2.54
   6  -3   0   53.64    2.56
   6   3   0   62.21    2.61
   6   3   1    0.31    0.31
   6  -3   1    0.67    0.54
   6   3   1    0.96    0.55
  -6   3  -1    1.13    0.50
   6   3   2   44.55    1.93
   6  -3   2   38.48    2.18
   6  -3   3   28.49    1.83
   6   3   3   32.37    1.63
   6   3   4    8.64    0.86
   6  -3   4    8.48    1.05
   6   3   5    9.83    0.98
   6  -3   5    9.03    1.12
   6  -3   6   66.39    3.17
   6   3   6   68.89    2.87
   6   3   7  133.80    4.51
   6  -3   7  129.33    4.88
   6  -3   8   17.29    1.66
   6   3   8   20.16    1.58
   6   3   9   -0.42    0.51
   6  -3   9   -0.02    0.69
   6  -3  10   73.04    3.67
   6   3  10   70.26    3.31
   6   3  11    5.68    1.10
   6  -3  11    3.61    0.97
   6  -3  12   76.78    4.02
   6   3  12   83.32    3.88
   6  -3  13    0.86    0.77
   6   3  13   -0.24    0.69
   6  -3  14   19.08    2.12
   6   3  14   21.66    2.01
   6  -3  15   77.03    4.33
   6   3  15   76.95    4.06
   6  -3  16   13.80    1.97
   6   3  16   15.55    1.86
   6  -3  17   41.01    3.30
   6   3  17   46.00    3.25
   6   3  18   29.32    2.71
   6  -3  18   26.00    2.66
   6   3  19    8.50    1.55
   6  -3  19    7.68    1.63
   6   3  20    9.39    1.84
   6   4 -25   49.71    3.87
   6   4 -24   27.92    2.90
   6   4 -23    0.14    0.93
   6   4 -22   37.47    3.17
   6   4 -21    6.53    1.56
   6  -4 -20   52.40    3.01
   6   4 -20   49.24    3.36
   6  -4 -19   35.71    2.43
   6   4 -19   33.22    2.68
   6   4 -18    6.16    1.28
   6  -4 -18    6.72    1.11
   6  -4 -17    8.09    1.15
   6   4 -17    9.09    1.43
  -6  -4  16   63.32    2.52
   6   4 -16   55.98    3.30
   6  -4 -16   61.10    3.02
   6   4 -15    4.35    1.00
   6  -4 -15    5.83    0.94
  -6  -4  15    5.82    0.71
   6  -4 -14   35.54    2.11
  -6  -4  14   35.69    1.76
   6   4 -14   35.30    2.47
   6  -4 -13    8.08    0.98
   6   4 -13    7.71    1.27
  -6  -4  13    9.55    0.88
  -6  -4  12  186.62    5.19
   6   4 -12  187.35    4.35
  -6   4  12  187.59    4.77
   6  -4 -12  180.16    5.70
   6   4 -12  178.38    6.17
   6   4 -11    0.18    0.15
   6  -4 -11    0.13    0.50
   6   4 -11    0.51    0.74
  -6  -4  11   -0.12    0.31
  -6   4  11    0.02    0.23
   6  -4 -10   80.43    3.16
   6   4 -10   80.38    3.51
  -6   4  10   80.10    2.50
   6   4 -10   80.48    2.18
  -6  -4  10   83.46    2.87
   6  -4  -9    2.21    0.63
   6   4  -9    2.58    0.30
   6   4  -9    3.17    0.86
  -6   4   9    2.42    0.39
  -6  -4   9    2.65    0.52
   6  -4  -8  161.49    5.13
   6   4  -8  173.01    4.17
   6   4  -8  165.11    5.48
   6   4  -7  270.55    7.65
   6   4  -7  272.48    6.35
   6  -4  -7  269.39    7.36
   6  -4  -6   35.13    1.93
   6   4  -6   35.63    2.03
   6   4  -6   36.69    1.41
   6   4  -5   29.86    1.32
   6   4  -5   29.37    1.80
   6  -4  -5   30.90    1.78
   6  -4  -4    0.87    0.51
   6   4  -4    0.45    0.45
   6   4  -3   14.82    1.25
   6   4  -2   40.73    2.10
  -6   4   2   44.88    2.12
   6   4  -1   29.28    1.75
  -6   4   1   31.71    1.77
   6   4   0   49.87    2.26
   6   4   0   45.85    1.83
   6  -4   0   43.35    2.30
  -6   4   0   44.12    2.11
   6   4   1   81.09    3.09
   6   4   1   81.15    2.69
   6  -4   1   74.70    3.21
  -6   4  -1   79.08    3.01
   6  -4   2    4.30    0.77
   6   4   2    4.07    0.55
  -6   4  -2    4.52    0.73
   6  -4   3   54.67    2.65
   6   4   3   51.48    2.12
   6   4   4   12.96    1.02
   6  -4   4   11.80    1.26
   6  -4   5   22.12    1.74
   6   4   5   22.65    1.44
   6   4   6    8.47    0.93
   6  -4   6    7.33    1.11
   6   4   7  155.73    4.98
   6  -4   7  158.47    5.58
   6   4   8   16.41    1.37
   6  -4   8   13.84    1.55
   6   4   9    3.16    0.73
   6  -4   9    4.75    1.08
   6  -4  10  106.96    4.72
   6   4  10  119.27    4.44
   6  -4  11   26.59    2.28
   6   4  11   24.99    1.94
   6  -4  12   54.07    3.34
   6   4  12   54.51    3.00
   6  -4  13   32.24    2.66
   6   4  13   31.45    2.33
   6  -4  14    8.35    1.52
   6   4  14    5.69    1.19
   6   4  15   -0.59    0.80
   6  -4  15    0.41    0.99
   6  -4  16    1.38    0.98
   6   4  16    2.28    0.89
   6  -4  17    6.26    1.59
   6   4  17    4.48    1.28
   6   4  18   12.13    1.67
   6  -4  18   13.39    2.03
   6   4  19    3.88    1.13
   6   4  20    9.46    1.67
   6   5 -24    8.09    1.66
   6   5 -23    5.33    1.52
   6   5 -22    2.65    1.32
   6   5 -21   17.23    2.23
   6   5 -20    1.40    1.14
   6  -5 -19   26.19    2.04
   6   5 -19   23.53    2.38
   6   5 -18   24.27    2.34
   6  -5 -18   31.39    2.17
   6  -5 -17   46.64    2.63
   6   5 -17   48.63    3.15
   6  -5 -16  174.42    5.71
   6   5 -16  172.90    6.49
   6  -5 -15    1.17    0.67
   6   5 -15    0.06    0.77
  -6  -5  15    0.88    0.37
   6  -5 -14    0.02    0.54
   6   5 -14   -0.93    0.69
  -6   5  14    0.43    0.33
  -6  -5  14    0.55    0.39
   6  -5 -13    6.99    0.94
   6   5 -13    8.63    1.28
  -6   5  13    8.47    0.77
  -6  -5  13    9.52    0.82
  -6   5  12   42.98    1.82
   6  -5 -12   40.28    2.15
   6   5 -12   43.26    1.53
  -6  -5  12   45.25    1.90
   6   5 -12   39.62    2.53
   6  -5 -11    7.09    0.91
   6   5 -11    4.65    0.91
  -6   5  11    6.15    0.63
   6   5 -11    5.53    0.47
  -6  -5  11    5.19    0.62
   6   5 -10    0.14    0.21
   6  -5 -10    0.10    0.49
   6   5 -10    0.49    0.58
  -6   5  10    0.80    0.35
   6   5  -9   36.20    2.29
  -6   5   9   38.78    1.71
   6   5  -9   39.73    1.49
   6  -5  -9   40.73    2.08
   6  -5  -8   36.90    1.97
   6   5  -8   33.02    2.12
   6   5  -8   37.45    1.45
   6  -5  -7   35.66    1.93
   6   5  -7   36.90    1.49
   6   5  -7   32.64    2.04
   6  -5  -6   95.84    3.53
   6   5  -6  100.36    3.01
   6   5  -6  100.97    3.80
   6  -5  -5   67.63    2.80
   6   5  -5   64.25    2.85
   6   5  -5   68.20    2.32
   6   5  -4  278.30    7.66
   6   5  -4  283.20    7.02
   6   5  -3   11.33    1.13
   6   5  -3   13.08    0.94
   6   5  -2  109.50    3.84
   6   5  -2  110.77    3.56
   6   5  -1    1.41    0.53
   6   5  -1    1.22    0.31
  -6   5   1    0.90    0.49
   6  -5  -1    1.07    0.59
   6   5   0    0.36    0.25
   6  -5   0    0.48    0.48
   6   5   0   -0.82    0.52
  -6   5   0   -0.05    0.42
   6  -5   1    2.93    0.74
   6   5   1    4.28    0.74
   6   5   1    4.17    0.52
  -6   5  -1    3.97    0.68
   6   5   2   94.26    3.38
   6   5   2   91.77    2.92
   6  -5   2   85.39    3.58
  -6   5  -2   92.96    3.37
   6  -5   3   24.06    1.77
   6   5   3   22.61    1.27
  -6   5  -3   24.01    1.53
   6   5   4    6.15    0.70
   6  -5   4    4.20    0.85
   6   5   5   57.58    2.34
   6  -5   5   55.39    2.89
   6  -5   6  116.04    4.59
   6   5   6  121.84    3.95
   6   5   7    9.98    0.97
   6  -5   7    9.03    1.26
   6   5   8    0.30    0.43
   6  -5   8   -0.61    0.84
   6  -5   9   62.76    3.43
   6   5   9   62.63    2.88
   6  -5  10   52.87    3.20
   6   5  10   53.19    2.71
   6  -5  11   15.13    1.80
   6   5  11   17.18    1.58
   6  -5  12   21.20    2.19
   6   5  12   24.86    1.99
   6  -5  13    2.17    1.04
   6   5  13    0.69    0.59
   6  -5  14   65.88    3.99
   6   5  14   64.10    3.45
   6  -5  15    5.18    1.43
   6   5  15    4.93    1.05
   6   5  16   55.22    3.41
   6  -5  16   55.29    3.81
   6  -5  17   22.32    2.58
   6   5  17   18.03    1.99
   6  -5  18    6.82    1.67
   6   5  18    5.11    1.29
   6   5  19    6.25    1.45
   6   6 -23   27.20    2.88
   6   6 -22    3.72    1.29
   6   6 -21    6.15    1.50
   6   6 -20    3.08    1.25
   6   6 -19   -1.39    1.16
   6   6 -18    8.67    1.47
   6  -6 -17   59.22    2.88
   6   6 -17   58.50    3.56
   6  -6 -16   17.05    1.51
   6   6 -16   13.70    1.73
   6  -6 -15   73.91    3.15
   6   6 -15   69.94    3.76
  -6   6  15   69.29    2.70
   6  -6 -14   37.56    2.10
   6   6 -14   33.69    2.51
  -6   6  14   39.62    1.87
  -6   6  13  105.33    3.50
   6  -6 -13  105.23    3.85
   6   6 -13  111.16    4.65
  -6   6  12   40.02    1.87
   6  -6 -12   39.63    2.11
   6   6 -12   44.77    1.70
   6   6 -12   37.54    2.53
  -6   6  11    2.66    0.55
   6   6 -11    3.27    0.89
   6   6 -11    3.42    0.46
   6  -6 -11    3.43    0.73
   6   6 -10   30.99    2.12
  -6   6  10   33.54    1.65
   6   6 -10   33.83    1.43
   6  -6 -10   29.75    1.79
   6  -6  -9    5.11    0.76
   6   6  -9    6.73    0.62
   6   6  -9    5.46    0.99
  -6   6   9    6.52    0.71
   6  -6  -8   24.34    1.55
   6   6  -8   24.98    1.84
   6   6  -8   24.12    1.23
   6  -6  -7  148.73    4.69
   6   6  -7  148.08    5.04
   6   6  -7  146.00    4.14
   6   6  -6   20.63    1.57
   6   6  -6   19.65    1.17
   6   6  -5    0.28    0.60
   6   6  -5    0.62    0.31
   6   6  -4    3.09    0.70
   6   6  -4    2.48    0.51
   6   6  -3  145.11    4.67
   6   6  -3  140.13    4.27
   6   6  -2    2.64    0.65
   6   6  -2    1.31    0.46
   6   6  -1  100.16    3.48
   6   6  -1   96.96    3.54
   6  -6  -1   94.57    3.76
   6   6  -1   99.20    2.85
   6   6   0   16.20    1.31
   6   6   0   16.70    1.27
  -6   6   0   15.06    1.25
   6   6   0   17.50    0.91
   6  -6   0   14.87    1.39
   6  -6   1    0.75    0.58
   6   6   1    0.10    0.50
   6   6   1    1.36    0.39
  -6   6  -1    0.71    0.47
   6   6   2   39.07    2.02
   6   6   2   38.90    1.55
   6  -6   2   37.96    2.24
  -6   6  -2   36.68    1.99
   6   6   3   32.84    1.50
   6  -6   3   29.91    2.05
  -6   6  -3   34.49    1.89
   6   6   4    0.49    0.32
   6  -6   4   -0.42    0.59
   6   6   5   17.41    1.16
   6  -6   5   16.23    1.58
   6   6   6    8.26    0.86
   6  -6   6    8.17    1.17
   6  -6   7   48.90    2.91
   6   6   7   52.56    2.34
   6   6   8   62.32    2.70
   6  -6   8   60.63    3.31
   6  -6   9   43.74    2.84
   6   6   9   40.48    2.21
   6  -6  10   62.93    3.58
   6   6  10   71.47    3.14
   6  -6  11  148.30    6.02
   6   6  11  150.70    5.24
   6  -6  12    1.45    0.97
   6   6  12    2.56    0.75
   6   6  13  136.71    5.21
   6  -6  13  135.42    5.93
   6  -6  14    1.88    1.03
   6   6  14    2.05    0.82
   6   6  15   79.66    3.93
   6  -6  15   72.58    4.37
   6  -6  16   12.88    1.95
   6   6  16   13.30    1.70
   6  -6  17    2.29    1.21
   6   7 -23    0.32    1.13
   6   7 -22   -0.27    1.16
   6   7 -21    1.73    1.17
   6   7 -20    4.98    1.43
   6   7 -19   -1.09    1.07
   6   7 -18   14.39    1.88
   6   7 -17   14.64    1.94
   6   7 -16   90.62    4.52
   6   7 -15   57.67    3.42
  -6   7  15   56.79    2.53
   6  -7 -15   57.98    2.66
   6  -7 -14    6.72    0.90
   6   7 -14    6.50    1.28
  -6   7  14    7.47    0.87
  -6   7  13   59.40    2.53
   6   7 -13   51.94    3.16
   6  -7 -13   60.43    2.67
   6  -7 -12   31.62    1.84
   6   7 -12   35.73    1.64
   6   7 -12   30.44    2.31
  -6   7  12   32.02    1.77
   6  -7 -11   74.68    2.98
   6   7 -11   76.63    2.64
   6   7 -11   71.83    3.54
  -6   7  11   73.29    2.86
   6  -7 -10   13.52    1.19
   6   7 -10   12.56    0.93
  -6   7  10   12.79    1.08
   6   7 -10    9.66    1.30
   6  -7  -9   14.76    1.21
   6   7  -9   14.10    0.98
  -6   7   9   14.44    1.17
   6   7  -9    9.70    1.29
   6  -7  -8  207.58    5.99
   6   7  -8  208.63    5.55
   6   7  -8  198.73    6.46
   6   7  -7  347.58    9.62
   6   7  -7  357.57    8.71
   6   7  -6  269.14    7.74
   6   7  -6  270.79    7.01
   6   7  -5  139.24    4.73
   6   7  -5  138.44    4.25
   6   7  -4   50.88    2.23
   6   7  -4   49.11    2.44
   6   7  -3    9.02    1.02
   6   7  -3    8.79    0.92
   6   7  -2   67.49    2.87
   6   7  -2   66.86    2.76
   6   7  -1   15.07    1.26
   6  -7  -1   14.64    1.43
   6   7  -1   16.18    0.81
   6   7  -1   12.56    1.16
   6   7   0   11.42    1.11
   6  -7   0   12.13    1.27
   6   7   0   10.05    1.07
   6   7   0   12.58    0.70
   6   7   1   29.66    1.75
   6   7   1   32.87    1.26
   6   7   1   26.47    1.81
   6  -7   1   30.29    2.01
  -6   7  -1   32.00    1.83
   6   7   2    3.43    0.72
   6   7   2    3.05    0.74
  -6   7  -2    3.64    0.69
   6   7   2    3.57    0.42
   6  -7   2    3.33    0.84
   6   7   3  137.51    3.70
   6  -7   3  122.65    4.76
  -6   7  -3  136.34    4.43
   6   7   4  160.20    4.33
  -6   7  -4  161.74    4.97
   6  -7   4  150.51    5.47
   6  -7   5  371.15   10.85
   6   7   5  416.94    9.62
   6   7   6  317.21    7.86
   6  -7   6  296.04    9.05
   6  -7   7  302.19    9.35
   6   7   7  323.82    8.17
   6  -7   8   53.96    3.15
   6   7   8   52.70    2.40
   6  -7   9   53.87    3.25
   6   7   9   60.32    2.68
   6  -7  10   69.19    3.80
   6   7  10   68.61    3.05
   6  -7  11   43.48    3.01
   6   7  11   42.91    2.40
   6  -7  12    4.49    1.14
   6   7  12    3.03    0.72
   6  -7  13   23.28    2.30
   6  -7  14   37.62    3.07
   6  -7  15    2.66    1.29
   6  -7  16    2.05    1.15
   6  -7  17    6.40    1.63
   6   8 -22   28.99    2.98
   6   8 -21    5.12    1.35
   6   8 -20    1.32    1.22
   6   8 -19   12.90    1.94
   6   8 -18    2.78    1.27
   6   8 -17   -0.50    1.07
   6   8 -16    8.98    1.60
   6   8 -15    2.27    0.91
  -6   8  15    4.26    0.78
   6  -8 -14  119.36    4.09
  -6   8  14  122.26    4.23
   6   8 -14  110.02    4.99
  -6   8  13   16.36    1.35
   6   8 -13   15.13    1.74
   6  -8 -13   17.02    1.33
   6  -8 -12   38.71    2.01
   6   8 -12   39.54    2.70
  -6   8  12   41.70    2.16
   6   8 -12   39.09    1.88
   6  -8 -11  140.31    4.45
   6   8 -11  138.25    4.21
   6   8 -11  135.01    5.25
  -6   8  11  131.18    4.48
   6  -8 -10    6.71    0.80
   6   8 -10    7.35    1.13
   6   8 -10    8.82    0.87
  -6   8  10    8.45    0.95
  -6   8   9   24.50    1.62
   6   8  -9   18.91    1.75
   6   8  -9   21.94    1.35
   6   8  -8   69.64    3.34
   6   8  -8   71.49    2.72
   6   8  -7   16.94    1.53
   6   8  -7   17.23    1.22
   6   8  -6    2.51    0.82
   6   8  -6    1.55    0.51
   6   8  -5    0.63    0.57
   6   8  -5    0.18    0.38
   6   8  -4  114.85    4.17
   6   8  -4  113.98    3.09
   6   8  -4  108.16    3.83
   6   8  -3  101.88    3.64
   6   8  -3   99.94    3.75
   6   8  -3   98.44    2.66
   6   8  -2  135.10    4.59
   6   8  -2  137.12    4.59
   6   8  -2  137.33    3.36
   6   8  -2  141.16    3.42
   6  -8  -2  128.11    4.82
   6   8  -1  124.37    4.15
   6  -8  -1  106.72    4.27
   6   8  -1  119.61    2.90
   6   8  -1  111.46    4.11
   6   8   0   91.36    2.30
   6   8   0   80.92    3.43
   6  -8   0   86.31    3.67
   6   8   0   90.76    3.42
   6   8   1   14.10    1.32
   6   8   1   14.84    0.68
   6   8   1   16.26    1.31
   6  -8   1   17.33    1.57
  -6   8  -1   15.91    1.30
   6   8   2  148.20    4.49
   6   8   2  133.69    4.80
   6  -8   2  128.47    4.84
  -6   8  -2  133.27    4.48
   6   8   2  131.82    3.38
   6   8   3   11.18    1.07
   6   8   3    9.25    1.17
   6  -8   3    8.77    1.21
   6   8   3    9.80    0.65
  -6   8  -3   10.41    1.04
   6  -8   4   24.31    1.93
   6   8   4   25.58    1.19
  -6   8  -4   24.45    1.60
   6   8   5    1.43    0.37
   6  -8   5    0.87    0.69
   6  -8   6   14.29    1.62
   6   8   6   16.78    1.11
   6  -8   7   17.50    1.81
   6   8   7   17.93    1.20
   6  -8   8   71.25    3.74
   6  -8   9   25.29    2.17
   6  -8  10   22.35    2.18
   6  -8  11    9.71    1.52
   6  -8  12   77.26    4.31
   6  -8  13    9.12    1.72
   6  -8  14  100.15    5.18
   6  -8  15    0.39    1.04
   6  -8  16    8.56    1.64
   6  -8  17   17.83    2.28
   6   9 -21    2.49    1.32
   6   9 -20    3.86    1.28
   6   9 -19   -0.20    1.08
   6   9 -18    7.43    1.45
   6   9 -17   13.29    1.89
   6   9 -16   18.06    2.12
  -6   9  15    6.42    0.95
   6   9 -15    8.56    1.40
   6   9 -14   14.98    1.78
  -6   9  14   14.86    1.35
   6   9 -13   18.00    1.86
  -6   9  13   19.04    1.54
   6   9 -12   13.88    1.14
  -6   9  12   12.73    1.21
   6   9 -12   12.33    1.62
  -6   9  11    4.66    0.85
   6   9 -11    4.36    1.13
   6   9 -11    5.25    0.75
   6   9 -10   48.59    2.93
   6   9 -10   60.21    2.53
  -6   9  10   55.80    2.69
   6   9  -9    2.05    0.81
  -6   9   9    0.72    0.48
   6   9  -9    1.29    0.46
   6   9  -8   61.56    3.19
   6   9  -8   70.60    2.82
   6   9  -7    5.67    0.82
   6   9  -7    6.19    1.03
   6   9  -6  109.97    4.24
   6   9  -6  101.10    3.70
   6   9  -5   30.93    2.02
   6   9  -5   31.79    1.84
   6   9  -4  129.82    4.42
   6   9  -4  129.83    4.59
   6   9  -3    0.95    0.60
   6   9  -3    1.58    0.55
   6   9  -2   63.61    2.86
   6  -9  -2   61.62    3.01
   6   9  -2   51.04    2.56
   6   9  -1   27.50    1.75
   6   9  -1   26.01    1.81
   6  -9  -1   24.22    1.86
   6  -9   0    2.24    0.74
   6   9   0    2.51    0.69
   6   9   0    2.11    0.60
   6   9   1   31.26    1.81
   6  -9   1   28.20    2.02
   6   9   1   29.04    2.02
   6   9   2    8.06    0.91
   6   9   2    6.47    1.07
  -6   9  -2    9.22    1.04
   6  -9   2    7.21    1.11
   6   9   3    0.77    0.40
   6  -9   3    0.33    0.65
   6   9   3   -0.32    0.64
  -6   9  -3    0.55    0.45
   6  -9   4   54.69    2.97
   6   9   4   52.49    2.95
  -6   9  -4   57.57    2.58
   6  -9   5   67.09    3.52
  -6   9  -5   73.67    2.99
   6  -9   6   51.08    3.02
   6  -9   7    2.61    0.97
   6  -9   8   10.86    1.54
   6  -9   9   82.80    4.27
   6  -9  10   18.43    1.97
   6  -9  11    0.66    1.00
   6  -9  12   13.14    1.82
   6  -9  13    7.94    1.55
   6  -9  14    9.70    1.67
   6  -9  15   20.09    2.44
   6  -9  16   33.28    3.07
   6  10 -21   25.81    2.86
   6  10 -20    1.33    1.15
   6  10 -19    7.20    1.75
   6  10 -18    6.15    1.52
   6  10 -17    2.99    1.32
   6  10 -16   -0.51    1.03
  -6  10  15   19.98    1.70
   6  10 -15   21.57    2.23
  -6  10  14    7.19    1.09
   6  10 -14    6.44    1.29
   6  10 -13  165.21    6.46
  -6  10  13  168.41    5.65
  -6  10  12    0.62    0.53
   6  10 -12    0.48    0.73
   6  10 -12    1.57    0.52
   6  10 -11   32.98    1.92
   6  10 -11   30.61    2.42
  -6  10  11   31.17    2.06
   6  10 -10   39.06    2.68
   6  10 -10   41.75    2.18
  -6  10  10   40.80    2.38
   6  10  -9   55.58    3.15
  -6  10   9   57.44    2.88
   6  10  -9   59.82    2.68
   6  10  -8   -0.94    0.57
   6  10  -8    0.03    0.66
   6  10  -7   67.32    3.32
   6  10  -7   68.44    2.96
   6  10  -6   19.20    1.68
   6  10  -6   18.75    1.48
   6  10  -5    5.74    0.96
   6  10  -5    4.91    0.81
   6  10  -4    2.12    0.63
   6  10  -4    1.08    0.53
   6 -10  -3   23.26    1.81
   6  10  -3   26.44    1.80
   6  10  -3   22.57    1.71
   6 -10  -2    4.68    0.85
   6  10  -2    5.03    0.95
   6  10  -2    5.13    0.85
   6  10  -1   28.10    1.94
   6 -10  -1   23.37    1.87
   6  10  -1   25.74    1.71
   6  10   0   27.19    1.71
   6  10   0   25.87    1.95
   6 -10   0   25.66    1.94
   6  10   1   17.16    1.40
   6  10   1   16.64    1.58
   6 -10   1   20.59    1.79
   6  10   2   -0.63    0.50
   6  10   2   -0.18    0.57
   6 -10   2   -0.28    0.60
  -6  10  -2   -0.47    0.54
   6  10   3    4.24    0.66
   6  10   3    4.09    0.96
  -6  10  -3    5.97    0.87
   6 -10   3    4.80    1.03
   6 -10   4    5.08    1.07
   6  10   4    4.04    0.90
  -6  10  -4    5.38    0.83
   6  10   5   16.81    1.73
   6 -10   5   16.27    1.73
  -6  10  -5   16.26    1.33
   6 -10   6    4.53    1.02
   6 -10   7   31.69    2.47
   6 -10   8   13.02    1.75
   6 -10   9   20.41    2.08
   6 -10  10   -1.11    0.88
   6 -10  11   46.79    3.28
   6 -10  12    1.18    0.95
   6 -10  13   16.87    2.05
   6 -10  14   -1.44    1.19
   6 -10  15   10.67    1.82
   6  11 -20   18.77    2.43
   6  11 -19   68.28    4.50
   6  11 -18   -1.04    1.07
   6  11 -17   82.20    4.68
   6  11 -16   77.65    4.47
  -6  11  15    8.12    1.21
   6  11 -15   10.85    1.74
   6  11 -14   21.52    2.23
  -6  11  14   18.74    1.71
   6  11 -13  138.19    5.87
  -6  11  13  142.09    5.21
  -6  11  12    0.86    0.72
   6  11 -12   -0.61    0.84
   6  11 -12    0.71    0.55
   6  11 -11   36.18    2.16
   6  11 -11   36.44    2.69
  -6  11  11   38.73    2.40
   6  11 -10    4.10    1.12
   6  11 -10    5.82    0.92
  -6  11  10    5.35    0.96
   6  11  -9   11.55    1.21
   6  11  -9   11.48    1.51
  -6  11   9   11.57    1.35
   6  11  -8    7.90    1.28
   6  11  -8   10.44    1.15
   6  11  -7    0.83    0.60
   6  11  -7    3.00    0.81
   6  11  -6   16.03    1.57
   6  11  -6   16.87    1.49
   6  11  -5    2.10    0.72
   6  11  -5    2.38    0.73
   6  11  -4   10.29    1.21
   6  11  -4    9.69    1.21
   6  11  -3   26.75    1.86
   6  11  -3   25.31    1.89
   6 -11  -3   22.57    1.84
   6  11  -2   31.15    1.96
   6  11  -2   27.00    2.01
   6 -11  -2   27.66    2.04
   6  11  -1   40.08    2.45
   6  11  -1   39.23    2.17
   6 -11  -1   34.71    2.31
   6  11   0   21.83    1.84
   6 -11   0   26.68    2.00
   6  11   0   25.32    1.65
   6  11   1   23.59    1.58
   6  11   1   22.87    1.94
   6 -11   1   24.67    2.00
  -6  11  -2    0.68    0.48
   6  11   2    1.53    0.81
   6 -11   2    0.39    0.63
  -6  11  -3    7.15    0.98
   6  11   3    7.07    1.22
   6 -11   3    6.96    1.19
   6  11   4    1.33    0.71
   6 -11   4    0.41    0.71
  -6  11  -4    2.22    0.60
   6  11   5   21.85    2.04
   6 -11   5   25.76    2.09
   6  11   6   -0.71    0.82
   6 -11   6    0.80    0.65
   6 -11   7    2.73    1.04
   6 -11   8   66.43    3.80
   6 -11   9    4.18    1.20
   6 -11  10   40.43    3.00
   6 -11  11    0.98    1.02
   6 -11  12   29.51    2.75
   6 -11  13   68.17    4.24
   6 -11  14    4.98    1.53
   6 -11  15   14.11    2.07
   6  12 -19   11.35    2.06
   6  12 -18   10.15    1.83
   6  12 -17    9.24    1.64
   6  12 -16    9.86    1.75
  -6  12  15    1.03    0.75
   6  12 -15    4.28    1.37
   6  12 -14    9.99    1.63
  -6  12  14   11.03    1.41
   6  12 -13    5.39    1.32
  -6  12  13    5.83    1.18
   6  12 -12   65.53    3.11
   6  12 -12   65.04    3.81
  -6  12  12   65.13    3.40
  -6  12  11    0.39    0.62
   6  12 -11    1.53    1.02
   6  12 -11    1.73    0.70
   6  12 -10   94.67    4.48
  -6  12  10   96.82    4.23
   6  12 -10   99.10    3.97
   6  12  -9    8.05    1.33
  -6  12   9    7.81    1.20
   6  12  -9    9.30    1.13
   6  12  -8    6.94    1.07
  -6  12   8    6.76    1.15
   6  12  -8    6.35    1.13
   6  12  -7    4.87    0.92
   6  12  -7    3.91    1.00
   6  12  -6    8.75    1.19
   6  12  -6   11.18    1.39
   6  12  -5    5.85    0.96
   6  12  -5    5.81    0.99
   6 -12  -4    0.78    0.61
   6  12  -4    2.50    0.74
   6  12  -4    1.15    0.65
   6 -12  -3    2.99    0.92
   6  12  -3    2.69    0.73
   6  12  -3    1.96    0.76
   6  12  -2   31.04    1.98
   6  12  -2   29.52    2.19
   6 -12  -2   29.58    2.15
   6 -12  -1    0.10    0.65
   6  12  -1   -0.01    0.66
   6  12  -1   -0.06    0.65
   6  12   0  181.19    5.53
   6  12   0  166.59    6.13
   6 -12   0  165.46    5.98
   6 -12   1    0.59    0.70
   6  12   1    0.05    0.63
   6 -12   2   47.52    2.91
   6  12   2   53.43    3.14
  -6  12  -3    4.69    0.83
   6  12   3    4.12    1.12
   6 -12   3    4.23    0.98
   6 -12   4    7.17    1.18
   6  12   4   10.57    1.57
   6 -12   5    0.57    0.77
   6  12   5    0.15    0.66
   6  12   6    4.00    1.02
   6 -12   6    5.40    1.20
   6 -12   7   -0.40    0.88
   6 -12   8    0.20    0.80
   6 -12   9    3.58    1.14
   6 -12  10    3.54    1.19
   6 -12  11    0.59    0.90
   6 -12  12   17.37    2.22
   6 -12  13    1.31    1.12
   6 -12  14    6.90    1.52
   6  13 -18   84.86    5.05
   6  13 -17    0.94    1.15
   6  13 -16    0.40    1.09
  -6  13  15    3.84    1.02
   6  13 -15    6.36    1.47
   6  13 -14   17.64    2.17
  -6  13  14   16.66    1.81
  -6  13  13    1.02    0.84
   6  13 -13    2.47    1.09
  -6  13  12   16.78    1.75
   6  13 -12   15.42    1.94
  -6  13  11   -0.05    0.67
   6  13 -11   -0.69    0.87
   6  13 -11   -1.13    0.76
   6  13 -10   10.05    1.56
  -6  13  10    8.16    1.27
   6  13 -10    8.61    1.18
   6  13  -9    3.55    1.10
  -6  13   9    2.89    0.91
   6  13  -9    4.47    0.96
   6  13  -8    1.82    0.68
   6  13  -8    1.65    0.88
  -6  13   8    1.74    0.73
   6  13  -7   59.27    3.22
   6  13  -7   54.73    2.99
   6  13  -6   11.07    1.31
   6  13  -6   13.49    1.54
   6 -13  -5  147.41    5.55
   6  13  -5  161.12    5.69
   6  13  -5  148.96    5.55
   6  13  -4   22.33    1.83
   6  13  -4   21.95    1.90
   6 -13  -4   20.84    1.87
   6  13  -3  113.34    4.32
   6 -13  -3   99.06    4.31
   6  13  -3  107.92    4.55
   6  13  -2   25.44    1.82
   6 -13  -2   19.21    1.77
   6  13  -2   21.71    1.96
   6 -13  -1    0.49    0.63
   6  13  -1    1.23    0.80
   6  13   0   27.11    2.23
   6 -13   0   26.54    2.07
   6  13   1    3.45    0.97
   6 -13   1    4.39    1.05
   6  13   2   -0.09    0.81
   6 -13   2   -0.17    0.67
   6  13   3    7.13    1.22
   6 -13   3    9.25    1.40
   6 -13   4   86.28    4.17
   6  13   4   85.06    4.36
   6  13   5   11.26    1.68
   6 -13   5   10.64    1.55
   6 -13   6   28.93    2.39
   6  13   6   27.70    2.46
   6 -13   7    2.00    1.05
   6  13   7    2.44    1.04
   6 -13   8   29.49    2.64
   6 -13   9   12.87    1.76
   6 -13  10   38.23    3.06
   6 -13  11    0.51    0.93
   6 -13  12   20.91    2.44
   6 -13  13    3.21    1.35
   6 -13  14    2.61    1.09
   6  14 -17    4.03    1.42
   6  14 -16    9.95    1.86
  -6  14  15    9.39    1.44
   6  14 -15    4.92    1.36
   6  14 -14    3.47    1.25
  -6  14  14    4.09    1.16
   6  14 -13   25.84    2.50
  -6  14  13   21.11    2.09
  -6  14  12    7.57    1.34
   6  14 -12    7.89    1.54
   6  14 -11  109.44    5.17
   6  14 -11  118.71    4.77
  -6  14  11  106.15    4.85
   6  14 -10    2.82    1.07
  -6  14  10    0.98    0.78
   6  14 -10    1.93    0.87
   6  14  -9   14.87    1.59
   6  14  -9   13.22    1.66
  -6  14   9   11.04    1.52
   6  14  -8    0.94    0.70
   6  14  -8    1.44    0.77
  -6  14   8    2.17    0.84
   6  14  -7   26.38    2.20
   6  14  -7   26.84    2.15
   6 -14  -6    5.91    1.15
   6  14  -6    8.45    1.27
   6  14  -6    7.16    1.18
   6 -14  -5    0.24    0.68
   6  14  -5   -0.25    0.68
   6  14  -5   -0.29    0.61
   6  14  -4   76.67    3.56
   6  14  -4   67.08    3.59
   6 -14  -4   72.85    3.56
   6 -14  -3   37.98    2.50
   6  14  -3   33.50    2.47
   6  14  -2   64.30    3.56
   6 -14  -2   61.02    3.30
   6  14  -1   58.93    3.46
   6 -14  -1   59.04    3.24
   6  14   0   58.46    3.43
   6 -14   0   55.33    3.17
   6  14   1  249.64    8.52
   6 -14   1  262.22    8.22
   6 -14   2    1.00    0.83
   6  14   2   -0.39    1.00
   6 -14   3   25.78    2.17
   6  14   3   27.68    2.43
   6  14   4    5.56    1.27
   6 -14   4    2.73    0.85
   6 -14   5   16.76    1.88
   6  14   5   16.46    1.96
   6 -14   6   -1.02    0.92
   6  14   6    0.03    0.74
   6 -14   7    5.82    1.26
   6  14   7    4.03    1.22
   6 -14   8    0.92    0.96
   6 -14   9   26.94    2.53
   6 -14  10   10.90    1.85
   6 -14  11   -0.35    1.04
   6 -14  12   23.43    2.55
   6 -14  13    1.95    1.20
   6  15 -16    5.95    1.66
  -6  15  15    1.10    0.90
   6  15 -15    1.76    1.26
   6  15 -14    4.31    1.33
  -6  15  14    5.69    1.36
   6  15 -13    0.09    1.18
  -6  15  13    1.06    1.02
  -6  15  12   21.90    2.20
   6  15 -12   20.43    2.28
  -6  15  11    7.44    1.35
   6  15 -11    6.43    1.52
   6  15 -11    6.34    1.20
   6  15 -10    1.10    0.96
  -6  15  10    0.43    0.81
   6  15 -10    1.17    0.73
   6  15  -9   51.02    3.31
  -6  15   9   49.05    3.22
   6  15  -9   45.20    2.91
   6  15  -8    0.15    0.61
   6  15  -8    0.70    0.78
  -6  15   8    0.72    0.82
  -6  15   7   24.33    2.27
   6  15  -7   22.77    2.12
   6  15  -7   25.81    2.16
   6 -15  -7   23.48    2.04
   6 -15  -6   15.83    1.72
   6  15  -6   16.21    1.81
   6  15  -6   15.98    1.81
   6  15  -5   92.16    4.35
   6 -15  -5   92.15    4.17
   6 -15  -4    0.02    0.64
   6  15  -4    0.13    0.66
   6 -15  -3   62.14    3.32
   6  15  -3   53.10    3.33
   6  15  -2   14.26    1.72
   6 -15  -2   15.82    1.72
   6  15  -1    0.73    0.80
   6 -15  -1   -0.22    0.73
   6  15   0   21.51    2.16
   6 -15   0   24.94    2.11
   6  15   1    6.71    1.34
   6 -15   1    9.26    1.34
   6 -15   2    1.57    0.88
   6  15   2    1.20    0.94
   6 -15   3   76.55    3.93
   6  15   3   77.33    4.36
   6  15   4    6.95    1.47
   6 -15   4    6.53    1.28
   6 -15   5   30.74    2.52
   6  15   5   29.53    2.71
   6  15   6    0.80    0.97
   6 -15   6    0.69    0.89
   6 -15   7   25.76    2.42
   6  15   7   31.21    2.87
   6 -15   8    9.57    1.57
   6  15   8    8.73    1.72
   6 -15   9   37.38    3.02
   6 -15  10    6.98    1.51
   6 -15  11    0.51    0.91
   6 -15  12   10.19    1.76
  -6  16  15    4.99    1.38
   6  16 -15    6.02    1.58
  -6  16  14    0.81    0.98
   6  16 -14    0.70    1.04
   6  16 -13   18.31    2.37
  -6  16  13   19.92    2.21
   6  16 -12   35.40    3.01
  -6  16  12   38.20    2.94
  -6  16  11    0.97    0.87
   6  16 -11   -0.43    0.96
   6  16 -10   27.24    2.54
  -6  16  10   31.47    2.73
   6  16 -10   30.15    2.42
   6  16  -9   -0.96    0.89
   6  16  -9   -0.95    0.91
  -6  16   9   -2.65    1.32
   6  16  -8    3.77    1.10
   6  16  -8    2.09    0.92
  -6  16   8    1.53    0.99
   6  16  -7    3.62    1.03
  -6  16   7    4.71    1.19
   6  16  -6    6.47    1.22
   6  16  -5    8.38    1.39
   6  16  -4   -0.66    0.90
   6  16  -3   64.89    3.74
   6 -16  -2   34.76    2.46
   6  16  -2   34.04    2.77
   6  16  -1   24.18    2.38
   6 -16  -1   28.73    2.28
   6  16   0   47.80    3.31
   6 -16   0   45.30    2.91
   6  16   1    9.27    1.63
   6 -16   1    9.47    1.45
   6 -16   2    3.47    1.09
   6  16   2    4.39    1.37
   6  16   3    6.24    1.35
   6 -16   3    5.92    1.15
   6  16   4   -1.12    1.15
   6 -16   4    1.33    0.92
   6 -16   5   18.90    2.05
   6  16   5   19.85    2.27
   6  16   6    2.72    1.28
   6 -16   6    1.60    1.04
   6 -16   7   -0.12    0.91
   6  16   7    2.08    1.21
   6 -16   8    8.98    1.60
   6  16   8   12.02    2.05
   6 -16   9   19.88    2.31
   6 -16  10    3.50    1.19
   6 -16  11    4.04    1.20
   6  17 -14   27.12    2.69
  -6  17  14   28.57    2.70
   6  17 -13   41.05    3.38
  -6  17  13   34.49    2.99
  -6  17  12    0.82    0.98
   6  17 -12   -0.43    1.05
  -6  17  11   12.18    1.83
   6  17 -11   12.07    1.89
  -6  17  10    1.29    1.03
   6  17 -10    0.87    0.77
   6  17  -9    1.37    0.83
  -6  17   9    1.50    0.98
   6  17  -8   21.33    2.20
  -6  17   8   20.70    2.27
   6  17  -7    0.32    0.78
  -6  17   7    2.89    1.18
  -6  17   6   30.53    2.79
   6  17  -6   38.85    2.89
   6  17  -5    8.70    1.59
   6  17  -4   15.66    1.86
   6  17  -3    0.77    0.85
   6  17  -2    0.96    0.97
   6  17  -1    1.15    0.99
   6  17   0    9.67    1.58
   6  17   1    3.38    1.20
   6  17   2   12.84    1.95
   6  17   3    3.54    1.30
   6  17   4   21.93    2.48
   6  17   5    2.37    1.09
   6  17   6   16.27    2.38
  -6  18  13   14.11    1.98
  -6  18  12    2.13    1.30
  -6  18  11   11.07    1.79
  -6  18  10    4.65    1.36
   6  18  -9   25.22    2.40
  -6  18   9   25.62    2.62
   6  18  -8   20.48    2.18
  -6  18   8   20.41    2.33
   6  18  -7    4.30    1.16
  -6  18   7    1.72    1.23
  -6  18   6   29.35    2.82
   6  18  -6   32.89    2.78
  -6  18   5   -0.98    1.10
   6  18  -5   -0.69    0.81
   6  18  -4    1.54    1.21
   6  18  -3    0.27    0.84
   6  18  -2    3.09    1.14
   6  18  -1    5.48    1.44
   6  18   0   18.68    2.25
   6  18   1   20.75    2.39
   6  18   2   -0.22    1.03
   6  18   3    7.34    1.64
   6  19  -9    7.66    1.57
   6  19  -8    2.63    1.08
   6  19  -7    2.86    1.05
   6  19  -6   22.64    2.40
   6  19  -5   35.38    3.00
   6  19  -4    0.90    0.94
   6  19  -3   19.72    2.42
   6  19  -2    1.29    1.07
   6  19  -1    2.89    1.26
   7   0 -25    1.17    1.12
   7   0 -24    0.88    1.04
   7   0 -23   27.59    2.63
   7   0 -22    0.83    0.99
   7   0 -21    3.36    1.15
   7   0 -20    1.51    0.87
   7   0 -19   83.47    4.18
   7   0 -18   -0.15    0.73
   7   0 -17   28.65    2.29
   7   0 -16    0.50    0.71
   7   0 -15   28.91    2.19
   7   0 -14   -0.86    0.69
   7   0 -13   95.55    4.04
   7   0 -12    0.59    0.70
   7   0 -11    2.05    0.72
   7   0 -10   -0.28    0.53
   7   0  -9   21.19    1.66
  -7   0   8    0.04    0.50
   7   0  -8    0.23    0.62
   7   0  -7 1852.74   41.43
  -7   0   7 1946.02   41.12
   7   0  -6   -0.32    0.61
  -7   0   6    0.61    0.50
   7   0  -5 1350.07   29.94
  -7   0   5 1344.82   29.61
   7   0  -4    0.26    0.63
  -7   0   4    0.50    0.48
   7   0  -3   48.10    2.45
  -7   0   3   51.97    2.38
   7   0  -2   -0.49    0.63
  -7   0   2   -0.08    0.53
   7   0  -1  218.92    6.53
   7   0   0    0.23    0.44
   7   0   1  168.93    5.31
   7   0   2   -0.47    0.52
   7   0   3    2.10    0.65
   7   0   4    0.60    0.54
   7   0   5    4.71    0.91
   7   0   6    0.36    0.49
   7   0   7   17.89    1.60
   7   0   8    0.20    0.65
   7   0   9  308.78    9.15
   7   0  10    0.12    0.66
   7   0  11   22.97    2.05
   7   0  12    1.12    0.82
   7   0  13    0.41    0.77
   7   0  14    0.07    0.70
   7   0  15  100.23    5.01
   7   0  16    0.90    0.94
   7   0  17    3.18    1.16
   7   0  18    1.13    1.11
   7   1 -26   -0.98    1.12
   7   1 -25   -2.18    1.43
   7  -1 -24    1.55    1.00
   7   1 -24    7.01    1.72
   7  -1 -23    0.94    0.97
   7   1 -23    1.05    0.98
   7  -1 -22   37.45    2.94
   7   1 -22   40.79    3.12
   7  -1 -21    4.28    1.17
   7   1 -21    1.95    0.88
   7  -1 -20   41.75    2.90
   7   1 -20   42.59    3.03
   7  -1 -19    1.15    0.76
   7   1 -19    1.51    0.83
   7  -1 -18   23.65    2.02
   7   1 -18   22.08    2.07
   7  -1 -17    0.64    0.76
   7   1 -17    0.37    0.87
   7  -1 -16    9.35    1.41
   7   1 -16   10.25    1.42
   7  -1 -15    1.73    0.84
   7   1 -15    1.96    0.72
   7  -1 -14    1.92    0.62
   7   1 -14    2.23    0.78
   7  -1 -13   59.22    2.97
   7   1 -13   52.16    2.89
   7  -1 -12    4.03    0.89
   7   1 -12    4.18    0.94
   7  -1 -11   49.63    2.65
   7   1 -11   46.18    2.58
   7  -1 -10  129.16    4.57
   7   1 -10  126.79    4.69
  -7  -1  10  126.53    4.25
   7  -1  -9  225.11    6.81
   7   1  -9  225.66    6.90
  -7  -1   9  240.21    6.58
   7  -1  -8  136.81    4.70
   7   1  -8  131.96    4.71
  -7  -1   8  139.39    4.45
   7  -1  -7    0.25    0.62
   7   1  -7    0.02    0.61
  -7  -1   7    0.40    0.15
  -7  -1   7    0.44    0.42
  -7  -1   6  109.27    3.83
   7   1  -6  110.31    4.10
   7  -1  -6  108.55    4.08
  -7  -1   6  118.53    2.99
  -7   1   6  110.82    3.95
   7  -1  -5   18.72    1.47
   7   1  -5   18.19    1.49
  -7   1   5   17.93    1.35
  -7  -1   5   20.22    0.97
  -7  -1   5   18.39    1.38
   7  -1  -4  194.94    6.02
   7   1  -4  194.69    6.03
  -7  -1   4  204.04    5.82
  -7   1   4  198.03    5.81
   7  -1  -3  119.88    4.27
   7   1  -3  121.45    4.30
  -7   1   3  119.83    4.08
   7  -1  -2  131.34    4.50
   7   1  -2  133.82    4.54
  -7   1   2  125.51    4.27
   7   1  -1  498.99   12.68
  -7   1   1  523.94   12.50
   7   1   0  317.67    8.45
   7  -1   0  298.28    8.25
   7   1   0  304.66    8.08
   7   1   1  115.12    4.06
   7  -1   1  125.62    4.28
   7   1   2  164.70    5.15
   7  -1   2  164.44    5.34
   7   1   3  152.66    4.94
   7  -1   3  159.58    5.18
   7   1   4   41.51    2.28
   7  -1   4   45.64    2.46
   7   1   5  194.49    5.98
   7  -1   5  187.06    6.10
   7   1   6   17.61    1.51
   7  -1   6   15.74    1.53
   7   1   7   26.54    1.92
   7  -1   7   26.03    1.99
   7   1   8   17.96    1.65
   7  -1   8   19.26    1.76
   7   1   9   -1.21    0.80
   7  -1   9    0.25    0.63
   7   1  10    2.32    0.88
   7  -1  10    4.46    1.04
   7   1  11    1.28    0.73
   7  -1  11    0.88    0.82
   7  -1  12   74.58    3.97
   7   1  12   73.03    3.80
   7   1  13   25.47    2.25
   7  -1  13   23.89    2.23
   7  -1  14   20.69    2.13
   7   1  14   16.57    1.94
   7   1  15    5.39    1.38
   7  -1  15    3.62    1.11
   7   1  16    3.81    1.18
   7  -1  16    1.83    1.00
   7   1  17   12.43    1.88
   7  -1  17    9.41    1.70
   7  -1  18    7.70    1.56
   7   1  18    8.33    1.62
   7   1  19    5.12    1.42
   7   2 -25   -1.43    1.12
   7   2 -24   11.94    1.90
   7  -2 -23   17.01    2.02
   7   2 -23   18.23    2.25
   7  -2 -22   -1.44    0.97
   7   2 -22   -1.10    1.18
   7  -2 -21    5.45    1.33
   7   2 -21    4.85    1.23
   7  -2 -20    1.76    0.96
   7   2 -20   -0.27    1.08
   7  -2 -19   20.46    2.00
   7   2 -19   17.21    1.96
   7  -2 -18   94.11    4.29
   7   2 -18   95.87    4.60
   7  -2 -17    0.92    0.68
   7   2 -17    2.22    1.07
   7  -2 -16   68.62    3.38
   7   2 -16   62.92    3.50
   7  -2 -15    1.52    0.76
   7   2 -15    0.82    0.73
   7  -2 -14  157.19    5.45
   7   2 -14  149.08    5.63
   7  -2 -13    0.21    0.55
   7   2 -13   -0.78    0.82
   7  -2 -12   86.89    3.66
   7   2 -12   85.41    3.86
  -7  -2  12   94.94    3.45
   7  -2 -11   21.82    1.72
   7   2 -11   22.05    1.79
  -7  -2  11   23.77    1.52
   7  -2 -10   37.64    2.18
  -7  -2  10   35.75    1.92
  -7   2  10   37.05    1.09
   7   2 -10   38.00    2.28
  -7  -2   9   10.32    0.98
   7  -2  -9   10.76    1.16
  -7   2   9   10.00    0.53
   7   2  -9    8.32    1.14
   7   2  -8  135.60    4.77
   7  -2  -8  137.58    4.65
  -7  -2   8  133.24    4.30
   7  -2  -7   19.44    1.50
   7   2  -7   20.22    1.59
  -7  -2   7   19.06    0.82
  -7  -2   7   18.92    1.37
   7  -2  -6   92.87    3.59
  -7  -2   6   88.10    3.29
   7   2  -6   85.65    3.60
  -7  -2   6   95.06    2.57
  -7  -2   5  367.09    9.34
   7   2  -5  362.03    9.73
  -7   2   5  372.13    9.58
   7  -2  -5  373.67    9.69
   7  -2  -4    2.06    0.68
   7   2  -4    1.67    0.69
  -7   2   4    1.79    0.59
   7  -2  -3   14.00    1.29
  -7   2   3   12.34    1.15
   7   2  -3   14.26    1.30
   7   2  -2  171.10    5.47
  -7   2   2  176.76    5.37
   7   2  -1   27.01    1.78
   7   2  -1   25.78    1.52
  -7   2   1   22.91    1.56
   7   2   0   47.16    2.19
  -7   2   0   50.05    2.39
   7  -2   0   46.80    2.43
   7   2   0   54.46    2.57
   7  -2   1   12.92    1.23
   7   2   1   12.73    1.09
   7   2   2   21.49    1.44
   7  -2   2   21.16    1.63
   7   2   3   49.95    2.33
   7  -2   3   47.64    2.51
   7   2   4    1.22    0.49
   7  -2   4    1.63    0.58
   7   2   5    5.77    0.82
   7  -2   5    5.54    0.93
   7   2   6   25.22    1.75
   7  -2   6   25.92    1.97
   7  -2   7   19.58    1.76
   7   2   7   21.63    1.68
   7   2   8  159.53    5.55
   7  -2   8  166.70    5.94
   7   2   9    6.55    1.10
   7  -2   9    6.08    1.13
   7   2  10   32.70    2.28
   7  -2  10   33.21    2.46
   7   2  11   67.32    3.47
   7  -2  11   64.85    3.65
   7   2  12    2.94    0.93
   7  -2  12    2.52    1.00
   7   2  13   11.59    1.63
   7  -2  13   10.25    1.60
   7   2  14   -0.07    0.87
   7  -2  14    0.61    0.87
   7  -2  15   14.09    1.94
   7   2  15   14.89    1.85
   7  -2  16    8.45    1.62
   7   2  16    6.28    1.32
   7  -2  17   -0.16    1.00
   7   2  17    1.13    1.12
   7  -2  18    6.96    1.61
   7   2  18    4.55    1.28
   7   2  19    1.09    1.05
   7   3 -25   -1.94    1.42
   7   3 -24   16.93    2.29
   7   3 -23   18.77    2.31
   7  -3 -22    5.54    1.32
   7   3 -22    5.87    1.50
   7  -3 -21   20.39    2.03
   7   3 -21   19.32    2.18
   7  -3 -20    1.39    0.89
   7   3 -20    0.35    1.02
   7  -3 -19   25.85    2.15
   7   3 -19   29.25    2.54
   7  -3 -18   26.49    2.15
   7   3 -18   27.52    2.44
   7   3 -17   23.08    2.21
   7  -3 -17   24.92    2.00
  -7  -3  16   27.69    1.73
   7  -3 -16   30.49    2.17
   7   3 -16   25.33    2.26
   7  -3 -15    0.98    0.74
  -7  -3  15    0.95    0.50
   7   3 -15    0.03    0.70
   7   3 -14   20.66    1.95
   7  -3 -14   21.86    1.80
  -7  -3  14   23.75    1.53
   7  -3 -13    1.55    0.67
   7   3 -13    0.90    0.73
  -7  -3  13    1.52    0.50
  -7   3  12   29.89    1.09
   7   3 -12   29.83    2.17
  -7  -3  12   33.95    1.80
   7  -3 -12   30.98    2.02
  -7   3  11   86.15    2.34
   7  -3 -11   85.91    3.54
  -7  -3  11   82.99    3.13
   7   3 -11   79.98    3.68
   7  -3 -10   36.63    2.18
   7   3 -10   39.77    2.45
  -7   3  10   40.61    1.38
  -7  -3  10   38.89    1.96
   7   3  -9  211.20    6.56
   7  -3  -9  202.72    6.24
  -7  -3   9  209.16    5.93
   7  -3  -8   50.80    2.53
   7   3  -8   48.98    2.60
  -7  -3   8   48.64    2.25
   7  -3  -7   22.22    1.66
   7   3  -7   23.35    1.73
  -7  -3   7   23.08    1.45
   7  -3  -6   12.14    1.23
   7   3  -6   13.72    1.36
  -7  -3   6   14.16    0.80
   7  -3  -5    1.23    0.62
   7   3  -5    0.84    0.54
   7  -3  -4  124.30    4.40
   7   3  -4  128.37    4.44
  -7   3   4  125.24    4.31
   7   3  -3  111.22    4.11
  -7   3   3  118.70    4.09
  -7   3   2   10.72    1.08
   7   3  -2    8.70    1.05
   7   3  -1    2.33    0.67
   7   3  -1    2.63    0.57
   7  -3  -1    3.23    0.75
  -7   3   1    3.17    0.69
   7  -3   0   93.79    3.86
   7   3   0  103.83    3.46
  -7   3   0  103.68    3.73
   7   3   0  103.35    3.84
   7   3   1  223.52    6.59
   7   3   1  222.25    6.08
   7  -3   1  217.91    6.61
  -7   3  -1  217.16    6.38
   7  -3   2    0.53    0.61
   7   3   2    0.46    0.40
   7  -3   3   -0.22    0.66
   7   3   3    0.33    0.40
   7   3   4   10.02    1.00
   7  -3   4    7.04    0.99
   7   3   5    0.66    0.49
   7  -3   5    1.06    0.65
   7   3   6    7.06    1.02
   7  -3   6    6.52    0.99
   7  -3   7    0.68    0.61
   7   3   7    0.66    0.60
   7   3   8   32.26    2.08
   7  -3   8   33.91    2.41
   7   3   9    0.43    0.59
   7  -3   9   -0.06    0.63
   7  -3  10   10.58    1.47
   7   3  10   12.16    1.39
   7  -3  11   87.01    4.31
   7   3  11   82.25    3.87
   7  -3  12   32.79    2.64
   7   3  12   30.40    2.32
   7  -3  13   44.83    3.22
   7   3  13   47.43    3.01
   7   3  14   21.52    2.10
   7  -3  14   24.16    2.46
   7  -3  15    0.62    1.10
   7   3  15    0.64    0.72
   7   3  16    0.93    0.82
   7  -3  16    3.82    1.29
   7  -3  17   -1.73    1.19
   7   3  17   -0.85    1.11
   7  -3  18   10.93    2.03
   7   3  18    8.83    1.73
   7   3  19    1.79    1.29
   7   4 -24    3.92    1.40
   7   4 -23   -0.62    1.04
   7   4 -22   13.67    2.09
   7   4 -21    0.36    1.13
   7  -4 -20    1.30    0.83
   7   4 -20    0.73    0.98
   7  -4 -19   -0.10    0.80
   7   4 -19   -2.19    1.26
   7  -4 -18    3.59    0.93
   7   4 -18    3.09    0.97
   7  -4 -17   19.35    1.74
   7   4 -17   18.15    2.04
   7  -4 -16   13.30    1.45
   7   4 -16   12.26    1.63
  -7  -4  16   12.45    1.10
   7  -4 -15   28.57    2.05
   7   4 -15   32.61    2.45
  -7  -4  15   33.31    1.81
  -7  -4  14    2.63    0.60
   7  -4 -14    1.98    0.70
   7   4 -14    1.05    0.83
  -7  -4  13   53.58    2.34
   7  -4 -13   52.36    2.73
   7   4 -13   54.91    3.10
  -7   4  13   54.95    1.86
  -7   4  12    7.37    0.61
   7  -4 -12    7.67    1.02
   7   4 -12    7.14    1.17
  -7  -4  12    7.23    0.82
  -7   4  11    0.83    0.30
   7   4 -11    0.68    0.73
   7  -4 -11    1.47    0.61
  -7  -4  11    0.45    0.37
   7  -4 -10   39.05    2.25
   7   4 -10   41.07    2.50
  -7   4  10   43.91    1.64
  -7  -4  10   43.75    2.05
  -7  -4   9    3.57    0.63
   7  -4  -9    3.35    0.74
   7   4  -9    3.62    0.84
   7  -4  -8   46.56    2.43
   7   4  -8   44.30    2.53
   7   4  -7   13.23    1.35
   7  -4  -7   14.35    1.33
   7  -4  -6   -0.07    0.54
   7   4  -6    1.43    0.69
   7  -4  -5   42.95    2.33
   7   4  -5   44.49    2.37
   7   4  -4   17.79    1.50
   7   4  -3   39.38    2.15
  -7   4   3   37.27    2.11
   7   4  -2   50.52    2.50
  -7   4   2   51.03    2.47
   7   4  -1    5.45    0.86
   7   4  -1    5.11    0.62
   7  -4  -1    4.46    0.87
  -7   4   1    3.44    0.66
   7   4   0   11.23    1.13
   7  -4   0    8.52    1.06
   7   4   0   10.25    0.90
  -7   4   0   10.19    1.10
   7   4   1    2.27    0.69
   7  -4   1    2.55    0.78
   7   4   1    2.57    0.54
  -7   4  -1    1.66    0.63
  -7   4  -2   74.93    3.08
   7   4   2   76.96    2.85
   7  -4   2   71.34    3.30
   7   4   3    0.35    0.36
   7  -4   3   -0.13    0.51
   7   4   4   76.16    2.94
   7  -4   4   67.87    3.29
   7   4   5    4.11    0.73
   7  -4   5    3.41    0.87
   7   4   6   48.15    2.37
   7  -4   6   45.65    2.72
   7   4   7   70.77    3.07
   7  -4   7   67.52    3.46
   7   4   8    0.78    0.57
   7  -4   8    0.71    0.68
   7  -4   9   62.37    3.50
   7   4   9   58.06    2.97
   7   4  10   15.09    1.52
   7  -4  10   17.08    1.83
   7   4  11   -0.18    0.63
   7  -4  11    1.20    0.91
   7   4  12   41.56    2.71
   7  -4  12   41.11    3.02
   7   4  13    3.05    0.93
   7  -4  13    4.91    1.18
   7   4  14    1.57    0.82
   7  -4  14    3.59    1.15
   7  -4  15   38.17    3.10
   7   4  15   41.10    2.97
   7  -4  16   12.57    1.97
   7   4  16   10.22    1.65
   7   4  17   73.63    4.25
   7  -4  17   68.35    4.46
   7   4  18    2.88    1.11
   7   4  19   31.41    2.95
   7   5 -24   -1.04    1.21
   7   5 -23   12.74    1.92
   7   5 -22    2.58    1.36
   7   5 -21   -1.78    1.29
   7   5 -20    9.59    1.73
   7  -5 -19    8.64    1.23
   7   5 -19    7.80    1.54
   7  -5 -18    4.26    1.00
   7   5 -18    1.89    0.97
   7  -5 -17  227.30    7.14
   7   5 -17  213.26    7.80
   7  -5 -16    6.95    1.08
   7   5 -16    4.58    1.13
   7  -5 -15    0.24    0.67
   7   5 -15    0.38    0.80
  -7  -5  15    0.90    0.49
   7   5 -14   -0.02    0.78
   7  -5 -14    0.73    0.67
  -7  -5  14    0.63    0.43
  -7   5  14    0.53    0.28
   7  -5 -13    4.04    0.80
   7   5 -13    6.58    1.25
  -7   5  13    5.41    0.62
  -7  -5  13    6.58    0.81
   7  -5 -12   81.71    3.43
   7   5 -12   74.24    3.72
  -7   5  12   82.25    2.69
  -7  -5  12   86.10    3.05
   7  -5 -11   64.05    2.91
   7   5 -11   61.11    1.85
   7   5 -11   56.39    3.10
  -7   5  11   57.20    2.16
   7  -5 -10  130.51    4.54
   7   5 -10  126.18    4.90
   7   5 -10  130.61    3.41
  -7   5  10  129.68    3.79
   7  -5  -9   80.05    3.31
   7   5  -9   86.36    3.75
   7   5  -9   83.00    2.48
   7  -5  -8   17.23    1.37
   7   5  -8   15.17    1.49
   7   5  -8   14.96    0.88
   7   5  -7   46.40    1.77
   7  -5  -7   45.42    2.35
   7   5  -7   46.10    2.55
   7  -5  -6    5.01    0.87
   7   5  -6    5.30    0.89
   7   5  -6    5.35    0.61
   7   5  -5    7.77    1.06
   7   5  -4   16.52    1.45
   7   5  -3   31.40    1.94
  -7   5   2   83.33    3.32
   7   5  -2   75.05    3.22
   7   5  -1    6.46    0.71
   7  -5  -1    5.14    0.93
   7   5  -1    7.77    1.00
  -7   5   1    6.54    0.91
   7   5   0  109.13    3.97
   7   5   0  105.13    3.33
   7  -5   0   95.18    3.96
  -7   5   0  100.67    3.79
   7   5   1   70.14    3.05
   7   5   1   71.22    2.56
   7  -5   1   64.51    3.14
  -7   5  -1   69.97    2.99
   7   5   2  215.19    5.70
   7  -5   2  190.52    6.51
  -7   5  -2  213.67    6.24
   7   5   3   57.24    2.32
   7  -5   3   51.56    2.79
   7   5   4   29.02    1.62
   7  -5   4   25.96    1.97
   7   5   5    1.78    0.51
   7  -5   5    1.59    0.80
   7   5   6   14.14    1.21
   7  -5   6   12.29    1.42
   7   5   7   14.11    1.27
   7  -5   7   15.27    1.64
   7  -5   8   86.03    4.19
   7   5   8   98.36    3.77
   7  -5   9   37.65    2.70
   7   5   9   37.25    2.24
   7   5  10    3.78    0.84
   7  -5  10    3.05    1.14
   7   5  11    0.85    0.68
   7  -5  11    0.06    0.77
   7   5  12    1.89    0.76
   7  -5  12    0.02    0.86
   7   5  13   11.08    1.48
   7  -5  13   10.95    1.65
   7  -5  14    1.74    1.00
   7   5  14    1.94    0.85
   7   5  15    9.52    1.54
   7  -5  15    6.31    1.45
   7   5  16    1.47    0.81
   7  -5  16   -0.77    1.22
   7  -5  17    1.79    1.08
   7   5  17    0.67    0.78
   7   6 -23    6.24    1.66
   7   6 -22   -0.23    1.03
   7   6 -21    1.40    1.21
   7   6 -20    1.51    1.06
   7   6 -19    5.65    1.38
   7   6 -18    2.63    0.96
   7  -6 -17   19.03    1.63
   7   6 -17   16.49    2.03
   7  -6 -16  264.19    7.70
   7   6 -16  246.25    8.57
   7  -6 -15   -0.27    0.54
   7   6 -15    0.01    0.91
  -7   6  14    1.04    0.37
   7  -6 -14    0.80    0.53
   7   6 -14    0.16    0.87
   7  -6 -13   66.77    3.05
  -7   6  13   63.73    2.46
   7   6 -13   61.09    3.40
   7  -6 -12   53.91    2.64
   7   6 -12   48.70    2.94
  -7   6  12   54.45    2.21
  -7   6  11    3.98    0.61
   7  -6 -11    4.14    0.84
   7   6 -11    3.36    0.90
   7   6 -11    3.92    0.47
  -7   6  10   11.31    0.95
   7  -6 -10    9.26    1.12
   7   6 -10   11.33    1.45
   7   6 -10   11.82    0.82
   7   6  -9   43.00    1.72
   7   6  -9   37.90    2.49
   7  -6  -9   43.97    2.29
   7   6  -8   55.53    2.07
   7   6  -8   55.60    2.91
   7  -6  -8   51.46    2.58
   7  -6  -7   54.40    2.64
   7   6  -7   59.00    2.93
   7   6  -7   55.92    2.16
   7   6  -6   74.22    3.32
   7   6  -6   73.63    2.62
   7   6  -5   16.97    1.50
   7   6  -5   17.76    1.17
   7   6  -4  335.89    9.00
   7   6  -4  320.77    8.25
   7   6  -3    2.27    0.53
   7   6  -3    1.87    0.69
   7   6  -2   50.09    2.53
   7   6  -1   -0.12    0.53
   7   6  -1   -0.63    0.37
   7  -6  -1   -0.03    0.52
  -7   6   1   -0.95    0.54
   7   6   0   14.79    1.38
   7   6   0   16.68    1.04
   7  -6   0   16.50    1.54
  -7   6   0   16.34    1.36
   7  -6   1    0.06    0.61
   7   6   1   -0.48    0.50
  -7   6  -1    0.58    0.61
   7   6   1   -0.38    0.30
   7   6   2    0.66    0.54
   7   6   2    0.51    0.35
  -7   6  -2    1.16    0.54
   7  -6   2    0.54    0.62
   7   6   3   32.55    1.60
   7  -6   3   29.72    2.13
  -7   6  -3   32.14    1.95
   7   6   4    6.60    0.75
   7  -6   4    4.81    0.97
   7   6   5    1.14    0.47
   7  -6   5    1.13    0.75
   7   6   6  194.89    5.61
   7  -6   6  178.25    6.47
   7  -6   7   21.53    1.97
   7   6   7   22.95    1.58
   7   6   8    4.33    0.80
   7  -6   8    7.11    1.36
   7  -6   9   14.87    1.79
   7   6   9   17.15    1.47
   7   6  10    4.11    0.87
   7  -6  10    3.78    1.13
   7   6  11    5.01    0.96
   7  -6  11    3.53    1.10
   7  -6  12   16.32    1.96
   7   6  12   18.46    1.73
   7  -6  13    0.73    0.94
   7   6  13    1.88    0.88
   7  -6  14   20.44    2.30
   7  -6  15    1.03    0.94
   7  -6  16    0.35    1.00
   7   7 -22   -0.70    1.43
   7   7 -21   10.06    1.97
   7   7 -20    1.50    1.06
   7   7 -19    8.51    1.64
   7   7 -18    0.59    0.93
   7   7 -17    1.42    1.06
   7  -7 -16    6.39    1.03
   7   7 -16    3.06    0.92
   7  -7 -15    2.86    0.72
   7   7 -15    2.51    0.95
   7  -7 -14   36.41    2.16
  -7   7  14   35.43    1.84
   7   7 -14   35.62    2.70
   7  -7 -13    7.64    1.09
   7   7 -13    8.23    1.37
  -7   7  13    7.44    0.86
   7  -7 -12  112.04    4.15
   7   7 -12  106.38    4.74
  -7   7  12  119.92    3.87
   7  -7 -11    1.07    0.55
   7   7 -11    1.47    0.37
   7   7 -11    1.29    0.81
  -7   7  11    1.78    0.54
   7  -7 -10   84.93    3.44
  -7   7  10   90.01    3.24
   7   7 -10   81.25    3.91
   7   7 -10   88.01    2.88
   7  -7  -9   45.83    2.39
   7   7  -9   45.85    2.82
   7   7  -9   49.89    2.03
   7   7  -8  237.48    6.21
   7   7  -8  226.60    7.26
   7   7  -7   76.77    2.76
   7   7  -7   74.48    3.47
   7   7  -6   15.64    1.16
   7   7  -6   15.01    1.48
   7   7  -5   11.39    1.26
   7   7  -5   10.80    0.98
   7   7  -4    4.85    0.91
   7   7  -4    6.13    0.78
   7   7  -3  106.77    3.75
   7   7  -3  107.77    4.12
   7   7  -2  121.11    4.35
   7   7  -2  113.53    4.04
   7  -7  -2  114.69    4.53
   7   7  -2  124.47    3.46
   7  -7  -1   11.45    1.32
  -7   7   1   12.56    1.31
   7   7  -1   13.39    1.33
   7   7  -1   13.19    1.21
   7   7  -1   13.80    0.86
   7   7   0   49.97    2.54
   7   7   0   53.08    1.87
   7  -7   0   43.71    2.60
  -7   7   0   49.14    2.54
   7  -7   1    7.39    1.10
   7   7   1    8.20    1.04
   7   7   1    8.33    0.68
  -7   7  -1    7.81    0.99
   7   7   2  132.20    4.51
  -7   7  -2  124.10    4.45
   7   7   2  133.83    3.76
   7  -7   2  124.33    4.88
   7   7   3  100.12    3.16
   7  -7   3   95.42    4.18
  -7   7  -3  104.02    3.85
   7   7   4  181.90    4.99
   7  -7   4  172.20    6.15
   7  -7   5   86.39    4.09
   7   7   5   94.19    3.18
   7   7   6   12.69    1.07
   7  -7   6   10.22    1.42
   7   7   7    0.15    0.47
   7  -7   7    0.77    0.65
   7   7   8    4.39    0.78
   7  -7   8    6.14    1.25
   7  -7   9   97.79    4.73
   7   7   9  105.82    3.95
   7  -7  10   37.53    2.88
   7  -7  11   49.11    3.36
   7  -7  12    3.08    1.17
   7  -7  13   17.26    2.15
   7  -7  14   58.96    3.92
   7  -7  15   37.00    3.24
   7  -7  16   14.66    2.08
   7   8 -22    0.77    0.97
   7   8 -21   14.29    2.20
   7   8 -20    5.44    1.52
   7   8 -19    5.21    1.25
   7   8 -18   10.84    1.79
   7   8 -17  130.32    5.89
   7   8 -16    2.09    0.98
   7   8 -15   93.00    4.68
   7   8 -14   44.27    3.08
   7  -8 -14   47.18    2.47
  -7   8  14   51.11    2.41
   7  -8 -13   12.71    1.22
   7   8 -13   11.64    1.53
  -7   8  13   14.15    1.20
   7  -8 -12    6.62    0.92
  -7   8  12    5.62    0.83
   7   8 -12    4.92    1.11
   7  -8 -11   10.43    1.11
   7   8 -11   10.82    1.52
   7   8 -11   11.07    0.95
  -7   8  11   10.45    1.07
   7   8 -10    4.28    0.62
   7   8 -10    4.39    1.05
  -7   8  10    4.19    0.73
   7   8  -9    9.15    1.30
   7   8  -9    9.13    0.92
   7   8  -8  107.79    3.59
   7   8  -8  102.07    4.33
   7   8  -7   19.51    1.35
   7   8  -7   19.59    1.73
   7   8  -6   27.16    1.63
   7   8  -6   25.03    1.89
   7   8  -5  130.00    4.75
   7   8  -5  126.62    4.24
   7   8  -4   36.57    2.27
   7   8  -4   33.65    1.90
   7   8  -3   87.26    3.58
   7   8  -3   81.83    3.28
   7   8  -2    0.98    0.27
   7   8  -2    0.77    0.48
   7  -8  -2    1.45    0.59
   7   8  -2    0.72    0.49
   7   8  -1   47.61    2.49
   7   8  -1   47.75    2.47
   7   8  -1   49.80    1.67
   7  -8  -1   47.62    2.72
   7   8   0   46.60    2.42
   7   8   0   43.92    1.55
   7   8   0   45.58    2.48
   7  -8   0   41.16    2.55
  -7   8   0   46.80    2.47
   7  -8   1    2.13    0.74
   7   8   1    1.17    0.54
  -7   8  -1    2.96    0.75
   7   8   1    1.94    0.35
   7   8   1    3.15    0.80
   7   8   2    3.63    0.83
   7   8   2    2.88    0.40
   7  -8   2    3.81    0.90
  -7   8  -2    2.95    0.67
   7  -8   3    2.57    0.83
  -7   8  -3    3.43    0.73
   7  -8   4   15.10    1.59
  -7   8  -4   13.77    1.30
   7  -8   5  114.30    4.81
   7  -8   6    0.80    0.74
   7  -8   7  240.30    8.03
   7  -8   8   11.60    1.61
   7  -8   9    5.39    1.20
   7  -8  10   42.45    3.10
   7  -8  11   58.27    3.70
   7  -8  12    3.89    1.17
   7  -8  13    6.87    1.51
   7  -8  14    1.02    0.92
   7  -8  15    2.91    1.34
   7   9 -21    6.76    1.72
   7   9 -20   17.66    2.38
   7   9 -19    1.74    1.23
   7   9 -18   63.43    4.06
   7   9 -17   -1.13    0.87
   7   9 -16  101.53    5.08
   7   9 -15   10.08    1.61
   7   9 -14   -0.31    1.06
  -7   9  14    1.31    0.61
   7   9 -13   35.04    2.68
  -7   9  13   33.14    2.03
  -7   9  12   12.58    1.22
   7   9 -12   11.54    1.53
   7   9 -11  106.81    4.86
  -7   9  11  116.46    4.21
   7   9 -11  116.92    3.85
   7   9 -10    0.90    0.49
   7   9 -10   -0.12    0.73
  -7   9  10    0.14    0.52
   7   9  -9   88.63    4.14
   7   9  -9   97.37    3.45
   7   9  -8   18.84    1.75
   7   9  -8   16.26    1.25
   7   9  -7   26.19    2.00
   7   9  -7   25.29    1.62
   7   9  -6  118.55    4.69
   7   9  -6  122.31    4.20
   7   9  -5    6.82    1.11
   7   9  -5    3.83    0.74
   7   9  -4    2.23    0.73
   7   9  -4    2.24    0.62
   7   9  -3   28.49    1.92
   7  -9  -3   25.72    2.01
   7   9  -3   29.60    1.90
   7  -9  -2    1.65    0.78
   7   9  -2    0.66    0.59
   7   9  -2    0.37    0.48
   7   9  -1   26.45    1.86
   7   9  -1   27.56    1.87
   7  -9  -1   28.51    2.09
   7   9   0   28.28    1.92
   7   9   0   28.11    1.99
  -7   9   0   31.74    2.04
   7  -9   0   26.13    2.07
   7   9   1   81.40    3.38
   7   9   1   75.71    3.56
   7  -9   1   83.11    3.85
  -7   9  -1   85.04    3.54
   7   9   2   20.53    1.57
   7   9   2   17.41    1.64
  -7   9  -2   19.48    1.54
   7  -9   2   18.35    1.75
   7  -9   3  184.11    6.53
  -7   9  -3  192.13    5.97
  -7   9  -4    1.80    0.63
   7  -9   4    4.60    1.02
   7  -9   5  100.96    4.54
   7  -9   6   32.50    2.50
   7  -9   7  121.52    5.25
   7  -9   8   27.37    2.41
   7  -9   9    1.10    0.99
   7  -9  10   37.69    2.94
   7  -9  11    4.86    1.32
   7  -9  12    0.06    0.81
   7  -9  13    6.12    1.64
   7  -9  14    3.14    1.31
   7  -9  15   13.99    2.17
   7  10 -20   -0.30    1.19
   7  10 -19    2.17    1.17
   7  10 -18   25.78    2.73
   7  10 -17    2.07    1.11
   7  10 -16  131.42    6.00
   7  10 -15    1.78    0.92
  -7  10  14   54.49    2.78
   7  10 -14   48.95    3.34
  -7  10  13    5.93    0.98
   7  10 -13    4.54    1.22
   7  10 -12   42.91    2.99
  -7  10  12   43.22    2.45
  -7  10  11   22.33    1.74
   7  10 -11   21.43    2.03
   7  10 -11   20.44    1.47
  -7  10  10   44.35    2.49
   7  10 -10   45.12    2.91
   7  10 -10   43.00    2.21
   7  10  -9    7.01    0.89
   7  10  -9    3.81    1.00
   7  10  -8    4.01    1.02
   7  10  -8    3.09    0.69
   7  10  -7  114.10    4.60
   7  10  -7  108.41    4.02
   7  10  -6   18.45    1.47
   7  10  -6   18.93    1.77
   7  10  -5    0.23    0.51
   7  10  -5   -0.82    0.72
   7  10  -4   20.06    1.64
   7  10  -4   21.87    1.74
   7  10  -3   19.76    1.63
   7  10  -3   22.52    1.76
   7 -10  -3   18.84    1.77
   7  10  -2   11.04    1.26
   7  10  -2   15.16    1.43
   7 -10  -2   12.37    1.45
   7  10  -1   25.67    1.80
   7  10  -1   24.16    1.88
   7 -10  -1   23.44    1.97
   7 -10   0    0.02    0.60
   7  10   0    0.33    0.60
   7  10   0    0.45    0.57
   7  10   1   21.43    1.60
   7  10   1   18.56    1.72
  -7  10  -1   20.90    1.68
   7 -10   1   20.60    1.89
   7 -10   2    3.40    0.97
   7  10   2    4.33    0.98
   7  10   2    3.23    0.82
  -7  10  -2    4.12    0.83
   7 -10   3   49.47    2.97
   7  10   3   49.34    2.96
  -7  10  -3   53.76    2.69
  -7  10  -4    7.13    0.97
   7 -10   4    7.28    1.21
  -7  10  -5   19.91    1.55
   7 -10   5   14.56    1.73
   7 -10   6   13.19    1.67
   7 -10   7    1.81    0.80
   7 -10   8   51.70    3.37
   7 -10   9   34.86    2.85
   7 -10  10    2.43    0.98
   7 -10  11    1.58    1.16
   7 -10  12    5.22    1.37
   7 -10  13    1.36    1.06
   7 -10  14    1.92    1.10
   7  11 -19   14.68    2.18
   7  11 -18   36.07    3.25
   7  11 -17   26.19    2.68
   7  11 -16    3.53    1.19
   7  11 -15    7.27    1.49
   7  11 -14   15.34    1.95
  -7  11  14   16.92    1.62
  -7  11  13    7.89    1.17
   7  11 -13    7.73    1.43
  -7  11  12    1.44    0.69
   7  11 -12    0.89    0.92
   7  11 -11    6.89    0.95
   7  11 -11    6.56    1.29
  -7  11  11    9.73    1.22
   7  11 -10   91.03    4.39
  -7  11  10   90.30    3.93
   7  11 -10   89.51    3.60
   7  11  -9    5.98    0.97
   7  11  -9    7.01    1.29
   7  11  -8   21.72    2.04
   7  11  -8   20.19    1.62
   7  11  -7    0.97    0.78
   7  11  -7    2.06    0.62
   7  11  -6    1.38    0.64
   7  11  -6    2.09    0.70
   7  11  -5    1.65    0.73
   7  11  -5    0.60    0.62
   7 -11  -4    0.67    0.69
   7  11  -4    0.51    0.57
   7  11  -4    0.25    0.73
   7  11  -3   41.05    2.44
   7  11  -3   37.52    2.38
   7 -11  -3   34.55    2.44
   7 -11  -2    3.46    0.91
   7  11  -2    1.58    0.63
   7  11  -2    1.94    0.61
   7  11  -1   27.33    1.89
   7  11  -1   22.12    1.88
   7 -11  -1   21.15    1.88
   7  11   0   23.62    1.71
   7 -11   0   26.91    2.15
   7  11   0   23.90    1.98
  -7  11  -1   46.97    2.63
   7  11   1   47.37    2.44
   7 -11   1   41.48    2.70
   7  11   1   43.04    2.73
   7  11   2   64.53    3.46
  -7  11  -2   68.34    3.19
   7 -11   2   66.14    3.56
   7  11   3    0.20    0.73
   7 -11   3    0.42    0.69
  -7  11  -3    0.73    0.59
  -7  11  -4    1.56    0.59
   7  11   4   -0.09    0.81
   7 -11   4    1.27    0.75
   7 -11   5    0.31    0.66
   7 -11   6    1.15    0.76
   7 -11   7    0.72    0.77
   7 -11   8    0.62    0.73
   7 -11   9   -0.76    0.91
   7 -11  10   34.57    2.96
   7 -11  11    2.23    1.17
   7 -11  12   41.28    3.33
   7 -11  13   21.78    2.44
   7 -11  14    0.09    1.03
   7  12 -19   22.44    2.67
   7  12 -18   14.33    2.08
   7  12 -17   27.96    2.86
   7  12 -16    2.01    1.28
   7  12 -15   57.15    3.85
   7  12 -14    3.62    1.21
  -7  12  14    1.99    0.82
  -7  12  13   11.97    1.43
   7  12 -13   11.92    1.80
  -7  12  12   16.62    1.67
   7  12 -12   18.06    2.03
   7  12 -11    5.85    1.37
  -7  12  11    6.15    1.02
   7  12 -10   31.23    2.51
  -7  12  10   30.37    2.22
   7  12 -10   32.82    2.16
   7  12  -9   12.49    1.36
  -7  12   9   12.09    1.45
   7  12  -9   12.53    1.61
   7  12  -8   26.72    2.30
   7  12  -8   27.69    2.01
   7  12  -7  107.93    4.70
   7  12  -7  110.64    4.35
   7  12  -6   -0.03    0.70
   7  12  -6    1.11    0.66
   7  12  -5    7.02    1.18
   7  12  -5    4.28    0.94
   7  12  -4    4.49    1.03
   7 -12  -4    4.98    1.03
   7  12  -4    3.81    0.83
   7  12  -3   24.84    2.01
   7  12  -3   20.49    1.75
   7 -12  -3   26.36    2.09
   7 -12  -2    0.36    0.66
   7  12  -2    1.64    0.73
   7  12  -2    0.22    0.64
   7  12  -1   86.38    3.61
   7  12  -1   81.46    3.90
   7 -12  -1   82.97    4.02
   7  12   0    2.52    0.78
   7 -12   0    1.19    0.88
  -7  12  -1    2.42    0.72
   7  12   1    2.33    0.99
   7 -12   1    2.64    0.88
   7  12   2    7.82    1.30
   7 -12   2   12.31    1.59
  -7  12  -2   10.34    1.25
  -7  12  -3    0.20    0.49
   7  12   3   -0.24    0.67
   7 -12   3    0.83    0.68
   7 -12   4    1.85    0.88
   7  12   4    0.76    0.85
   7 -12   5    4.52    1.15
   7 -12   6    1.89    0.91
   7 -12   7   24.90    2.32
   7 -12   8   11.66    1.70
   7 -12   9    9.59    1.61
   7 -12  10   29.49    2.68
   7 -12  11    2.23    1.26
   7 -12  12   -0.38    1.06
   7 -12  13   -0.63    1.13
   7  13 -18   -2.01    1.39
   7  13 -17    1.13    1.27
   7  13 -16    8.51    1.74
   7  13 -15    1.14    1.00
   7  13 -14   14.53    1.99
  -7  13  14   12.50    1.56
  -7  13  13    2.84    0.91
   7  13 -13    2.31    0.87
  -7  13  12    2.47    0.85
   7  13 -12    2.01    0.96
   7  13 -11    6.64    1.34
  -7  13  11    9.55    1.39
   7  13 -10    1.72    0.78
   7  13 -10    0.80    1.00
  -7  13  10    0.94    0.69
   7  13  -9   44.90    3.05
  -7  13   9   40.60    2.75
   7  13  -9   43.05    2.61
   7  13  -8   21.54    2.04
   7  13  -8   17.80    1.65
   7  13  -7   32.35    2.44
   7  13  -7   34.84    2.33
   7  13  -6   -0.19    0.68
   7  13  -6   -0.02    0.67
   7  13  -5    0.28    0.64
   7 -13  -5    0.25    0.70
   7  13  -5    0.52    0.77
   7  13  -4   93.62    4.04
   7 -13  -4   85.69    4.10
   7  13  -4   90.67    4.13
   7 -13  -3   15.26    1.66
   7  13  -3   14.23    1.52
   7  13  -3   15.03    1.63
   7 -13  -2    1.70    0.84
   7  13  -2    1.14    0.65
   7 -13  -1   14.91    1.66
   7  13  -1   13.54    1.66
   7  13   0  149.14    5.87
   7 -13   0  155.76    5.90
   7 -13   1  126.54    5.22
   7  13   1  118.58    5.17
  -7  13  -2   86.54    3.81
   7 -13   2   91.92    4.33
   7  13   2   80.21    4.19
   7  13   3   31.02    2.58
   7 -13   3   30.63    2.45
   7  13   4   69.00    3.99
   7 -13   4   73.91    3.96
   7  13   5    0.18    0.78
   7 -13   5   -1.12    0.86
   7 -13   6   10.40    1.67
   7 -13   7   -0.07    0.81
   7 -13   8    0.37    0.80
   7 -13   9    3.55    1.27
   7 -13  10   17.87    2.31
   7 -13  11   41.36    3.39
   7 -13  12    4.58    1.31
   7  14 -17    3.57    1.32
   7  14 -16    9.85    1.86
   7  14 -15    7.74    1.72
   7  14 -14    8.68    1.68
  -7  14  14   10.26    1.54
  -7  14  13    1.64    0.94
   7  14 -13    3.63    1.39
  -7  14  12    3.89    1.03
   7  14 -12    4.14    1.29
   7  14 -11    1.93    1.03
  -7  14  11    0.52    0.75
   7  14 -10    0.53    0.70
   7  14 -10   -0.32    0.81
  -7  14  10    0.21    0.78
   7  14  -9   25.25    2.33
   7  14  -9   21.11    1.88
  -7  14   9   22.29    2.12
  -7  14   8   27.33    2.31
   7  14  -8   26.52    2.26
   7  14  -8   29.19    2.24
   7  14  -7    1.48    0.76
   7  14  -7    1.67    0.69
   7  14  -6  201.02    6.94
   7 -14  -6  187.44    6.83
   7  14  -6  199.60    6.84
   7 -14  -5    3.80    0.98
   7  14  -5    4.40    1.09
   7  14  -5    2.94    0.97
   7 -14  -4    9.51    1.36
   7  14  -4    9.69    1.43
   7  14  -3   95.41    4.45
   7 -14  -3   91.94    4.30
   7  14  -2   85.19    4.26
   7 -14  -2   86.19    4.19
   7  14  -1   71.87    3.90
   7 -14  -1   71.14    3.77
   7  14   0   41.09    2.92
   7 -14   0   39.48    2.77
   7  14   1   22.02    2.16
   7 -14   1   21.15    2.03
   7  14   2    6.50    1.31
   7 -14   2    2.35    0.77
   7  14   3    2.60    0.99
   7 -14   3    0.55    0.73
   7 -14   4    5.84    1.30
   7  14   4    4.44    1.18
   7 -14   5    7.18    1.38
   7  14   5    4.00    1.20
   7  14   6    7.57    1.43
   7 -14   6    8.31    1.47
   7 -14   7    0.50    0.92
   7 -14   8   66.71    4.13
   7 -14   9   14.12    2.02
   7 -14  10   40.09    3.29
   7 -14  11    4.23    1.35
   7  15 -16   12.12    2.01
   7  15 -15   -0.65    1.19
   7  15 -14   18.31    2.40
  -7  15  14   19.35    2.10
  -7  15  13    4.48    1.08
   7  15 -13    6.43    1.51
   7  15 -12   49.33    3.60
  -7  15  12   54.14    3.42
  -7  15  11    0.73    0.82
   7  15 -11    0.83    1.05
   7  15 -10   81.00    4.41
  -7  15  10   78.13    4.21
   7  15  -9   13.34    1.58
   7  15  -9   17.00    2.02
  -7  15   9   14.40    1.80
   7  15  -8   18.72    2.00
   7  15  -8   16.24    1.74
  -7  15   8   16.03    1.85
   7 -15  -7    3.68    1.00
   7  15  -7    1.10    0.81
   7  15  -7    3.45    1.05
   7 -15  -6    0.21    0.70
   7  15  -6    1.53    0.75
   7 -15  -5   15.62    1.75
   7  15  -5   21.74    2.08
   7  15  -4   14.17    1.73
   7 -15  -4   14.68    1.75
   7  15  -3   35.27    2.68
   7 -15  -3   37.62    2.64
   7  15  -2    1.94    0.92
   7 -15  -2    3.52    1.02
   7  15  -1    0.71    0.82
   7 -15  -1    0.03    0.71
   7  15   0   72.55    4.13
   7 -15   0   75.30    3.93
   7 -15   1   39.56    2.85
   7  15   1   42.32    3.06
   7 -15   2   70.89    3.86
   7  15   2   67.38    4.03
   7 -15   3    0.06    0.75
   7  15   3   -0.20    0.89
   7 -15   4   31.70    2.64
   7  15   4   22.85    2.35
   7  15   5    1.85    1.15
   7 -15   5    1.14    1.02
   7 -15   6   14.01    1.96
   7  15   6   18.97    2.23
   7 -15   7    4.94    1.27
   7 -15   8    0.72    1.03
   7 -15   9    2.39    1.26
   7 -15  10    2.68    1.18
   7  16 -15   22.91    2.73
   7  16 -14    1.38    1.02
   7  16 -13   39.53    3.27
  -7  16  13   37.34    2.95
  -7  16  12    0.58    0.96
   7  16 -12    0.15    1.00
   7  16 -11   15.13    2.00
  -7  16  11   14.64    1.94
   7  16 -10   12.61    1.81
  -7  16  10   14.07    1.87
   7  16  -9    5.31    1.25
   7  16  -9    3.92    1.21
  -7  16   9    3.74    1.19
   7  16  -8    1.85    0.77
  -7  16   8    0.83    0.83
  -7  16   7   33.29    2.79
   7  16  -7   33.98    2.64
   7  16  -6   43.12    3.00
   7 -16  -5    1.03    0.80
   7  16  -5    2.17    1.05
   7 -16  -4   15.97    1.74
   7  16  -4   15.69    1.96
   7  16  -3    8.81    1.54
   7 -16  -3    8.95    1.42
   7  16  -2   31.55    2.71
   7 -16  -2   26.25    2.28
   7  16  -1    8.15    1.52
   7 -16  -1    6.09    1.17
   7 -16   0   -0.36    0.84
   7  16   0   -0.19    0.92
   7  16   1    1.27    1.05
   7 -16   1    0.72    0.75
   7  16   2    0.68    0.78
   7 -16   2    3.33    1.13
   7 -16   3    5.86    1.27
   7  16   3    3.32    1.09
   7  16   4    3.58    1.30
   7 -16   4    1.02    0.87
   7  16   5    4.90    1.48
   7 -16   5    3.92    1.08
   7 -16   6   55.40    3.74
   7  16   6   59.28    4.06
   7 -16   7    0.07    1.00
   7 -16   8   10.75    1.78
   7 -16   9   41.65    3.32
   7  17 -14    0.00    1.04
  -7  17  13   15.39    2.03
   7  17 -13   15.83    2.26
  -7  17  12    7.32    1.47
   7  17 -12    7.15    1.48
  -7  17  11   16.42    2.02
  -7  17  10   15.67    2.07
  -7  17   9   12.31    1.84
   7  17  -8    6.17    1.30
  -7  17   8    8.50    1.63
  -7  17   7   31.25    2.82
   7  17  -7   29.58    2.62
   7  17  -6    0.54    0.81
   7  17  -5    4.47    1.26
   7  17  -4    7.88    1.54
   7  17  -3    4.02    1.34
   7  17  -2    7.54    1.54
   7  17  -1    1.87    1.18
   7  17   0   37.35    3.10
   7  17   1   35.89    3.08
   7  17   2    2.93    1.08
   7  17   3   -0.45    1.17
   7  17   4    6.43    1.70
   7 -17   4    2.48    1.05
   7 -17   5    8.96    1.66
   7 -17   6    2.07    1.08
   7 -17   7    1.29    1.02
   7 -17   8    6.04    1.47
  -7  18  12    9.13    1.77
  -7  18  11    5.78    1.42
  -7  18  10   -0.40    1.08
  -7  18   9    3.70    1.16
   7  18  -8    0.92    0.96
  -7  18   8    0.13    0.91
  -7  18   7    2.04    0.98
   7  18  -7    0.97    0.86
  -7  18   6    0.28    1.07
   7  18  -6    1.38    0.89
   7  18  -5   11.05    1.78
   7  18  -4    2.48    1.10
   7  18  -3    2.04    1.06
   7  18  -2    1.14    0.90
   7  18  -1   -0.97    1.07
   7  18   0    0.43    0.97
   7  18   1    2.49    1.30
   7  19  -7    2.82    1.28
   7  19  -6   15.88    2.17
   7  19  -5    0.54    0.89
   7  19  -4    3.85    1.29
   8   0 -26   -0.48    1.10
   8   0 -25    0.46    1.13
   8   0 -24   13.42    1.98
   8   0 -23    1.61    1.04
   8   0 -22    4.88    1.40
   8   0 -21   -0.84    1.17
   8   0 -20  210.64    7.68
   8   0 -19    0.22    0.95
   8   0 -18    2.31    0.90
   8   0 -17    1.08    0.89
   8   0 -16    5.30    1.16
   8   0 -15   -0.96    0.82
   8   0 -14   -0.28    0.81
   8   0 -13    0.70    0.73
   8   0 -12   25.35    1.99
   8   0 -11   -0.31    0.64
   8   0 -10  338.54    9.58
  -8   0  10  344.79    9.21
   8   0  -9   -0.10    0.71
  -8   0   9   -0.15    0.49
   8   0  -8  587.49   14.74
  -8   0   8  595.04   12.69
  -8   0   8  588.13   14.39
   8   0  -7    0.47    0.59
  -8   0   7   -0.68    0.58
  -8   0   6  714.96   16.77
   8   0  -6  698.23   17.06
   8   0  -5   -0.05    0.63
  -8   0   5    0.88    0.64
   8   0  -4  400.08   10.72
  -8   0   4  407.76   10.48
   8   0  -3    0.45    0.65
  -8   0   3    0.19    0.50
   8   0  -2   69.79    3.20
   8   0  -1    0.54    0.52
   8   0   0  370.37    9.80
   8   0   1   -0.05    0.51
   8   0   2  507.56   12.78
   8   0   3   -0.35    0.55
   8   0   4   48.22    2.64
   8   0   5   -0.20    0.62
   8   0   6    0.21    0.63
   8   0   7    0.37    0.60
   8   0   8   94.03    4.25
   8   0   9   -0.05    0.69
   8   0  10   21.63    2.00
   8   0  11   -0.05    0.78
   8   0  12    1.90    1.02
   8   0  13   -0.63    0.75
   8   0  14   35.71    2.90
   8   0  15    1.00    0.89
   8   0  16    2.91    1.31
   8   0  17   -0.83    1.02
   8   1 -26    2.50    1.37
   8  -1 -25    1.16    0.95
   8   1 -25   -0.16    1.05
   8  -1 -24    3.87    1.12
   8   1 -24    3.12    1.35
   8  -1 -23    2.43    1.07
   8   1 -23    2.55    1.16
   8  -1 -22    0.13    1.05
   8   1 -22    2.70    1.07
   8  -1 -21   16.69    1.93
   8   1 -21   18.50    2.06
   8  -1 -20    0.04    0.77
   8   1 -20    2.62    1.06
   8  -1 -19   73.63    3.97
   8   1 -19   76.86    4.13
   8  -1 -18   35.32    2.57
   8   1 -18   37.69    2.82
   8  -1 -17   90.21    4.30
   8   1 -17   84.31    4.21
   8  -1 -16   35.61    2.55
   8   1 -16   39.82    2.78
   8  -1 -15   15.50    1.67
   8   1 -15   14.56    1.60
   8  -1 -14   28.02    2.16
   8   1 -14   29.82    2.22
   8  -1 -13    5.09    1.09
   8   1 -13    5.48    1.11
   8  -1 -12   17.46    1.67
   8   1 -12   19.51    1.76
  -8  -1  12   20.69    1.60
   8  -1 -11  103.87    4.21
   8   1 -11  103.16    4.27
  -8  -1  11  100.76    3.85
   8  -1 -10   -0.45    0.61
   8   1 -10   -0.41    0.72
  -8  -1  10    0.67    0.47
   8  -1  -9    5.81    0.98
   8   1  -9    6.55    1.08
  -8  -1   9    4.37    0.77
   8  -1  -8    0.58    0.61
  -8  -1   8    0.25    0.14
   8   1  -8   -0.88    0.71
  -8  -1   8    0.41    0.46
  -8   1   8    0.19    0.54
   8  -1  -7   25.53    1.86
   8   1  -7   24.03    1.85
  -8  -1   7   27.04    1.07
  -8  -1   7   23.81    1.64
  -8   1   7   23.17    1.72
  -8  -1   6    1.61    0.62
   8  -1  -6    1.62    0.77
   8   1  -6    0.86    0.66
  -8   1   6    2.52    0.73
   8  -1  -5   91.22    3.74
   8   1  -5   88.76    3.70
  -8  -1   5   89.39    3.51
  -8   1   5   87.90    3.55
   8   1  -4  269.93    7.75
   8  -1  -4  256.14    7.64
  -8  -1   4  259.30    7.37
  -8   1   4  263.31    7.47
   8  -1  -3   26.03    1.87
   8   1  -3   26.81    1.89
  -8   1   3   23.97    1.73
   8  -1  -2   28.10    1.96
   8   1  -2   28.01    1.96
  -8   1   2   25.21    1.74
   8   1  -1   19.27    1.62
   8   1  -1   22.88    1.60
   8  -1  -1   20.69    1.64
   8   1   0   83.20    3.33
   8  -1   0   81.20    3.44
   8   1   1  128.99    4.53
   8  -1   1  128.45    4.64
   8   1   2   26.08    1.77
   8  -1   2   29.70    1.97
   8   1   3    7.90    0.98
   8  -1   3    7.73    1.09
   8   1   4    2.44    0.71
   8  -1   4    1.85    0.72
   8   1   5   21.69    1.73
   8  -1   5   20.27    1.76
   8   1   6    3.65    0.90
   8  -1   6    3.43    0.91
   8   1   7   10.33    1.29
   8  -1   7   10.35    1.35
   8   1   8   40.05    2.55
   8  -1   8   39.00    2.64
   8   1   9   -0.12    0.71
   8  -1   9   -0.29    0.63
   8  -1  10   72.86    3.88
   8   1  10   75.80    3.82
   8   1  11   95.79    4.49
   8  -1  11   97.07    4.65
   8  -1  12   27.51    2.42
   8   1  12   22.88    2.20
   8   1  13    1.35    0.94
   8  -1  13   -1.14    1.04
   8  -1  14    6.93    1.39
   8   1  14    8.09    1.43
   8   1  15    1.45    0.98
   8  -1  15    2.20    1.22
   8  -1  16   13.70    1.98
   8   1  16   12.51    1.83
   8   1  17    0.68    0.96
   8  -1  17   -1.04    1.10
   8   1  18    0.25    1.00
   8   2 -25    0.47    1.22
   8   2 -24    5.70    1.31
   8  -2 -23   -0.53    1.10
   8   2 -23    0.85    1.13
   8  -2 -22   -0.16    0.98
   8   2 -22    1.83    1.31
   8  -2 -21   74.16    4.09
   8   2 -21   76.88    4.44
   8  -2 -20   16.21    1.80
   8   2 -20   18.65    2.16
   8  -2 -19   80.30    4.09
   8   2 -19   74.65    4.21
   8  -2 -18    3.37    1.03
   8   2 -18    1.29    0.99
   8  -2 -17   15.09    1.77
   8   2 -17   12.71    1.67
  -8  -2  16    9.29    1.15
   8  -2 -16    9.29    1.41
   8   2 -16    9.18    1.37
   8  -2 -15   16.33    1.66
   8   2 -15   17.48    1.85
  -8  -2  15   17.94    1.49
   8  -2 -14   93.77    4.07
   8   2 -14   91.07    4.25
  -8  -2  14   94.34    3.69
   8  -2 -13    8.83    1.22
   8   2 -13    7.78    1.29
  -8  -2  13   11.02    1.13
   8   2 -12   23.17    1.99
   8  -2 -12   16.97    1.60
  -8  -2  12   21.52    1.55
   8  -2 -11  166.27    5.81
   8   2 -11  170.55    5.94
  -8  -2  11  171.42    5.36
   8  -2 -10    6.74    1.04
   8   2 -10    5.34    1.10
  -8   2  10    5.69    0.38
  -8  -2  10    4.43    0.80
   8  -2  -9  206.51    6.43
   8   2  -9  193.79    6.43
  -8  -2   9  198.50    5.98
   8  -2  -8    0.60    0.55
   8   2  -8   -0.16    0.68
  -8  -2   8    0.19    0.15
  -8  -2   8   -0.07    0.47
   8  -2  -7  168.35    5.65
  -8  -2   7  165.27    5.32
   8   2  -7  165.22    5.72
  -8  -2   7  177.14    4.28
  -8   2   7  167.29    5.54
   8  -2  -6   30.39    2.03
   8   2  -6   30.00    2.02
  -8  -2   6   27.98    1.77
  -8   2   6   28.08    1.88
   8  -2  -5  136.42    4.98
   8   2  -5  148.65    5.10
  -8   2   5  142.07    4.88
   8  -2  -4   81.52    3.59
   8   2  -4   89.05    3.66
  -8   2   4   84.84    3.45
   8  -2  -3   29.28    2.02
   8   2  -3   31.46    2.03
  -8   2   3   30.13    1.96
   8   2  -2    0.27    0.60
  -8   2   2    1.29    0.63
   8   2  -1   41.17    2.42
  -8   2   1   44.09    2.37
   8   2  -1   42.97    2.25
   8  -2  -1   40.67    2.40
   8   2   0   59.56    2.97
   8   2   0   60.14    2.65
   8  -2   0   58.33    2.88
   8   2   1   75.19    3.11
   8  -2   1   80.47    3.46
   8   2   2    0.98    0.57
   8  -2   2    0.88    0.58
   8   2   3   84.20    3.41
   8  -2   3   85.48    3.69
   8   2   4   12.13    1.25
   8  -2   4   10.52    1.31
   8   2   5   10.93    1.25
   8  -2   5    9.20    1.23
   8   2   6  111.25    4.35
   8  -2   6  110.82    4.59
   8   2   7   20.31    1.75
   8  -2   7   18.87    1.81
   8   2   8   -0.19    0.60
   8  -2   8   -0.26    0.80
   8   2   9   15.05    1.59
   8  -2   9   16.91    1.81
   8   2  10    4.00    0.97
   8  -2  10    3.24    1.05
   8   2  11    9.70    1.47
   8  -2  11    7.79    1.38
   8   2  12    0.94    0.83
   8  -2  12    1.47    0.96
   8  -2  13   36.73    2.91
   8   2  13   37.11    2.76
   8   2  14   18.34    2.03
   8  -2  14   21.67    2.32
   8   2  15    4.43    1.22
   8  -2  15    4.81    1.26
   8   2  16   -0.46    1.02
   8  -2  16    3.14    1.29
   8  -2  17    6.20    1.56
   8   2  17    4.67    1.28
   8   2  18    0.53    1.08
   8   3 -25    5.69    1.58
   8   3 -24   25.40    2.77
   8   3 -23   32.88    2.98
   8   3 -22   32.21    2.92
   8  -3 -22   37.31    2.87
   8  -3 -21   16.41    1.89
   8   3 -21   15.38    2.05
   8  -3 -20    3.86    1.05
   8   3 -20    6.60    1.36
   8  -3 -19    2.88    1.06
   8   3 -19    1.07    0.96
   8  -3 -18   43.99    2.86
   8   3 -18   38.90    2.92
  -8  -3  18   43.13    2.38
   8  -3 -17   14.53    1.61
   8   3 -17   13.30    1.76
  -8  -3  17   13.56    1.29
   8  -3 -16    7.06    1.23
   8   3 -16    9.01    1.48
  -8  -3  16    6.69    0.93
   8  -3 -15   94.48    4.13
   8   3 -15   93.80    4.44
  -8  -3  15   92.95    3.63
   8   3 -14    1.39    0.84
  -8  -3  14    0.31    0.48
   8  -3 -13   17.53    1.67
   8   3 -13   17.36    1.78
  -8  -3  13   16.43    1.34
   8  -3 -12  156.68    5.49
  -8  -3  12  159.39    5.04
   8   3 -12  152.38    5.69
   8  -3 -11    6.13    1.03
   8   3 -11    9.61    1.32
  -8  -3  11    7.18    0.92
  -8   3  11    7.04    0.48
   8   3 -10  117.92    4.71
   8  -3 -10  114.04    4.46
  -8   3  10  122.67    3.20
  -8  -3  10  118.51    4.14
   8  -3  -9    3.20    0.76
   8   3  -9    4.68    1.00
  -8  -3   9    4.48    0.77
   8  -3  -8    3.05    0.76
   8   3  -8    3.13    0.87
  -8  -3   8    4.74    0.86
   8  -3  -7   18.16    1.59
   8   3  -7   18.12    1.64
  -8  -3   7   19.85    0.98
   8  -3  -6   81.95    3.55
   8   3  -6   83.91    3.63
  -8   3   6   88.05    3.57
   8  -3  -5    2.62    0.72
   8   3  -5    4.73    0.92
  -8   3   5    3.64    0.76
   8  -3  -4   10.71    1.26
  -8   3   4   12.64    1.23
   8   3  -4   12.15    1.33
   8   3  -3  209.43    6.66
  -8   3   3  211.51    6.43
   8   3  -2   13.80    1.37
  -8   3   2   12.32    1.21
   8   3  -1   11.01    1.08
   8   3  -1    9.76    1.21
   8  -3  -1   11.47    1.29
  -8   3   1   10.55    1.16
   8   3   0   36.20    2.19
   8  -3   0   33.19    2.17
   8   3   0   33.70    1.87
  -8   3   0   35.56    2.11
   8  -3   1    4.13    0.88
   8   3   1    3.21    0.65
   8  -3   2    2.32    0.80
   8   3   2    1.77    0.64
   8   3   3    5.10    0.80
   8  -3   3    3.57    0.90
   8   3   4    5.12    0.87
   8  -3   4    3.42    0.90
   8   3   5   11.45    1.20
   8  -3   5   11.38    1.41
   8   3   6    3.12    0.82
   8  -3   6    2.87    0.94
   8   3   7   11.74    1.29
   8  -3   7   11.04    1.43
   8   3   8   25.66    1.97
   8  -3   8   25.74    2.20
   8   3   9    1.82    0.81
   8  -3   9    0.17    0.64
   8   3  10   19.36    1.82
   8  -3  10   20.28    2.02
   8  -3  11   31.45    2.63
   8   3  11   37.33    2.58
   8  -3  12   26.15    2.42
   8   3  12   26.83    2.26
   8   3  13    2.00    0.93
   8  -3  13    3.14    1.18
   8   3  14    6.25    1.34
   8  -3  14    5.68    1.43
   8   3  15    0.23    0.89
   8  -3  15    1.98    1.14
   8  -3  16    4.24    1.38
   8   3  16    2.83    1.06
   8   3  17   18.31    2.25
   8   3  18    5.98    1.39
   8   4 -24    0.75    1.06
   8   4 -23   32.98    3.11
   8   4 -22   50.74    3.70
   8  -4 -21   29.28    2.40
   8   4 -21   36.19    3.01
   8   4 -20   82.61    4.66
   8  -4 -20   84.76    4.22
   8  -4 -19    1.16    0.77
   8   4 -19    1.80    1.06
   8  -4 -18   88.79    4.15
   8   4 -18   96.00    4.79
  -8  -4  17   52.22    2.50
   8  -4 -17   45.35    2.82
   8   4 -17   43.40    3.13
   8  -4 -16  155.19    5.67
   8   4 -16  145.43    6.04
  -8  -4  16  156.87    5.00
   8  -4 -15   30.21    2.25
   8   4 -15   27.47    2.30
  -8  -4  15   30.00    1.82
  -8  -4  14   18.89    1.45
   8  -4 -14   16.31    1.57
   8   4 -14   19.69    1.97
   8  -4 -13    7.92    1.13
   8   4 -13    6.33    1.26
  -8  -4  13    8.42    0.97
   8  -4 -12    2.19    0.76
   8   4 -12    2.13    0.73
  -8   4  12    2.82    0.39
  -8  -4  12    2.08    0.60
   8  -4 -11  115.10    4.48
   8   4 -11  118.56    4.81
  -8   4  11  119.05    3.30
  -8  -4  11  123.43    4.17
   8  -4 -10    6.89    1.09
   8   4 -10    6.96    1.20
  -8  -4  10    7.11    0.89
   8  -4  -9  105.01    4.15
   8   4  -9  102.52    4.31
   8  -4  -8   27.76    1.96
   8   4  -8   29.17    2.11
   8  -4  -7   23.04    1.81
   8   4  -7   23.14    1.86
   8  -4  -6   43.82    2.48
   8   4  -6   43.83    2.51
  -8   4   5   10.84    1.22
   8  -4  -5    9.32    1.18
   8   4  -5    7.17    1.07
   8   4  -4   39.51    2.37
  -8   4   4   41.56    2.32
   8   4  -3   14.32    1.43
  -8   4   3   11.45    1.21
   8   4  -2   10.89    1.22
  -8   4   2   12.31    1.26
   8   4  -1   10.58    1.25
   8   4  -1    9.91    0.98
   8  -4  -1    8.26    1.12
  -8   4   1   10.82    1.17
   8   4   0   52.13    2.70
   8   4   0   49.71    2.29
   8  -4   0   47.86    2.74
  -8   4   0   49.37    2.56
   8   4   1   21.03    1.72
   8   4   1   25.34    1.54
   8  -4   1   22.49    1.84
  -8   4  -1   26.18    1.81
   8   4   2   32.97    1.82
   8  -4   2   29.85    2.13
   8   4   3   29.13    1.76
   8  -4   3   28.38    2.08
   8   4   4   98.75    3.67
   8  -4   4   94.66    4.19
   8   4   5    3.61    0.74
   8  -4   5    4.25    0.99
   8   4   6    2.82    0.71
   8  -4   6    4.90    1.07
   8   4   7   -0.58    0.49
   8  -4   7   -0.40    0.73
   8   4   8    0.45    0.53
   8  -4   8    1.39    0.82
   8  -4   9   53.44    3.36
   8   4   9   49.46    2.84
   8   4  10    2.46    0.78
   8  -4  10    1.76    0.92
   8   4  11    0.77    0.74
   8  -4  11    0.32    1.03
   8   4  12   31.30    2.39
   8  -4  12   31.62    2.73
   8  -4  13    0.60    0.89
   8   4  13    1.09    0.93
   8  -4  14   86.35    4.81
   8   4  14   77.56    4.20
   8  -4  15   20.48    2.41
   8   4  15   14.92    1.83
   8  -4  16   21.49    2.47
   8   4  16   16.62    1.95
   8   4  17    0.47    0.98
   8   5 -23   -0.54    1.29
   8   5 -22   19.31    2.40
   8   5 -21    1.72    1.14
   8   5 -20    2.95    1.38
   8   5 -19    8.69    1.50
   8  -5 -19    8.82    1.32
   8  -5 -18    0.97    0.83
   8   5 -18    1.09    1.11
   8  -5 -17   27.73    2.13
   8   5 -17   25.08    2.41
   8  -5 -16    1.65    0.67
   8   5 -16    1.54    0.95
   8  -5 -15   13.33    1.43
   8   5 -15   10.79    1.55
  -8  -5  15   10.59    1.04
   8  -5 -14   30.62    2.13
   8   5 -14   32.15    2.49
  -8  -5  14   32.08    1.83
   8   5 -13  123.50    5.29
  -8  -5  13  133.35    4.36
   8  -5 -13  132.62    4.90
   8  -5 -12   14.69    1.51
   8   5 -12   14.08    1.66
  -8   5  12   13.75    0.92
   8  -5 -11    1.62    0.70
   8   5 -11    2.16    0.84
  -8   5  11    1.86    0.41
   8  -5 -10    1.58    0.69
   8   5 -10    1.86    0.86
   8  -5  -9    1.36    0.71
   8   5  -9    0.77    0.68
   8  -5  -8   77.22    3.44
   8   5  -8   75.55    3.58
   8  -5  -7    3.64    0.82
   8   5  -7    5.36    1.00
   8   5  -6   -0.63    0.66
   8  -5  -6   -0.54    0.72
   8   5  -5   73.98    3.44
   8   5  -4  158.27    5.46
  -8   5   4  158.03    5.39
   8   5  -3   40.63    2.38
  -8   5   3   38.30    2.27
   8   5  -2   49.93    2.65
   8   5  -2   44.56    2.08
  -8   5   2   46.41    2.50
   8   5  -1   53.01    2.75
   8   5  -1   52.57    2.24
  -8   5   1   50.86    2.64
   8  -5  -1   47.71    2.72
   8   5   0    1.99    0.52
   8   5   0    1.48    0.71
   8  -5   0    0.67    0.68
  -8   5   0    1.29    0.58
   8   5   1    4.07    0.92
   8  -5   1    4.27    0.89
   8   5   1    3.53    0.61
  -8   5  -1    3.42    0.73
   8   5   2    7.72    0.88
  -8   5  -2    7.91    1.04
   8  -5   2    6.27    1.09
   8   5   3    6.62    0.83
   8  -5   3    7.23    1.17
   8   5   4    7.92    0.94
   8  -5   4    8.37    1.28
   8   5   5    9.05    1.04
   8  -5   5    7.41    1.16
   8   5   6   73.81    3.16
   8  -5   6   72.88    3.78
   8  -5   7   30.00    2.38
   8   5   7   31.53    1.97
   8   5   8    1.20    0.72
   8  -5   8    1.29    0.91
   8   5   9  162.61    5.58
   8  -5   9  151.98    6.24
   8   5  10    9.09    1.29
   8  -5  10    8.05    1.44
   8  -5  11   49.91    3.38
   8   5  11   51.72    3.00
   8   5  12    0.69    0.73
   8  -5  12   -0.40    0.87
   8  -5  13   18.18    2.18
   8   5  13   21.51    2.07
   8   5  14    4.45    1.13
   8  -5  14    4.80    1.45
   8  -5  15    9.39    1.85
   8  -5  16    2.56    1.31
   8   6 -23    9.30    1.85
   8   6 -22    7.72    1.72
   8   6 -21   -0.19    0.99
   8   6 -20    1.21    1.05
   8   6 -19   15.33    2.04
   8  -6 -18    6.43    1.04
   8   6 -18   10.52    1.76
   8  -6 -17   58.99    3.11
   8   6 -17   53.41    3.56
   8  -6 -16    6.65    1.09
   8   6 -16    8.96    1.56
   8  -6 -15   22.99    1.82
   8   6 -15   29.17    2.49
   8  -6 -14   29.75    2.07
   8   6 -14   27.49    2.39
   8  -6 -13   10.43    1.30
   8   6 -13    9.55    1.43
   8  -6 -12   39.53    2.40
   8   6 -12   38.40    2.74
  -8   6  12   42.59    1.87
   8  -6 -11   78.53    3.48
   8   6 -11   77.83    3.88
  -8   6  11   82.17    2.89
   8  -6 -10   37.51    2.27
   8   6 -10   34.30    2.46
   8   6 -10   35.36    1.51
   8  -6  -9   45.41    2.53
   8   6  -9   47.64    1.84
   8   6  -9   45.60    2.78
   8   6  -8    5.61    0.65
   8  -6  -8    5.83    1.03
   8   6  -8    6.94    1.15
   8   6  -7  189.20    6.34
   8   6  -7  190.13    5.20
   8   6  -6    1.31    0.69
   8   6  -5  179.25    6.03
   8   6  -4   14.11    1.42
  -8   6   3    9.15    1.12
   8   6  -3    8.54    1.12
   8   6  -2    0.14    0.30
   8  -6  -2    0.42    0.62
   8   6  -2    0.41    0.69
  -8   6   2   -0.12    0.53
   8   6  -1    4.51    0.66
   8   6  -1    3.60    0.89
  -8   6   1    3.66    0.76
   8  -6  -1    4.03    0.95
   8   6   0    3.95    0.81
   8  -6   0    3.90    0.97
  -8   6   0    4.69    0.85
   8   6   0    3.30    0.57
   8   6   1  103.23    4.10
   8   6   1  105.86    3.44
   8  -6   1   95.13    4.25
  -8   6  -1  105.50    4.09
   8   6   2   17.11    1.19
  -8   6  -2   17.61    1.52
   8  -6   2   16.93    1.67
   8   6   3  146.15    4.46
   8  -6   3  136.55    5.39
   8   6   4    0.55    0.48
   8  -6   4    1.38    0.80
   8   6   5  136.77    4.46
   8  -6   5  133.13    5.37
   8   6   6   49.01    2.39
   8  -6   6   39.28    2.75
   8   6   7   25.72    1.75
   8  -6   7   21.56    2.07
   8  -6   8   80.42    4.19
   8   6   8   83.44    3.51
   8  -6   9  108.43    5.04
   8   6   9  102.84    4.14
   8   6  10    1.55    0.76
   8  -6  10    1.63    1.06
   8   6  11    0.70    0.63
   8  -6  11    1.66    0.94
   8  -6  12    3.34    1.27
   8  -6  13   24.47    2.52
   8  -6  14   56.81    3.98
   8  -6  15   31.65    3.09
   8   7 -22    3.82    1.52
   8   7 -21   11.68    1.96
   8   7 -20   -0.85    1.11
   8   7 -19    0.94    1.04
   8   7 -18    7.72    1.49
   8   7 -17   48.08    3.36
   8  -7 -16   40.91    2.47
   8   7 -16   31.39    2.71
   8  -7 -15   11.29    1.34
   8   7 -15   10.69    1.59
   8  -7 -14    1.09    0.64
   8   7 -14    0.06    1.00
   8  -7 -13   16.82    1.56
   8   7 -13   19.17    1.98
  -8   7  13   16.57    1.20
   8  -7 -12   29.73    2.01
   8   7 -12   31.06    2.42
  -8   7  12   28.73    1.61
   8  -7 -11    0.75    0.61
   8   7 -11    0.21    0.77
  -8   7  11    0.95    0.52
   8  -7 -10    0.36    0.54
   8   7 -10    1.52    0.85
   8   7 -10    0.31    0.32
   8  -7  -9   19.17    1.68
   8   7  -9   19.71    1.86
   8   7  -9   19.18    1.17
   8   7  -8   17.52    1.77
   8   7  -8   21.17    1.30
   8   7  -7    0.49    0.66
   8   7  -7    1.19    0.44
   8   7  -6   68.58    2.70
   8   7  -6   67.37    3.34
   8   7  -5  165.46    5.71
   8   7  -5  160.00    4.94
   8   7  -4   80.82    3.61
   8   7  -4   79.14    3.12
   8   7  -3  322.95    9.14
   8   7  -2   54.46    2.84
   8   7  -2   55.51    2.13
  -8   7   2   51.84    2.76
   8  -7  -2   51.01    2.95
   8   7  -1  131.47    4.75
   8   7  -1  128.88    3.76
   8  -7  -1  112.82    4.76
  -8   7   1  119.82    4.60
   8  -7   0   14.99    1.58
   8   7   0   15.81    1.06
   8   7   0   18.08    1.58
  -8   7   0   14.36    1.42
   8   7   1   64.26    3.05
   8   7   1   61.66    2.32
   8  -7   1   58.53    3.20
  -8   7  -1   58.18    2.93
   8   7   2   61.48    3.01
   8   7   2   66.47    2.44
   8  -7   2   56.89    3.21
  -8   7  -2   63.94    3.06
   8   7   3   76.51    2.79
   8  -7   3   67.27    3.58
  -8   7  -3   75.01    3.34
   8   7   4   72.14    2.73
   8  -7   4   60.39    3.45
   8   7   5    9.26    0.94
   8  -7   5    7.96    1.32
   8  -7   6   19.30    1.96
   8   7   6   21.04    1.47
   8  -7   7    6.75    1.27
   8  -7   8    1.85    1.02
   8  -7   9    0.15    0.89
   8  -7  10    2.21    1.09
   8  -7  11    2.48    1.15
   8  -7  12   44.16    3.33
   8  -7  13   51.92    3.73
   8  -7  14   26.97    2.74
   8  -7  15   -2.55    1.36
   8   8 -21    5.12    1.49
   8   8 -20    1.88    1.04
   8   8 -19    0.50    0.93
   8   8 -18   60.25    3.98
   8   8 -17   27.87    2.57
   8   8 -16   16.63    2.07
   8  -8 -15    3.92    0.91
   8   8 -15    5.14    1.29
   8  -8 -14   26.39    1.88
   8   8 -14   25.08    2.37
   8  -8 -13    2.27    0.73
  -8   8  13    1.59    0.50
   8   8 -13    2.68    0.98
   8  -8 -12   50.06    2.68
   8   8 -12   51.10    3.22
  -8   8  12   51.24    2.41
   8  -8 -11   30.54    2.07
   8   8 -11   33.70    2.53
  -8   8  11   35.93    1.99
   8   8 -10   48.61    2.11
   8   8 -10   45.90    2.93
   8   8  -9    1.15    0.71
   8   8  -9    0.17    0.43
   8   8  -8    1.85    0.90
   8   8  -8    2.08    0.55
   8   8  -7   58.88    3.23
   8   8  -7   62.23    2.61
   8   8  -6  193.21    6.59
   8   8  -6  200.56    5.84
   8   8  -5   28.36    2.09
   8   8  -5   26.44    1.71
   8   8  -4   58.04    3.08
   8   8  -4   59.96    2.70
   8   8  -3    0.96    0.37
   8   8  -3   -0.08    0.62
   8   8  -3    0.81    0.48
   8   8  -2    0.73    0.30
  -8   8   2    0.93    0.57
   8   8  -2    1.08    0.65
   8  -8  -2    0.50    0.68
   8   8  -2    0.76    0.53
   8   8  -1   41.46    2.48
   8  -8  -1   35.94    2.50
  -8   8   1   40.04    2.40
   8   8   0   34.28    2.21
   8  -8   0   29.65    2.27
  -8   8   0   32.53    2.16
   8  -8   1    4.01    1.02
   8   8   1    4.06    0.81
  -8   8  -1    6.36    1.02
   8   8   2    8.14    1.10
   8  -8   2    7.95    1.28
  -8   8  -2    9.60    1.21
   8  -8   3    1.38    0.76
  -8   8  -3    0.78    0.58
   8  -8   4  119.10    5.03
   8  -8   5    0.16    0.72
   8  -8   6   67.26    3.77
   8  -8   7   36.38    2.72
   8  -8   8   27.01    2.43
   8  -8   9   20.53    2.25
   8  -8  10    1.77    1.14
   8  -8  11    3.50    1.23
   8  -8  12   20.41    2.31
   8  -8  13    0.16    1.26
   8  -8  14    8.20    1.67
   8   9 -21    4.05    1.54
   8   9 -20    0.66    1.21
   8   9 -19   18.68    2.37
   8   9 -18   33.58    3.00
   8   9 -17   21.24    2.38
   8   9 -16   42.94    3.24
   8   9 -15    1.92    0.99
   8   9 -14   95.30    4.80
  -8   9  13    6.35    0.93
   8   9 -13    4.62    1.23
   8   9 -12    8.97    1.40
  -8   9  12   11.59    1.18
  -8   9  11   19.51    1.54
   8   9 -11   15.65    1.78
   8   9 -10    4.65    0.71
   8   9 -10    5.57    1.22
   8   9  -9   -0.65    0.53
   8   9  -9   -0.12    0.76
   8   9  -8    8.76    1.40
   8   9  -8    8.86    1.00
   8   9  -7    8.16    1.26
   8   9  -7    7.80    0.96
   8   9  -6   32.99    2.34
   8   9  -6   32.06    1.93
   8   9  -5   58.17    3.17
   8   9  -5   76.01    3.13
   8   9  -4   55.19    2.70
   8   9  -4   55.54    3.00
   8   9  -3    1.05    0.62
   8   9  -3    1.44    0.60
   8  -9  -3    0.32    0.70
   8   9  -2   44.17    2.58
   8   9  -2   37.26    2.28
   8  -9  -2   33.33    2.43
   8  -9  -1   12.49    1.52
   8   9  -1   10.35    1.25
   8   9  -1   11.83    1.32
  -8   9   1    9.23    1.19
   8  -9   0   11.06    1.49
   8   9   0   10.50    1.28
  -8   9   0   10.33    1.23
   8  -9   1    1.13    0.65
   8   9   1    1.18    0.64
  -8   9  -1    2.50    0.74
   8   9   2    5.35    0.95
   8  -9   2    4.89    1.13
  -8   9  -2    6.99    1.02
   8  -9   3   45.27    2.96
  -8   9  -3   46.73    2.63
   8  -9   4   -0.18    0.86
  -8   9  -4   -0.40    0.58
   8  -9   5    0.68    0.75
   8  -9   6    3.59    1.07
   8  -9   7   14.27    1.86
   8  -9   8   18.80    2.12
   8  -9   9    2.98    1.09
   8  -9  10   75.05    4.40
   8  -9  11   16.31    2.20
   8  -9  12   53.84    3.82
   8  -9  13    2.56    1.32
   8  -9  14   11.16    1.83
   8  10 -20   40.40    3.55
   8  10 -19   55.28    4.03
   8  10 -18    7.32    1.61
   8  10 -17  102.64    5.44
   8  10 -16   16.36    2.15
   8  10 -15   73.61    4.32
   8  10 -14    1.19    0.97
  -8  10  13    6.13    0.96
   8  10 -13    3.02    1.09
  -8  10  12   -0.40    0.50
   8  10 -12   -0.52    0.93
   8  10 -11   11.83    1.60
  -8  10  11   12.40    1.33
   8  10 -10   39.75    2.80
   8  10  -9   47.86    2.40
   8  10  -9   46.15    2.95
   8  10  -8    0.21    0.48
   8  10  -8   -0.14    0.83
   8  10  -7   27.26    1.82
   8  10  -7   29.75    2.26
   8  10  -6    1.27    0.75
   8  10  -6    0.90    0.58
   8  10  -5   37.94    2.47
   8  10  -5   37.53    2.24
   8  10  -4    0.24    0.72
   8  10  -4    1.26    0.59
   8 -10  -3   11.01    1.47
   8  10  -3   12.84    1.42
   8  10  -3   11.35    1.30
   8  10  -2    1.75    0.73
   8 -10  -2    2.50    0.85
   8  10  -2    2.73    0.88
  -8  10   1   14.99    1.54
   8 -10  -1   12.26    1.52
   8  10  -1   12.41    1.41
   8  10  -1   11.41    1.35
   8  10   0   74.76    3.44
   8  10   0   66.34    3.41
   8 -10   0   70.06    3.69
  -8  10   0   70.43    3.43
   8  10   1    4.44    0.86
   8 -10   1    3.63    1.00
  -8  10  -1    5.32    0.97
   8  10   2   49.90    2.63
   8 -10   2   42.01    2.88
  -8  10  -2   48.74    2.72
   8 -10   3   56.26    3.42
  -8  10  -3   66.27    3.18
   8 -10   4   10.47    1.43
  -8  10  -4   11.32    1.29
   8 -10   5   10.56    1.59
   8 -10   6    6.93    1.36
   8 -10   7    0.20    0.81
   8 -10   8   41.54    3.12
   8 -10   9    1.50    1.04
   8 -10  10    3.08    1.18
   8 -10  11   31.27    2.87
   8 -10  12    3.30    1.52
   8 -10  13   42.05    3.43
   8  11 -19    1.35    1.12
   8  11 -18   20.15    2.43
   8  11 -17   30.11    2.89
   8  11 -16    1.32    1.29
   8  11 -15    9.79    1.72
   8  11 -14    8.97    1.71
   8  11 -13   37.90    2.99
  -8  11  13   39.30    2.44
   8  11 -12    7.70    1.49
  -8  11  12    5.09    0.94
   8  11 -11  127.02    5.53
  -8  11  11  121.07    4.77
  -8  11  10   -0.04    0.66
   8  11 -10    0.19    0.85
   8  11  -9   39.43    2.77
   8  11  -9   37.83    2.21
   8  11  -8    1.18    0.59
   8  11  -8    1.74    0.82
   8  11  -7   21.11    1.68
   8  11  -7   23.85    2.09
   8  11  -6    4.97    1.12
   8  11  -6    5.41    0.93
   8  11  -5    7.36    1.08
   8  11  -5    8.17    1.22
   8  11  -4    0.63    0.62
   8 -11  -4    1.49    0.82
   8  11  -4    0.45    0.63
   8 -11  -3    6.13    1.16
   8  11  -3    8.07    1.26
   8  11  -3    8.60    1.19
   8 -11  -2    7.50    1.30
   8  11  -2    7.88    1.15
   8  11  -2    7.21    1.14
   8  11  -1   40.51    2.62
   8  11  -1   41.12    2.50
   8 -11  -1   38.75    2.69
   8  11   0   27.41    2.01
   8  11   0   28.12    2.22
   8 -11   0   29.31    2.41
  -8  11   0   32.22    2.25
   8 -11   1    2.42    0.96
   8  11   1    1.40    0.84
  -8  11  -1    1.71    0.74
   8 -11   2   17.32    1.92
  -8  11  -2   20.89    1.77
   8 -11   3    0.37    0.86
  -8  11  -3    0.02    0.60
   8 -11   4    6.76    1.26
  -8  11  -4    9.19    1.17
   8 -11   5    6.76    1.32
   8 -11   6   13.96    1.86
   8 -11   7   66.87    4.00
   8 -11   8    1.82    1.09
   8 -11   9   12.67    1.96
   8 -11  10    8.60    1.66
   8 -11  11   49.76    3.76
   8 -11  12    6.80    1.59
   8  12 -18   25.60    2.82
   8  12 -17    1.30    1.20
   8  12 -16    9.02    1.71
   8  12 -15   -0.61    1.04
   8  12 -14   36.35    2.98
   8  12 -13   26.86    2.54
  -8  12  13   21.48    1.93
   8  12 -12   11.33    1.81
  -8  12  12   13.21    1.55
   8  12 -11    2.82    0.95
  -8  12  11    4.57    0.99
   8  12 -10  190.72    7.07
  -8  12  10  178.25    6.38
   8  12  -9   -0.41    0.92
   8  12  -9    1.03    0.72
   8  12  -8  121.94    5.22
   8  12  -8  122.55    4.69
   8  12  -7   28.15    2.04
   8  12  -7   26.34    2.21
   8  12  -6   69.44    3.36
   8  12  -6   67.21    3.61
   8 -12  -5    7.39    1.30
   8  12  -5    9.82    1.41
   8  12  -5   10.85    1.33
   8 -12  -4   10.39    1.52
   8  12  -4   10.62    1.45
   8  12  -4   11.97    1.48
   8 -12  -3    2.31    0.93
   8  12  -3    1.96    0.76
   8  12  -3    2.45    0.85
   8 -12  -2   12.68    1.61
   8  12  -2    9.54    1.32
   8  12  -2    7.86    1.25
   8 -12  -1   10.33    1.54
   8  12  -1    9.59    1.37
   8  12   0    2.73    0.84
   8 -12   0    2.30    0.91
  -8  12   0    3.35    0.86
   8 -12   1    0.98    0.74
   8  12   1    1.86    0.89
  -8  12  -1   -0.04    0.75
   8 -12   2   89.34    4.47
   8  12   2   91.37    4.46
  -8  12  -2   93.91    4.06
   8 -12   3    0.72    0.78
  -8  12  -3   -0.74    0.65
   8 -12   4   48.24    3.23
   8 -12   5   57.83    3.59
   8 -12   6   15.47    1.95
   8 -12   7    5.22    1.22
   8 -12   8    1.67    0.99
   8 -12   9    2.73    1.17
   8 -12  10    7.50    1.64
   8 -12  11   15.25    2.08
   8  13 -17   11.20    2.01
   8  13 -16    9.12    1.75
   8  13 -15   16.66    2.10
   8  13 -14    4.74    1.45
  -8  13  13    1.44    0.83
   8  13 -13    2.58    1.18
   8  13 -12   32.52    2.77
  -8  13  12   31.38    2.41
   8  13 -11    1.06    1.05
  -8  13  11    0.09    0.70
   8  13 -10   34.82    2.79
  -8  13  10   32.09    2.46
   8  13  -9   60.93    3.69
   8  13  -9   63.32    3.24
   8  13  -8    0.73    0.72
   8  13  -8    0.50    0.83
   8  13  -7   33.05    2.34
   8  13  -7   30.78    2.45
   8 -13  -6    4.56    1.09
   8  13  -6    3.25    0.94
   8  13  -6    4.23    0.97
   8 -13  -5   20.86    2.06
   8  13  -5   20.31    1.87
   8  13  -5   19.85    1.90
   8 -13  -4    1.19    0.81
   8  13  -4   -0.01    0.72
   8  13  -4    0.92    0.74
   8  13  -3    0.48    0.65
   8 -13  -3    1.72    0.91
   8  13  -3   -0.87    0.69
   8  13  -2   38.24    2.67
   8 -13  -2   36.13    2.70
   8 -13  -1    5.08    1.14
   8  13  -1    5.95    1.20
   8 -13   0   91.87    4.46
  -8  13   0   88.76    4.13
   8  13   0   93.54    4.48
   8  13   1  140.99    5.85
   8 -13   1  138.26    5.78
  -8  13  -1  144.26    5.46
   8  13   2    8.81    1.62
   8 -13   2    4.96    1.21
   8  13   3   14.43    1.92
   8 -13   3   20.30    2.08
   8 -13   4   16.97    2.00
   8 -13   5    0.50    0.81
   8 -13   6    4.81    1.28
   8 -13   7   13.05    1.86
   8 -13   8   30.27    2.80
   8 -13   9   46.37    3.53
   8 -13  10    6.02    1.43
   8 -13  11   19.37    2.42
   8  14 -16    3.18    1.38
   8  14 -15    0.12    0.98
   8  14 -14    2.67    1.18
  -8  14  13    3.23    1.03
   8  14 -13    4.69    1.39
  -8  14  12   20.96    2.02
   8  14 -12   14.03    1.89
   8  14 -11   51.51    3.55
  -8  14  11   49.95    3.17
   8  14 -10    8.44    1.67
  -8  14  10    9.38    1.48
   8  14  -9  169.90    6.68
  -8  14   9  156.13    6.27
   8  14  -8    1.22    0.83
   8  14  -8    0.73    0.76
   8  14  -7   30.41    2.31
   8  14  -7   31.36    2.52
   8 -14  -6    0.66    0.72
   8  14  -6   -0.94    0.83
   8  14  -6   -0.42    0.76
   8  14  -5   49.80    3.05
   8  14  -5   49.88    3.11
   8 -14  -5   43.16    2.98
   8 -14  -4    0.31    0.83
   8  14  -4   -0.02    0.76
   8 -14  -3    0.43    0.77
   8  14  -3    2.37    0.87
   8 -14  -2    5.91    1.34
   8  14  -2    8.22    1.44
   8 -14  -1   27.93    2.42
   8  14  -1   31.66    2.60
  -8  14   0   10.16    1.43
   8  14   0    9.68    1.48
   8 -14   0    8.45    1.49
   8  14   1   66.68    3.91
   8 -14   1   70.85    3.97
   8 -14   2   -0.15    0.89
   8  14   2   -0.64    0.94
   8 -14   3  146.02    6.12
   8  14   3  138.48    6.17
   8 -14   4   -0.12    0.87
   8 -14   5   52.08    3.55
   8 -14   6    9.50    1.63
   8 -14   7   22.59    2.48
   8 -14   8    0.92    0.93
   8 -14   9   49.96    3.70
   8 -14  10   -1.55    1.23
   8  15 -15   27.19    2.94
   8  15 -14    1.00    1.20
   8  15 -13   46.44    3.57
  -8  15  12   10.27    1.57
   8  15 -12   10.71    1.89
   8  15 -11   33.73    2.91
  -8  15  11   34.10    2.69
   8  15 -10    6.28    1.33
  -8  15  10    7.39    1.41
   8  15  -9    4.26    1.33
  -8  15   9    2.88    0.90
   8  15  -8    7.19    1.33
   8  15  -8    5.13    1.10
   8  15  -7   13.69    1.65
   8 -15  -7   15.19    1.87
   8 -15  -6   10.69    1.67
   8  15  -6    9.68    1.56
   8 -15  -5   20.93    2.13
   8  15  -5   22.86    2.12
   8 -15  -4   -1.15    0.92
   8  15  -4    2.82    1.03
   8  15  -3   15.44    1.87
   8 -15  -3   13.65    1.83
   8  15  -2   -1.10    0.98
   8 -15  -2   -0.49    0.76
   8 -15  -1   24.43    2.34
   8  15  -1   30.26    2.56
   8  15   0   15.32    1.94
   8 -15   0   11.97    1.74
   8 -15   1   17.03    1.96
   8  15   1   18.53    2.16
   8  15   2   22.32    2.35
   8 -15   2   19.34    2.12
   8  15   3    3.06    1.18
   8 -15   3    0.92    0.95
   8  15   4    1.85    1.06
   8 -15   4    0.54    0.84
   8 -15   5   -0.71    1.09
   8 -15   6    4.31    1.30
   8 -15   7    7.86    1.72
   8 -15   8   -0.39    0.97
   8 -15   9   23.02    2.65
   8  16 -14   15.78    2.19
   8  16 -13   19.61    2.40
  -8  16  12   -0.22    0.72
   8  16 -12   -0.67    1.14
   8  16 -11    1.15    0.95
  -8  16  11    4.88    1.21
   8  16 -10   24.01    2.46
  -8  16  10   19.55    2.22
  -8  16   9    1.10    1.05
  -8  16   8   44.90    3.29
   8  16  -8   41.85    2.98
   8 -16  -8   53.47    3.40
   8  16  -7    5.63    1.15
   8 -16  -7    4.45    1.17
   8 -16  -6   -1.14    0.96
   8  16  -6    1.55    0.88
   8 -16  -5   14.34    1.74
   8  16  -5   15.09    1.81
   8  16  -4    9.75    1.54
   8 -16  -4    8.63    1.51
   8  16  -3    4.69    1.30
   8 -16  -3    4.63    1.13
   8  16  -2    0.72    0.93
   8 -16  -2    1.22    0.92
   8  16  -1    5.31    1.38
   8 -16  -1    4.57    1.18
   8  16   0    5.37    1.34
   8 -16   0    5.45    1.25
   8 -16   1   -0.92    0.99
   8  16   1    1.64    1.13
   8  16   2   11.98    1.86
   8 -16   2   14.57    1.92
   8 -16   3    2.01    0.94
   8  16   3    2.17    1.29
   8  16   4    7.09    1.66
   8 -16   4    6.42    1.57
   8 -16   5   39.92    3.18
   8 -16   6    3.28    1.23
   8 -16   7    8.31    1.62
   8 -16   8    7.16    1.70
   8  17 -13   -1.99    1.32
  -8  17  12   11.41    1.73
   8  17 -12   15.07    2.17
  -8  17  11   11.48    1.77
  -8  17  10   -0.89    0.97
  -8  17   9    1.38    1.00
  -8  17   8    0.52    0.94
   8  17  -7    3.77    1.08
   8  17  -6    0.15    0.86
   8  17  -5   29.99    2.66
   8  17  -4   15.93    2.00
   8  17  -3    5.07    1.29
   8  17  -2    8.99    1.63
   8  17  -1    1.29    1.04
   8  17   0   -0.06    0.98
   8 -17   0    1.39    0.77
   8 -17   1    1.68    0.94
   8  17   1   -0.59    0.95
   8  17   2    2.96    1.52
   8 -17   2    1.47    0.97
   8 -17   3    1.64    1.00
   8 -17   4   -0.85    1.18
   8 -17   5    2.53    1.08
   8 -17   6    4.40    1.34
  -8  18  11    7.71    1.60
  -8  18  10   17.68    2.19
  -8  18   9    6.22    1.45
  -8  18   8    4.26    1.20
   8  18  -7   -0.06    0.95
  -8  18   7   -0.25    1.21
   8  18  -6    1.12    1.00
   8  18  -5    8.26    1.53
   8  18  -4    0.57    1.06
   8  18  -3    2.16    1.27
   8  18  -2    0.73    0.96
   8  18  -1    2.40    1.04
   8  19  -6    4.36    1.23
   9   0 -26   -1.84    1.20
   9   0 -25    4.37    1.34
   9   0 -24   -0.19    1.04
   9   0 -23    1.59    1.12
   9   0 -22   -1.52    1.05
   9   0 -21    7.80    1.58
   9   0 -20   -1.11    1.10
   9   0 -19    0.61    0.86
   9   0 -18   -1.13    0.87
   9   0 -17   92.50    4.52
   9   0 -16    0.03    0.76
   9   0 -15   61.45    3.44
   9   0 -14   -1.03    0.86
   9   0 -13   49.18    2.97
  -9   0  13   55.32    2.84
   9   0 -12    0.44    0.81
  -9   0  12    0.14    0.57
   9   0 -11   34.86    2.41
  -9   0  11   30.71    2.11
   9   0 -10   -0.75    0.77
  -9   0  10    0.40    0.54
   9   0  -9  137.04    5.09
  -9   0   9  128.11    4.70
   9   0  -8    0.66    0.69
  -9   0   8    0.07    0.19
  -9   0   8   -0.15    0.59
   9   0  -7   19.86    1.84
  -9   0   7   22.57    1.70
   9   0  -6    0.53    0.63
  -9   0   6   -0.05    0.52
   9   0  -5   16.87    1.62
  -9   0   5   17.85    1.55
   9   0  -4   -0.01    0.67
  -9   0   4   -0.05    0.55
   9   0  -3    4.37    0.96
   9   0  -2    0.37    0.63
   9   0  -1  610.49   15.12
   9   0   0   -0.59    0.67
   9   0   1  454.90   11.92
   9   0   2   -0.41    0.57
   9   0   3   58.32    3.00
   9   0   4    1.08    0.65
   9   0   5   -0.26    0.59
   9   0   6    0.19    0.64
   9   0   7    1.48    0.81
   9   0   8   -0.41    0.75
   9   0   9   16.02    1.79
   9   0  10   -1.17    0.98
   9   0  11  105.94    5.00
   9   0  12   -0.36    0.93
   9   0  13   31.56    2.71
   9   0  14    0.77    0.89
   9   0  15   37.86    3.14
   9   0  16   -2.98    1.34
   9  -1 -25    1.52    1.05
   9   1 -25    1.34    1.08
   9  -1 -24    9.99    1.75
   9   1 -24   10.41    1.79
   9  -1 -23    0.16    0.93
   9   1 -23    0.37    0.92
   9  -1 -22    1.96    0.97
   9   1 -22   -0.77    1.09
   9  -1 -21    4.13    1.23
   9   1 -21    7.41    1.57
   9  -1 -20   13.62    1.79
   9   1 -20   12.87    1.89
   9  -1 -19    9.59    1.47
   9   1 -19   12.78    1.76
   9  -1 -18   33.03    2.62
   9   1 -18   33.57    2.70
   9  -1 -17   33.43    2.57
   9   1 -17   30.03    2.54
  -9  -1  16    8.40    1.16
   9  -1 -16    7.22    1.28
   9   1 -16    8.57    1.42
  -9  -1  15    8.30    1.14
   9  -1 -15    8.99    1.32
   9   1 -15    9.36    1.49
   9  -1 -14   39.73    2.69
   9   1 -14   35.15    2.56
  -9  -1  14   38.30    2.39
   9  -1 -13    8.56    1.34
   9   1 -13    5.35    1.15
  -9  -1  13    7.25    1.05
   9  -1 -12   20.04    1.86
   9   1 -12   18.72    1.79
  -9  -1  12   17.74    1.56
  -9   1  11    9.10    1.18
   9  -1 -11    9.08    1.34
   9   1 -11    9.52    1.34
  -9  -1  11   10.74    1.22
   9  -1 -10   43.09    2.64
   9   1 -10   39.65    2.62
  -9  -1  10   44.76    2.44
  -9   1  10   44.54    2.54
   9  -1  -9  105.56    4.45
   9   1  -9  109.11    4.51
  -9  -1   9  111.59    4.21
  -9   1   9  113.02    4.32
  -9  -1   8  180.89    5.97
   9  -1  -8  181.36    6.27
   9   1  -8  193.14    6.40
  -9   1   8  181.41    6.05
  -9  -1   8  191.40    4.58
   9  -1  -7   32.85    2.25
   9   1  -7   32.47    2.25
  -9  -1   7   32.25    2.07
  -9   1   7   33.22    2.13
   9  -1  -6   20.08    1.81
   9   1  -6   17.77    1.70
  -9  -1   6   18.25    1.54
  -9   1   6   18.90    1.59
   9  -1  -5    8.48    1.23
   9   1  -5    9.88    1.31
  -9  -1   5    9.55    1.10
  -9   1   5    8.92    1.12
   9  -1  -4  112.50    4.48
   9   1  -4  115.29    4.55
  -9   1   4  106.31    4.22
   9  -1  -3   21.30    1.87
  -9   1   3   22.18    1.72
   9   1  -3   18.47    1.77
   9   1  -2   92.22    4.04
   9   1  -1    0.45    0.74
   9   1  -1    0.27    0.50
   9  -1  -1    0.25    0.62
   9   1   0    9.75    1.21
   9  -1   0   11.53    1.37
   9   1   1   26.75    1.90
   9  -1   1   24.04    1.88
   9   1   2  116.79    4.42
   9  -1   2  114.64    4.53
   9   1   3  125.15    4.75
   9  -1   3  131.30    4.98
   9   1   4   53.12    2.83
   9  -1   4   48.86    2.85
   9   1   5   83.30    3.76
   9  -1   5   81.15    3.84
   9   1   6   21.20    1.84
   9  -1   6   19.60    1.85
   9   1   7   56.96    3.16
   9  -1   7   56.27    3.23
   9  -1   8   22.53    2.09
   9   1   8   19.56    1.87
   9   1   9   42.54    2.85
   9  -1   9   44.10    3.02
   9   1  10    3.37    1.16
   9  -1  10    0.46    0.87
   9   1  11    3.66    0.98
   9  -1  11    4.48    1.19
   9   1  12    3.64    1.00
   9  -1  12    4.56    1.25
   9   1  13    0.18    0.87
   9  -1  13    3.07    1.13
   9   1  14    3.03    1.10
   9  -1  14    1.25    1.10
   9   1  15    9.37    1.73
   9  -1  15    8.03    1.68
   9   1  16    0.95    0.82
   9  -1  16    1.02    1.21
   9   1  17   -0.96    1.15
   9   2 -25    3.81    1.54
   9  -2 -24   11.52    1.87
   9   2 -24   12.49    2.09
   9  -2 -23    1.71    1.39
   9   2 -23    1.85    1.04
   9  -2 -22   80.85    4.45
   9   2 -22   78.10    4.63
   9  -2 -21   56.19    3.59
   9   2 -21   49.07    3.59
   9  -2 -20   67.08    3.89
   9   2 -20   68.43    4.12
   9  -2 -19    0.46    0.91
   9   2 -19   -0.50    0.98
  -9  -2  19   -0.33    0.70
   9  -2 -18    5.18    1.09
   9   2 -18    5.48    1.27
  -9  -2  18    5.25    0.96
   9  -2 -17    0.38    0.83
   9   2 -17    1.99    1.00
  -9  -2  17    0.54    0.53
   9  -2 -16    6.58    1.32
   9   2 -16    5.11    1.16
  -9  -2  16    5.12    0.96
   9  -2 -15   21.34    1.98
   9   2 -15   21.53    2.11
  -9  -2  15   19.87    1.67
   9  -2 -14   11.64    1.51
   9   2 -14   14.06    1.77
  -9  -2  14   10.71    1.21
   9  -2 -13   56.07    3.13
   9   2 -13   56.27    3.30
  -9  -2  13   57.17    2.86
   9  -2 -12   63.92    3.32
   9   2 -12   61.60    3.41
  -9  -2  12   63.15    2.96
   9  -2 -11   30.13    2.24
   9   2 -11   30.52    2.28
  -9  -2  11   30.89    2.00
   9  -2 -10   81.40    3.81
   9   2 -10   84.85    3.91
  -9  -2  10   83.81    3.51
  -9   2   9   15.68    1.50
   9  -2  -9   17.10    1.65
   9   2  -9   15.94    1.63
  -9  -2   9   17.24    1.48
   9  -2  -8    4.94    0.95
   9   2  -8    5.90    1.16
  -9  -2   8    7.00    0.52
  -9  -2   8    6.89    1.02
  -9   2   8    7.16    1.05
   9  -2  -7    2.38    0.78
   9   2  -7    3.53    0.83
  -9  -2   7    3.44    0.75
  -9   2   7    3.46    0.80
   9  -2  -6   -0.41    0.74
   9   2  -6   -0.02    0.69
  -9   2   6    0.96    0.69
   9  -2  -5   66.52    3.33
   9   2  -5   64.07    3.30
  -9   2   5   69.64    3.19
   9  -2  -4   38.14    2.45
  -9   2   4   44.67    2.47
   9   2  -4   39.95    2.55
   9   2  -3   -0.04    0.65
  -9   2   3    0.28    0.57
   9   2  -2   39.98    2.50
  -9   2   2   39.56    2.38
   9   2  -1    2.51    0.82
   9   2  -1    1.99    0.64
   9  -2  -1    2.27    0.72
   9   2   0   77.65    3.31
   9  -2   0   77.94    3.63
   9   2   1    5.33    0.87
   9  -2   1    6.17    1.09
   9   2   2  109.61    4.14
   9  -2   2  105.59    4.44
   9   2   3   61.66    2.97
   9  -2   3   61.39    3.20
   9   2   4    3.64    0.81
   9  -2   4    5.29    1.09
   9   2   5   10.84    1.33
   9  -2   5   11.97    1.50
   9   2   6    6.80    1.08
   9  -2   6    4.04    1.03
   9   2   7    1.23    0.68
   9  -2   7    2.34    0.94
   9   2   8   16.70    1.74
   9  -2   8   12.87    1.60
   9   2   9    3.67    0.99
   9  -2   9    6.19    1.26
   9   2  10  131.87    5.46
   9  -2  10  135.97    5.85
   9   2  11    0.53    0.69
   9  -2  11   -0.06    0.78
   9   2  12   10.43    1.51
   9  -2  12    8.04    1.38
   9   2  13   -0.10    0.85
   9  -2  13   -0.08    1.07
   9   2  14   20.25    2.22
   9  -2  14   25.38    2.63
   9   2  15    8.93    1.74
   9  -2  15    9.40    1.78
   9   2  16    6.22    1.52
   9  -2  16   13.69    2.01
   9   2  17    2.73    1.02
   9   3 -24   -0.85    1.39
   9   3 -23    0.28    1.16
   9  -3 -22   -0.57    1.09
   9   3 -22    1.66    1.23
   9  -3 -21    8.52    1.55
   9   3 -21    8.84    1.67
   9  -3 -20    3.87    1.16
   9   3 -20    5.17    1.48
   9  -3 -19   82.79    4.21
   9   3 -19   79.89    4.44
   9  -3 -18   62.44    3.54
   9   3 -18   55.01    3.61
  -9  -3  18   56.54    2.87
   9  -3 -17   39.30    2.78
   9   3 -17   31.15    2.65
  -9  -3  17   40.04    2.33
   9  -3 -16  111.09    4.90
   9   3 -16  116.17    5.27
  -9  -3  16  123.08    4.47
   9  -3 -15   17.79    1.80
   9   3 -15   17.45    1.92
  -9  -3  15   17.03    1.54
   9  -3 -14   42.10    2.69
   9   3 -14   38.40    2.70
  -9  -3  14   40.80    2.30
   9  -3 -13   36.69    2.48
   9   3 -13   35.66    2.64
  -9  -3  13   38.49    2.25
   9  -3 -12   -0.98    0.87
   9   3 -12    0.62    0.78
  -9  -3  12    0.41    0.50
   9  -3 -11    5.30    1.08
   9   3 -11    7.46    1.21
  -9  -3  11    6.26    0.91
   9  -3 -10   74.47    3.58
  -9  -3  10   75.01    3.22
   9   3 -10   72.98    3.64
   9   3  -9   23.20    1.98
   9  -3  -9   20.46    1.82
  -9  -3   9   21.11    1.62
   9  -3  -8   22.28    1.86
   9   3  -8   22.13    1.98
  -9   3   8   20.52    1.75
   9  -3  -7   35.12    2.31
   9   3  -7   37.04    2.47
  -9   3   7   39.23    2.39
   9  -3  -6   11.82    1.42
   9   3  -6   12.26    1.38
  -9   3   6   12.24    1.37
   9  -3  -5   11.14    1.35
   9   3  -5   12.44    1.43
  -9   3   5   11.19    1.30
   9   3  -4   19.80    1.77
  -9   3   4   16.72    1.56
   9   3  -3   31.93    2.27
  -9   3   3   41.19    2.39
   9   3  -2   71.63    3.42
   9  -3  -2   69.71    3.38
  -9   3   2   72.00    3.30
   9   3  -2   68.08    3.05
   9   3  -1   41.01    2.52
  -9   3   1   38.80    2.34
   9  -3  -1   37.08    2.42
   9   3  -1   36.29    2.10
   9   3   0    1.61    0.82
   9   3   0    2.00    0.59
   9  -3   0    2.22    0.78
   9   3   1   53.30    2.61
   9  -3   1   57.13    3.07
   9   3   2    1.02    0.51
   9  -3   2    0.72    0.57
   9   3   3   48.04    2.50
   9  -3   3   39.88    2.63
   9   3   4   25.10    1.83
   9  -3   4   25.47    2.09
   9   3   5    9.75    1.20
   9  -3   5    9.87    1.38
   9   3   6   16.39    1.55
   9  -3   6   16.64    1.77
   9   3   7   32.03    2.24
   9  -3   7   35.60    2.60
   9   3   8    1.87    0.74
   9  -3   8   -0.35    0.89
   9   3   9    0.10    0.60
   9  -3   9    0.01    0.84
   9   3  10    9.24    1.37
   9  -3  10    7.93    1.42
   9   3  11    8.30    1.43
   9  -3  11    7.28    1.50
   9   3  12   10.57    1.55
   9  -3  12   11.26    1.72
   9   3  13   22.08    2.23
   9  -3  13   23.11    2.44
   9   3  14    7.49    1.48
   9  -3  14    4.48    1.23
   9   3  15   14.06    1.98
   9  -3  15   13.31    2.07
   9   3  16    5.19    1.45
   9   3  17    6.68    1.45
   9   4 -23   41.32    3.57
   9   4 -22   -1.56    1.42
   9   4 -21   69.34    4.39
   9  -4 -21   70.10    3.92
   9  -4 -20    8.26    1.45
   9   4 -20    5.78    1.38
   9  -4 -19   74.15    3.95
   9   4 -19   80.00    4.55
   9  -4 -18    0.28    0.84
   9   4 -18    1.64    1.07
   9  -4 -17    7.70    1.33
   9   4 -17    3.67    1.22
  -9  -4  17    5.02    0.92
   9  -4 -16   39.38    2.65
   9   4 -16   40.16    2.98
  -9  -4  16   44.06    2.40
   9  -4 -15   10.48    1.43
   9   4 -15   10.36    1.58
  -9  -4  15    9.57    1.12
   9  -4 -14   51.39    2.99
   9   4 -14   44.70    3.08
  -9  -4  14   50.90    2.55
   9  -4 -13   36.68    2.50
   9   4 -13   35.67    2.65
  -9  -4  13   38.58    2.20
   9  -4 -12   -0.17    0.75
   9   4 -12   -0.96    0.84
  -9  -4  12    0.61    0.50
   9  -4 -11   25.54    2.05
   9   4 -11   23.68    2.09
  -9   4  11   27.64    1.26
  -9  -4  11   26.35    1.79
   9  -4 -10   20.64    1.77
   9   4 -10   21.28    1.93
   9  -4  -9   38.37    2.46
   9   4  -9   36.92    2.51
   9   4  -8   53.88    3.03
   9  -4  -8   52.48    2.89
   9  -4  -7   22.68    1.86
   9   4  -7   22.36    1.94
   9  -4  -6    5.98    1.06
   9   4  -6    5.02    0.95
  -9   4   6    6.38    1.10
   9   4  -5    7.51    1.23
  -9   4   5    8.26    1.14
   9   4  -4   23.55    1.88
  -9   4   4   20.47    1.73
   9   4  -3    8.04    1.19
  -9   4   3    6.82    1.09
   9   4  -2    4.33    0.99
   9   4  -2    2.83    0.63
   9  -4  -2    4.24    1.00
  -9   4   2    5.50    1.02
   9   4  -1    6.96    1.07
   9   4  -1    7.23    0.91
   9  -4  -1    7.75    1.14
  -9   4   1    7.80    1.08
   9   4   0    3.53    0.69
   9   4   0    3.53    0.88
   9  -4   0    3.02    0.85
  -9   4   0    2.72    0.77
   9   4   1   30.80    1.85
   9  -4   1   24.54    1.99
   9   4   2   12.86    1.23
   9  -4   2   13.28    1.49
   9   4   3    2.20    0.70
   9  -4   3    0.24    0.66
   9   4   4   -0.08    0.46
   9  -4   4    1.05    0.85
   9   4   5    7.32    1.04
   9  -4   5    6.88    1.22
   9   4   6   -0.55    0.60
   9  -4   6    0.10    0.68
   9   4   7   79.95    3.65
   9  -4   7   78.96    4.09
   9  -4   8   26.44    2.34
   9   4   8   28.40    2.10
   9  -4   9   88.10    4.60
   9   4   9   97.83    4.23
   9   4  10    4.63    0.99
   9  -4  10    6.85    1.43
   9  -4  11   25.82    2.48
   9   4  11   25.29    2.16
   9   4  12   15.53    1.77
   9  -4  12   18.80    2.31
   9   4  13    6.54    1.31
   9  -4  13    7.81    1.58
   9   4  14    9.57    1.59
   9  -4  14   11.33    2.02
   9   4  15    3.83    1.25
   9  -4  15    4.09    1.48
[truncated: 168,573 more chars]
