# Supplementary material for: Bis{N′-[3-(4-nitro­phen­yl)-1-phenyl­prop-2-en-1-yl­idene]-N-phenyl­carbamimido­thio­ato}zinc(II): crystal structure, Hirshfeld surface analysis and computational study
Source: Acta Crystallogr E Crystallogr Commun. 2021 Jul 27;77(Pt 8):839–46. doi: 10.1107/S2056989021007398 (PMC8340977; doi:10.1107/S2056989021007398)
Supplement: Supplementary file 2 [file e-77-00839-Isup2.hkl]

data_I                                                                          
_shelx_title ' 1408'                                                            
_shelx_refln_list_code          4                                               
_shelx_F_calc_maximum      646.52                                               
_exptl_crystal_F_000      1792.00                                               
_reflns_d_resolution_high  0.7365                                               
                                                                                
loop_                                                                           
 _space_group_symop_operation_xyz                                               
 'x, y, z'                                                                      
 '-x+1/2, y+1/2, -z+1/2'                                                        
 '-x, -y, -z'                                                                   
 'x-1/2, -y-1/2, z-1/2'                                                         
                                                                                
_cell_length_a    13.4029                                                       
_cell_length_b    15.8310                                                       
_cell_length_c    19.6257                                                       
_cell_angle_alpha  90.000                                                       
_cell_angle_beta  107.841                                                       
_cell_angle_gamma  90.000                                                       
                                                                                
_shelx_F_squared_multiplier     1.000                                           
                                                                                
loop_                                                                           
 _refln_index_h                                                                 
 _refln_index_k                                                                 
 _refln_index_l                                                                 
 _refln_F_squared_calc                                                          
 _refln_F_squared_meas                                                          
 _refln_F_squared_sigma                                                         
 _refln_observed_status                                                         
   2   0   0       5179.82       5367.63        93.96 o                         
   4   0   0         10.05         27.90        14.28 o                         
   6   0   0      10291.09       9206.65       253.89 o                         
   8   0   0      14799.04      14692.63       388.77 o                         
  10   0   0       6362.99       6675.30       232.07 o                         
  12   0   0       5868.69       5651.81       227.71 o                         
  14   0   0        449.63        583.94        73.79 o                         
  16   0   0        224.86        284.83        63.47 o                         
   2   1   0      10753.41      11381.43       208.97 o                         
   3   1   0         65.35         60.44        10.01 o                         
   4   1   0       1032.79        973.55        28.51 o                         
   5   1   0       1750.54       1562.60        36.11 o                         
   6   1   0         14.77          7.91         9.77 o                         
   7   1   0      11857.05      12173.85       202.03 o                         
   8   1   0       3581.54       3262.66        94.92 o                         
   9   1   0        472.11        420.67        35.98 o                         
  10   1   0       6811.52       6389.66       161.68 o                         
  11   1   0       1884.43       1740.66        77.98 o                         
  12   1   0         54.97         82.36        34.71 o                         
  13   1   0        295.16        284.42        38.51 o                         
  14   1   0        981.72       1215.50        74.51 o                         
  15   1   0        471.31        492.74        53.16 o                         
  16   1   0        811.49       1045.34        74.55 o                         
  17   1   0        243.38        278.88        57.52 o                         
   1   2   0      10326.88      10882.09       168.97 o                         
   2   2   0        159.68        172.98        11.22 o                         
   3   2   0      19355.15      19374.84       257.33 o                         
   4   2   0        221.07        222.22        11.98 o                         
   5   2   0       2079.19       2471.46       112.40 o                         
   6   2   0        131.89        171.08        14.34 o                         
   7   2   0       2081.72       1965.16        60.41 o                         
   8   2   0       2343.38       2356.22        64.67 o                         
   9   2   0       3457.53       3085.62        97.03 o                         
  10   2   0          5.21         16.60        16.19 o                         
  11   2   0        165.13        172.70        38.28 o                         
  12   2   0         33.83         27.44        21.82 o                         
  13   2   0        842.18        873.56        59.52 o                         
  14   2   0          6.37        -17.99        23.95 o                         
  15   2   0        568.74        590.39        55.46 o                         
  16   2   0         27.68         21.67        28.75 o                         
   1   3   0        421.87        446.21        15.76 o                         
   2   3   0        249.42        291.49        10.64 o                         
   3   3   0        944.52        913.04        23.35 o                         
   4   3   0        183.64        170.50        11.07 o                         
   5   3   0       6280.44       6087.57        88.21 o                         
   6   3   0       2298.53       2363.04        63.19 o                         
   7   3   0       4037.69       4027.72        80.22 o                         
   8   3   0       1392.94       1373.98        41.10 o                         
   9   3   0        100.13         77.60        16.19 o                         
  10   3   0        375.13        411.70        36.37 o                         
  11   3   0        438.18        454.32        40.10 o                         
  12   3   0        118.29        133.64        25.65 o                         
  13   3   0        292.15        231.57        34.96 o                         
  14   3   0         22.85         66.92        27.17 o                         
  15   3   0        136.98        130.74        30.59 o                         
  16   3   0        236.24        318.95        70.61 o                         
   0   4   0       1805.34       1534.44        46.02 o                         
   1   4   0      24426.20      24612.07       375.02 o                         
   2   4   0        635.20        570.76        17.64 o                         
   3   4   0      10368.06      10723.34       165.61 o                         
   4   4   0       1445.02       1434.22        34.58 o                         
   5   4   0         73.93         52.44         8.93 o                         
   6   4   0       1866.57       1820.42        47.68 o                         
   7   4   0        452.45        401.32        20.53 o                         
   8   4   0       1974.91       1975.84        50.64 o                         
   9   4   0        166.17        128.85        15.61 o                         
  10   4   0        549.06        517.37        33.07 o                         
  11   4   0       1483.66       1512.93        71.16 o                         
  12   4   0        236.55        229.83        31.96 o                         
  13   4   0        570.03        510.96        47.44 o                         
  14   4   0        601.96        573.23        81.72 o                         
  15   4   0          0.71        -48.00        48.00 o                         
   1   5   0       6939.01       7115.63       176.93 o                         
   2   5   0       5751.64       5545.50       186.85 o                         
   3   5   0         59.59         41.20         6.78 o                         
   4   5   0       3845.21       3985.10        68.38 o                         
   5   5   0       8506.30       8210.05       154.71 o                         
   6   5   0          0.14          2.84         9.79 o                         
   7   5   0       4310.47       4084.47       105.41 o                         
   8   5   0         70.24         57.21        12.06 o                         
   9   5   0        687.69        694.06        37.62 o                         
  10   5   0         61.06         24.75        15.39 o                         
  11   5   0       3240.04       3472.40       112.48 o                         
  12   5   0          0.73         16.59        24.20 o                         
  13   5   0       1319.66       1275.40       111.08 o                         
  14   5   0        177.98         96.80        48.00 o                         
  15   5   0         60.37         54.74        48.00 o                         
   0   6   0        201.25        138.05        13.88 o                         
   1   6   0          7.58         19.14         8.13 o                         
   2   6   0         18.39         17.89        15.67 o                         
   3   6   0       1411.42       1462.26        38.07 o                         
   4   6   0         95.58        117.83         9.50 o                         
   5   6   0        451.39        526.85        18.29 o                         
   6   6   0        596.49        650.44        21.00 o                         
   7   6   0        708.30        642.43        25.54 o                         
   8   6   0        148.21        153.73        14.94 o                         
   9   6   0       2852.00       2870.06        65.52 o                         
  10   6   0        286.57        302.92        23.23 o                         
  11   6   0        324.57        322.99        24.69 o                         
  12   6   0        397.11        331.64        59.11 o                         
  13   6   0        977.32       1050.07       103.14 o                         
  14   6   0         61.52         34.12        38.88 o                         
  15   6   0         45.92        -46.02        54.74 o                         
   1   7   0       5862.87       5827.99       102.22 o                         
   2   7   0       2708.42       2663.90        70.02 o                         
   3   7   0        248.78        244.31        17.28 o                         
   4   7   0       6348.20       6494.43       110.91 o                         
   5   7   0       8514.54       8365.09       112.00 o                         
   6   7   0        433.32        470.91        19.03 o                         
   7   7   0       2007.93       1982.76        58.53 o                         
   8   7   0        543.41        628.56        26.82 o                         
   9   7   0       1119.97       1085.85        51.21 o                         
  10   7   0        686.59        718.56        41.44 o                         
  11   7   0       3144.82       3245.92       183.29 o                         
  12   7   0        573.16        602.59        79.34 o                         
  13   7   0       2300.96       2090.22       149.16 o                         
  14   7   0        400.26        450.26        80.93 o                         
   0   8   0       2559.42       3202.17        92.83 o                         
   1   8   0       4546.30       4926.86        90.62 o                         
   2   8   0       1526.22       1414.61        44.54 o                         
   3   8   0        617.24        501.05        22.93 o                         
   4   8   0       1437.34       1447.50        43.03 o                         
   5   8   0         52.28         53.29        11.88 o                         
   6   8   0       3766.03       3511.60        85.26 o                         
   7   8   0       1679.99       1774.16        38.40 o                         
   8   8   0       1204.73       1281.85        50.66 o                         
   9   8   0       1301.26       1293.56        83.39 o                         
  10   8   0         54.08         45.95        17.91 o                         
  11   8   0        184.48        144.31        23.97 o                         
  12   8   0        422.37        387.09        44.55 o                         
  13   8   0        107.89        142.42        46.81 o                         
  14   8   0         51.01         -6.74        50.38 o                         
   1   9   0       2273.46       2560.12        85.49 o                         
   2   9   0       7333.51       7605.09       145.34 o                         
   3   9   0         26.19         29.59         9.74 o                         
   4   9   0       5118.79       5083.66       100.06 o                         
   5   9   0       1779.92       1891.66        54.28 o                         
   6   9   0         73.37         90.58        15.32 o                         
   7   9   0       1146.95       1138.68        39.72 o                         
   8   9   0        473.73        420.08        30.23 o                         
   9   9   0         18.98         46.40        17.94 o                         
  10   9   0       3045.12       3114.28       130.57 o                         
  11   9   0         25.58         11.11        18.95 o                         
  12   9   0        146.32        150.33        31.73 o                         
  13   9   0         68.67         31.74        37.69 o                         
  14   9   0       1302.04       1347.20       126.15 o                         
   0  10   0      18174.39      18404.97       415.74 o                         
   1  10   0         80.93         67.33         8.52 o                         
   2  10   0        689.04        586.63        26.25 o                         
   3  10   0       1314.44       1252.32        40.36 o                         
   4  10   0          4.65         17.62         9.89 o                         
   5  10   0        220.00        216.11        21.06 o                         
   6  10   0       1063.48       1045.03        42.51 o                         
   7  10   0          3.76         10.70        13.50 o                         
   8  10   0       2856.39       2797.60        69.17 o                         
   9  10   0        666.09        750.68        48.56 o                         
  10  10   0         21.94         31.85        18.81 o                         
  11  10   0        349.57        331.58        33.55 o                         
  12  10   0        375.88        386.89        45.40 o                         
  13  10   0        204.99        142.73        36.73 o                         
   1  11   0        146.26        134.26        17.81 o                         
   2  11   0         62.62         64.27        13.75 o                         
   3  11   0          9.90         24.65        11.11 o                         
   4  11   0       1033.87       1075.34        39.92 o                         
   5  11   0       2540.78       2492.86        67.31 o                         
   6  11   0       1092.10        980.68        50.95 o                         
   7  11   0       1033.14        978.39        43.99 o                         
   8  11   0       1084.05       1160.81        43.80 o                         
   9  11   0         50.04         48.11        16.33 o                         
  10  11   0         17.57         33.76        22.87 o                         
  11  11   0       1204.60       1247.48        75.46 o                         
  12  11   0        140.32        153.62        81.32 o                         
  13  11   0        501.82        518.70        83.90 o                         
   0  12   0       7616.81       8187.52       207.87 o                         
   1  12   0       1921.51       2007.81        45.88 o                         
   2  12   0       2807.06       2777.40        65.56 o                         
   3  12   0        473.53        481.73        26.93 o                         
   4  12   0        296.13        295.07        22.36 o                         
   5  12   0         17.29         12.92        17.24 o                         
   6  12   0       6633.40       6823.81       197.79 o                         
   7  12   0         82.76         76.15        26.38 o                         
   8  12   0        117.09        113.02        19.89 o                         
   9  12   0       1230.89       1061.50        52.45 o                         
  10  12   0       1148.09       1096.05        68.08 o                         
  11  12   0         57.45         61.76        26.20 o                         
  12  12   0       1124.80       1174.77        77.26 o                         
  13  12   0         10.44        -16.26        44.83 o                         
   1  13   0      10088.49      10981.55       198.31 o                         
   2  13   0         44.03         58.84        12.93 o                         
   3  13   0       9206.49       9406.13       300.30 o                         
   4  13   0       2041.98       2072.82        79.49 o                         
   5  13   0        438.52        458.74        39.08 o                         
   6  13   0       1051.47       1063.43        60.18 o                         
   7  13   0       5905.12       6049.90       165.08 o                         
   8  13   0       3615.46       3621.49        99.57 o                         
   9  13   0          0.82         40.70        23.03 o                         
  10  13   0        683.11        711.77        57.14 o                         
  11  13   0        955.68       1010.82        69.60 o                         
  12  13   0         13.76        127.34        54.74 o                         
   0  14   0        117.05        108.70        38.48 o                         
   1  14   0       2473.93       2461.14       135.28 o                         
   2  14   0        147.25        174.59        22.81 o                         
   3  14   0       3266.37       3481.11       112.46 o                         
   4  14   0        280.93        263.69        94.22 o                         
   5  14   0        261.98        264.35        33.54 o                         
   6  14   0       2298.65       2253.85        92.35 o                         
   7  14   0       1628.88       1597.07        79.72 o                         
   8  14   0        483.36        377.10        33.58 o                         
   9  14   0       4488.79       4814.39       123.99 o                         
  10  14   0         14.42         -5.16        36.10 o                         
  11  14   0        731.25        711.68        90.05 o                         
   1  15   0        417.69        448.27        61.49 o                         
   2  15   0        658.01        633.14        70.61 o                         
   3  15   0        409.17        359.01        56.73 o                         
   4  15   0        707.25        672.01        47.27 o                         
   5  15   0       1507.62       1709.74       119.21 o                         
   6  15   0        844.12        927.94        68.03 o                         
   7  15   0       2777.25       2936.33       112.94 o                         
   8  15   0        594.35        542.27        66.45 o                         
   9  15   0        207.14        201.58        36.79 o                         
  10  15   0         26.91         14.68        36.89 o                         
  11  15   0       1186.10       1259.53       118.22 o                         
   0  16   0       6529.74       6150.86       247.54 o                         
   1  16   0        286.35        279.87        38.15 o                         
   2  16   0         17.67          2.78        31.74 o                         
   3  16   0       1367.28       1155.59        98.78 o                         
   4  16   0        728.77        806.49        84.50 o                         
   5  16   0         58.16         43.64        36.50 o                         
   6  16   0       1664.62       1841.61        86.70 o                         
   7  16   0          0.52        -11.06        24.61 o                         
   8  16   0        183.83        214.74        36.26 o                         
   9  16   0        410.18        365.56        99.77 o                         
  10  16   0        348.37        351.08        63.87 o                         
   1  17   0         77.82         74.34        26.20 o                         
   2  17   0        499.07        472.07        69.82 o                         
   3  17   0          0.25         24.20        37.29 o                         
   4  17   0       1296.42       1468.19       116.23 o                         
   5  17   0        610.63        653.37        80.53 o                         
   6  17   0        287.74        383.61        62.68 o                         
   7  17   0       1566.98       1481.68       122.98 o                         
   8  17   0         18.24         29.83        28.76 o                         
   9  17   0         37.62         41.75        46.61 o                         
  10  17   0         47.65        -47.60        47.60 o                         
   0  18   0       4523.53       4329.20       212.63 o                         
   1  18   0        384.58        275.66        40.66 o                         
   2  18   0          1.32        -23.93        48.20 o                         
   3  18   0        282.47        294.75        61.89 o                         
   4  18   0          9.62         91.64        45.22 o                         
   5  18   0        436.30        516.51        76.96 o                         
   6  18   0        857.30        741.04        89.26 o                         
   7  18   0         29.53         17.06        38.48 o                         
   1  19   0        382.47        360.90        48.79 o                         
   2  19   0        623.43        714.82       102.94 o                         
   3  19   0         49.91         15.07        40.86 o                         
   4  19   0         40.80         38.88        40.46 o                         
   5  19   0         70.04         80.93        44.03 o                         
 -17   0   1         59.78        121.39        49.59 o                         
 -15   0   1        273.72        377.26        66.25 o                         
 -13   0   1       6939.20       7248.93       273.33 o                         
 -11   0   1        252.51        231.28        43.64 o                         
  -9   0   1      24387.54      24218.23       599.81 o                         
  -7   0   1       9426.30       8684.59       259.05 o                         
  -5   0   1      43581.85      43192.85       669.56 o                         
  -3   0   1       7425.46       7358.14       130.27 o                         
   1   0   1      22978.79      23663.24       500.24 o                         
   3   0   1      14921.38      14448.66       332.04 o                         
   5   0   1      27369.23      27070.12       614.49 o                         
   7   0   1       6917.26       6701.48       210.65 o                         
   9   0   1      18475.51      18045.95       472.87 o                         
  11   0   1        128.99        125.36        37.69 o                         
  13   0   1         11.63        -11.90        34.51 o                         
  15   0   1       1817.30       2034.68       144.40 o                         
 -17   1   1       1476.18       1508.26       127.74 o                         
 -16   1   1        131.88        107.71        48.40 o                         
 -15   1   1        151.99        162.12        38.48 o                         
 -14   1   1       1490.12       1512.41        98.98 o                         
 -13   1   1       1503.89       1519.88        80.05 o                         
 -12   1   1        866.05        825.72        69.42 o                         
 -11   1   1       4081.81       4402.29       130.57 o                         
 -10   1   1        526.34        478.64        38.42 o                         
  -9   1   1          0.98         12.40        13.67 o                         
  -8   1   1        935.55        835.91        37.32 o                         
  -7   1   1      20190.88      20309.03       494.89 o                         
  -6   1   1        317.46        418.74        24.25 o                         
  -5   1   1       9972.86       9840.08       149.78 o                         
  -4   1   1        807.85        672.20        24.17 o                         
  -3   1   1      39205.35      38857.20       481.74 o                         
  -2   1   1      11896.76      11831.59       162.59 o                         
   1   1   1        583.27        620.52        11.75 o                         
   2   1   1      17855.61      18375.03       296.94 o                         
   3   1   1      43141.15      45496.59       478.85 o                         
   4   1   1      20735.33      21298.71       417.53 o                         
   5   1   1       1158.30       1039.75        40.76 o                         
   6   1   1        870.30        939.60        41.66 o                         
   7   1   1       5004.07       4773.20       208.27 o                         
   8   1   1       5269.56       5106.62       128.59 o                         
   9   1   1       1001.88       1009.72        53.75 o                         
  10   1   1       4571.36       4583.15       129.99 o                         
  11   1   1       1003.09        964.08        58.19 o                         
  12   1   1         87.14         94.44        24.97 o                         
  13   1   1       3468.35       3661.12       128.87 o                         
  14   1   1          5.51         19.18        23.82 o                         
  15   1   1          1.97          3.97        25.94 o                         
  16   1   1        477.20        551.19        69.03 o                         
 -16   2   1        905.01       1051.58        75.61 o                         
 -15   2   1        255.43        228.54        54.74 o                         
 -14   2   1         65.79         40.45        66.65 o                         
 -13   2   1        415.22        394.90        41.73 o                         
 -12   2   1       3869.50       3987.01       128.08 o                         
 -11   2   1        671.02        639.12        45.91 o                         
 -10   2   1       2164.37       2139.22        92.71 o                         
  -9   2   1         98.64         88.63        16.39 o                         
  -8   2   1       1789.66       1678.42        46.75 o                         
  -7   2   1        961.97       1000.16        43.65 o                         
  -6   2   1      29857.25      29666.67       482.59 o                         
  -5   2   1        103.40         97.48        15.92 o                         
  -4   2   1      28027.39      28035.19       452.60 o                         
  -3   2   1       5120.98       5200.36        77.84 o                         
  -2   2   1        666.60        741.93        38.68 o                         
  -1   2   1        479.04        526.42        24.20 o                         
   0   2   1      26919.74      27792.11       583.15 o                         
   1   2   1      25682.06      26305.11       397.76 o                         
   2   2   1      74977.41      77542.23       829.97 o                         
   3   2   1      14899.88      15560.09       200.08 o                         
   4   2   1       9504.16      10138.79       126.92 o                         
   5   2   1         14.99         22.72         7.83 o                         
   6   2   1      13803.11      13906.94       204.90 o                         
   7   2   1        451.34        508.34        32.36 o                         
   8   2   1       3188.92       3079.93       104.73 o                         
   9   2   1        235.40        225.59        26.97 o                         
  10   2   1          2.36          6.12        17.24 o                         
  11   2   1        129.67        156.07        48.40 o                         
  12   2   1       1349.07       1414.92        97.79 o                         
  13   2   1        372.85        323.13        39.40 o                         
  14   2   1        333.27        301.12        41.75 o                         
  15   2   1        265.81        265.22        40.55 o                         
  16   2   1         10.98        -44.83        44.83 o                         
 -16   3   1        141.67        163.04        55.14 o                         
 -15   3   1        360.28        425.90        48.39 o                         
 -14   3   1        380.09        384.98        44.99 o                         
 -13   3   1        150.84         89.06        22.53 o                         
 -12   3   1          8.81          8.04        19.53 o                         
 -11   3   1       2955.00       3003.49       103.86 o                         
 -10   3   1        556.80        463.69        31.31 o                         
  -9   3   1       1566.20       1514.82        46.19 o                         
  -8   3   1        386.51        425.49        23.36 o                         
  -7   3   1         70.94        112.80        13.09 o                         
  -6   3   1        713.28        702.64        36.69 o                         
  -5   3   1        393.92        365.70        24.54 o                         
  -4   3   1      17903.18      17677.46       287.74 o                         
  -3   3   1      10287.51      10785.70       137.71 o                         
  -2   3   1        180.12        178.10         9.98 o                         
   0   3   1       4511.99       4552.50        77.42 o                         
   1   3   1       8443.05       9218.15       202.01 o                         
   2   3   1       9976.06      10496.27       179.78 o                         
   3   3   1        380.88        369.87        11.60 o                         
   4   3   1       3299.01       3179.88        92.07 o                         
   5   3   1       3304.42       3358.13        76.77 o                         
   6   3   1         28.20         27.85         8.63 o                         
   7   3   1       8543.36       8738.64       127.02 o                         
   8   3   1        139.04        142.39        20.74 o                         
   9   3   1       2166.65       2180.74        78.88 o                         
  10   3   1        303.19        299.26        35.31 o                         
  11   3   1        196.18        163.42        36.30 o                         
  12   3   1         71.96        101.46        26.04 o                         
  13   3   1        346.49        402.36        43.83 o                         
  14   3   1         27.83         53.04        27.54 o                         
  15   3   1         63.25         34.12        43.64 o                         
 -16   4   1        467.69        443.91        78.15 o                         
 -15   4   1         30.63         19.04        35.70 o                         
 -14   4   1       1328.36       1357.23        75.90 o                         
 -13   4   1        513.22        548.46        48.05 o                         
 -12   4   1        123.39         88.65        20.76 o                         
 -11   4   1        435.23        342.18        29.19 o                         
 -10   4   1        146.14        115.23        15.82 o                         
  -9   4   1        312.43        294.43        20.60 o                         
  -8   4   1        422.84        394.22        22.15 o                         
  -7   4   1        177.99        186.00        15.23 o                         
  -6   4   1       1221.75       1211.11        49.37 o                         
  -5   4   1          1.67          2.95        10.01 o                         
  -4   4   1         30.03          7.48         8.29 o                         
  -3   4   1        593.97        736.73        22.82 o                         
  -2   4   1       1000.01       1062.37        44.83 o                         
  -1   4   1       2164.95       2291.97        40.95 o                         
   0   4   1       9181.56       9677.47       309.63 o                         
   1   4   1       1925.36       1924.39        49.65 o                         
   2   4   1      14763.09      15702.07       297.85 o                         
   3   4   1         24.15         39.14         5.38 o                         
   4   4   1         81.27         73.12         7.99 o                         
   5   4   1        899.34        889.86        25.77 o                         
   6   4   1       2947.34       3146.60        59.11 o                         
   7   4   1         73.92         91.66        12.74 o                         
   8   4   1        983.76        952.81        45.81 o                         
   9   4   1       1143.85       1120.57       124.17 o                         
  10   4   1        438.04        427.33        36.57 o                         
  11   4   1        769.45        770.77        50.64 o                         
  12   4   1        699.20        750.08        53.12 o                         
  13   4   1          0.34        -14.82        21.58 o                         
  14   4   1        722.62        572.44        80.13 o                         
  15   4   1         30.43         37.29        42.45 o                         
 -15   5   1        139.40         57.13        39.27 o                         
 -14   5   1        438.99        452.64        70.61 o                         
 -13   5   1         43.67        140.43        55.93 o                         
 -12   5   1        271.54        351.23        32.39 o                         
 -11   5   1       1535.09       1510.89        51.22 o                         
 -10   5   1       2645.20       2509.90       104.50 o                         
  -9   5   1         45.97         36.77        16.61 o                         
  -8   5   1       2053.91       2033.72        50.79 o                         
  -7   5   1        337.63        259.69        17.15 o                         
  -6   5   1         47.82         46.19         8.66 o                         
  -5   5   1       1014.71       1112.79        95.21 o                         
  -4   5   1       2833.21       2556.21        66.20 o                         
  -3   5   1        476.84        497.68        28.76 o                         
  -2   5   1      14616.95      14398.85       544.47 o                         
  -1   5   1       4638.55       5200.98       114.65 o                         
   0   5   1        599.17        720.91        32.73 o                         
   1   5   1      10091.62      10234.89       312.80 o                         
   2   5   1       4947.75       5223.17       155.54 o                         
   3   5   1        176.01        183.00         8.59 o                         
   4   5   1       4200.89       4109.05        98.09 o                         
   5   5   1        121.79        146.28        10.49 o                         
   6   5   1        154.85        157.43        12.86 o                         
   7   5   1       2615.77       2750.48        57.66 o                         
   8   5   1        171.41        148.97        14.99 o                         
   9   5   1        698.48        772.74        32.72 o                         
  10   5   1       4172.59       4055.74       169.19 o                         
  11   5   1         32.29         21.84        19.73 o                         
  12   5   1         41.74         69.29        23.14 o                         
  13   5   1         63.58         49.98        38.08 o                         
  14   5   1        511.14        576.41        78.94 o                         
  15   5   1        123.55        132.50        48.00 o                         
 -15   6   1        159.56        203.90        57.52 o                         
 -14   6   1         29.56         67.84        49.98 o                         
 -13   6   1         68.85         54.35        37.29 o                         
 -12   6   1       2627.70       2743.59        90.30 o                         
 -11   6   1         52.86         39.96        14.65 o                         
 -10   6   1         10.03          9.00        12.48 o                         
  -9   6   1        898.90        866.24        34.15 o                         
  -8   6   1        196.63        160.91        15.68 o                         
  -7   6   1          0.41         -9.35         9.35 o                         
  -6   6   1       4130.15       3889.41        66.47 o                         
  -5   6   1       3378.02       3726.06        78.22 o                         
  -4   6   1       4158.10       4208.06        89.89 o                         
  -3   6   1       1075.57       1087.53        38.32 o                         
  -2   6   1       2326.32       2442.72        68.03 o                         
  -1   6   1       4857.06       4982.57       118.61 o                         
   0   6   1      10747.55      10985.46       253.10 o                         
   1   6   1        737.16        802.12        39.47 o                         
   2   6   1       1316.10       1207.47        36.98 o                         
   3   6   1         87.27        127.03        10.64 o                         
   4   6   1       6332.84       7039.94        94.11 o                         
   5   6   1       2676.96       2804.79        51.78 o                         
   6   6   1         56.36         31.70         9.33 o                         
   7   6   1         14.37         -5.42         8.76 o                         
   8   6   1       3979.55       4087.98        77.93 o                         
   9   6   1        152.79        127.50        14.99 o                         
  10   6   1         62.56         46.91        16.20 o                         
  11   6   1        514.10        559.75        72.20 o                         
  12   6   1       3300.09       3161.71       176.53 o                         
  13   6   1         31.15         66.25        44.83 o                         
  14   6   1        144.64        188.04        55.14 o                         
  15   6   1        635.23        439.15        74.98 o                         
 -15   7   1         61.52        117.03        55.54 o                         
 -14   7   1       1049.25       1009.21       109.49 o                         
 -13   7   1       1628.91       1606.64       128.93 o                         
 -12   7   1         38.99         63.09        22.85 o                         
 -11   7   1        229.22        209.73        43.88 o                         
 -10   7   1       1037.75       1090.89        52.56 o                         
  -9   7   1        749.75        724.02        33.09 o                         
  -8   7   1       4752.83       4932.55       158.66 o                         
  -7   7   1        562.53        520.71        20.47 o                         
  -6   7   1        557.31        598.51        23.39 o                         
  -5   7   1       6936.05       7165.54        99.09 o                         
  -4   7   1       5797.80       5754.23       101.38 o                         
  -3   7   1       1413.54       1657.86        42.59 o                         
  -2   7   1        412.07        239.51        15.08 o                         
  -1   7   1       3085.98       3119.71        82.12 o                         
   0   7   1       4681.37       4909.81        90.43 o                         
   1   7   1      19747.13      21139.21       266.72 o                         
   2   7   1       2555.36       2447.34        59.35 o                         
   3   7   1       4093.03       4906.04       102.85 o                         
   4   7   1      19186.22      19479.12       345.44 o                         
   5   7   1       1145.08       1096.58        27.03 o                         
   6   7   1       1261.94       1225.04        37.01 o                         
   7   7   1        346.36        319.58        17.86 o                         
   8   7   1       2396.16       2415.83        55.69 o                         
   9   7   1       2717.59       2811.68        64.61 o                         
  10   7   1       1482.56       1514.72        60.39 o                         
  11   7   1       2698.48       2620.61       153.52 o                         
  12   7   1        105.75         88.46        39.67 o                         
  13   7   1        618.33        574.03        84.10 o                         
  14   7   1       1170.85        894.17       100.76 o                         
 -14   8   1         44.11        110.28        44.03 o                         
 -13   8   1        229.25        243.90        73.39 o                         
 -12   8   1        818.80        868.84        51.05 o                         
 -11   8   1        315.06        322.25        31.51 o                         
 -10   8   1         46.77         32.04        16.72 o                         
  -9   8   1       1052.91       1044.59        48.23 o                         
  -8   8   1       1606.62       1559.82        58.35 o                         
  -7   8   1       1882.75       1928.83        43.84 o                         
  -6   8   1       4883.69       4633.94       147.73 o                         
  -5   8   1       2736.04       2745.49        66.08 o                         
  -4   8   1       3004.48       3027.09        83.37 o                         
  -3   8   1       9416.36      10078.16       154.32 o                         
  -2   8   1       1382.28       1373.31        38.34 o                         
  -1   8   1         23.37         11.86         5.87 o                         
   0   8   1       5339.31       5139.50        95.76 o                         
   1   8   1       2673.35       2539.93        44.76 o                         
   2   8   1      12398.33      13174.20       230.29 o                         
   3   8   1       3234.87       3144.76       113.46 o                         
   4   8   1        245.58        287.72        27.18 o                         
   5   8   1       4104.05       4464.10        91.30 o                         
   6   8   1        680.72        609.74        20.59 o                         
   7   8   1         93.72         85.66        12.02 o                         
   8   8   1        229.64        195.11        30.00 o                         
   9   8   1       2124.88       2203.47        70.71 o                         
  10   8   1        123.84        143.79        21.29 o                         
  11   8   1        694.28        668.85        53.84 o                         
  12   8   1        119.29        140.43        48.00 o                         
  13   8   1        210.50        200.33        52.36 o                         
  14   8   1         17.53        181.69        62.68 o                         
 -14   9   1        231.85        410.19        78.15 o                         
 -13   9   1       1241.70       1196.67        71.21 o                         
 -12   9   1         55.40         41.98        20.53 o                         
 -11   9   1       1609.09       1551.49        65.06 o                         
 -10   9   1        460.12        521.11        38.03 o                         
  -9   9   1       1733.70       1704.97        62.64 o                         
  -8   9   1        447.37        433.00        27.14 o                         
  -7   9   1       1151.10       1089.20        44.24 o                         
  -6   9   1       1057.62       1033.23        41.34 o                         
  -5   9   1       7528.92       7756.96       135.43 o                         
  -4   9   1         16.66         11.73         9.59 o                         
  -3   9   1         10.10         16.35         9.73 o                         
  -2   9   1       1495.95       1428.70        40.69 o                         
  -1   9   1        883.89        809.30        27.45 o                         
   0   9   1        260.04        239.75        15.24 o                         
   1   9   1       7650.59       8100.62       178.69 o                         
   2   9   1        389.08        409.70        23.42 o                         
   3   9   1         25.56         21.23        11.31 o                         
   4   9   1        357.78        361.57        21.99 o                         
   5   9   1       4672.44       4740.37        95.79 o                         
   6   9   1       1148.00       1177.90        44.48 o                         
   7   9   1       3354.34       3229.61        70.83 o                         
   8   9   1         56.51         63.39        16.72 o                         
   9   9   1        256.86        214.83        24.23 o                         
  10   9   1       1566.15       1496.94        61.56 o                         
  11   9   1       1398.17       1483.71       154.71 o                         
  12   9   1        616.13        629.17        83.31 o                         
  13   9   1        661.96        675.98        87.27 o                         
 -13  10   1         75.05         97.00        34.92 o                         
 -12  10   1          8.85          7.49        19.48 o                         
 -11  10   1          0.67          2.81        21.79 o                         
 -10  10   1        387.24        310.89        30.06 o                         
  -9  10   1        922.47        951.53        47.42 o                         
  -8  10   1        541.29        507.51        28.73 o                         
  -7  10   1       1019.16        972.96        43.05 o                         
  -6  10   1        954.98       1024.19        44.95 o                         
  -5  10   1       1835.07       1878.99        55.61 o                         
  -4  10   1       1899.47       1914.22        53.60 o                         
  -3  10   1        704.54        703.24        29.99 o                         
  -2  10   1         44.05         67.47        11.33 o                         
  -1  10   1       1460.54       1414.26        39.75 o                         
   0  10   1       2294.98       2318.09        55.64 o                         
   1  10   1        287.19        300.88        13.12 o                         
   2  10   1         54.42         71.50        10.61 o                         
   3  10   1        729.75        721.94        29.86 o                         
   4  10   1         20.85         27.27        14.24 o                         
   5  10   1       5625.28       5632.98       134.04 o                         
   6  10   1        742.28        714.47        44.88 o                         
   7  10   1        849.05        812.03        33.98 o                         
   8  10   1        204.66        181.42        21.47 o                         
   9  10   1          4.20         23.25        14.92 o                         
  10  10   1        440.17        484.87        36.31 o                         
  11  10   1       1417.44       1564.06        94.81 o                         
  12  10   1       1114.59        927.24        65.81 o                         
  13  10   1          0.40        -29.36        44.43 o                         
 -14  11   1         22.46        -48.00        48.00 o                         
 -13  11   1         21.77        -30.20        30.20 o                         
 -12  11   1         70.45         76.07        64.07 o                         
 -11  11   1         22.86         23.25        24.06 o                         
 -10  11   1        569.05        586.66        40.64 o                         
  -9  11   1         71.98         48.00        15.38 o                         
  -8  11   1       1535.77       1595.00        59.54 o                         
  -7  11   1       1001.02        945.42        73.79 o                         
  -6  11   1       1620.40       1512.51        60.52 o                         
  -5  11   1        402.89        372.95        25.70 o                         
  -4  11   1        131.17         95.28        14.42 o                         
  -3  11   1        299.69        313.94        21.31 o                         
  -2  11   1       3056.21       3148.45        69.90 o                         
  -1  11   1        510.26        523.84        22.93 o                         
   0  11   1        712.50        707.06        25.28 o                         
   1  11   1        855.57        938.96        23.86 o                         
   2  11   1        159.99        134.73        13.90 o                         
   3  11   1        200.45        187.40        24.65 o                         
   4  11   1        922.25        925.49        56.01 o                         
   5  11   1        573.54        603.14        31.28 o                         
   6  11   1        918.17        940.00        41.44 o                         
   7  11   1       1827.49       1786.50        56.23 o                         
   8  11   1         68.54         71.94        19.07 o                         
   9  11   1         45.65         62.85        23.63 o                         
  10  11   1        104.96         91.03        26.04 o                         
  11  11   1         58.64         57.58        27.97 o                         
  12  11   1         12.30         47.44        29.17 o                         
  13  11   1         69.66         28.96        42.05 o                         
 -14  12   1        639.81        636.71        88.86 o                         
 -13  12   1        143.29        148.17        39.67 o                         
 -12  12   1          4.40        -22.07        28.36 o                         
 -11  12   1        270.94        347.81        44.07 o                         
 -10  12   1         48.92         48.06        26.35 o                         
  -9  12   1       1342.64       1370.35        59.73 o                         
  -8  12   1        420.17        393.95        40.61 o                         
  -7  12   1       3188.65       3325.07        87.75 o                         
  -6  12   1          1.73          0.40        14.96 o                         
  -5  12   1          1.11         14.67        12.50 o                         
  -4  12   1        798.42        705.95        33.75 o                         
  -3  12   1       1111.06       1148.48        41.58 o                         
  -2  12   1         55.86         47.34        10.58 o                         
  -1  12   1       4026.74       4138.21       136.09 o                         
   0  12   1       2541.38       2666.74        86.28 o                         
   1  12   1       1220.73       1280.67        31.29 o                         
   2  12   1       2638.66       2709.85       132.97 o                         
   3  12   1       3246.35       3290.65       114.26 o                         
   4  12   1         86.48         93.37        14.82 o                         
   5  12   1       2096.83       2119.77       135.28 o                         
   6  12   1          1.75         12.13        18.58 o                         
   7  12   1        105.96         97.71        19.26 o                         
   8  12   1         25.22         35.01        18.68 o                         
   9  12   1       1909.52       2007.06        89.06 o                         
  10  12   1         89.39         77.11        26.64 o                         
  11  12   1         47.28         51.16        38.08 o                         
  12  12   1          4.76         10.83        27.42 o                         
 -13  13   1        226.11        330.06        62.28 o                         
 -12  13   1       1673.34       1698.25        94.81 o                         
 -11  13   1       1806.13       1822.18        93.48 o                         
 -10  13   1        630.34        617.16        53.58 o                         
  -9  13   1        401.43        432.31        34.85 o                         
  -8  13   1        232.88        219.26        32.79 o                         
  -7  13   1        492.04        565.62        46.56 o                         
  -6  13   1         16.29         32.37        19.63 o                         
  -5  13   1        232.42        226.26        28.92 o                         
  -4  13   1        215.05        193.97        19.81 o                         
  -3  13   1       2509.91       2525.30       129.57 o                         
  -2  13   1       6290.47       6650.58       220.60 o                         
  -1  13   1      11423.98      11922.20       539.12 o                         
   0  13   1        585.17        642.83        35.74 o                         
   1  13   1        396.79        418.21        33.72 o                         
   2  13   1       2366.69       2361.37        97.99 o                         
   3  13   1         45.93         34.87        16.38 o                         
   4  13   1        201.74        204.95        42.45 o                         
   5  13   1       1869.81       1823.43        78.81 o                         
   6  13   1        121.29        156.28        28.26 o                         
   7  13   1       4801.33       4865.58       157.89 o                         
   8  13   1       5654.22       5606.80       130.30 o                         
   9  13   1       1868.96       1891.42        88.05 o                         
  10  13   1       1182.96       1252.78       109.09 o                         
  11  13   1        573.69        605.76        85.29 o                         
  12  13   1        224.34        190.02        52.36 o                         
 -12  14   1       1452.19       1497.94       132.50 o                         
 -11  14   1         64.20         63.72        50.78 o                         
 -10  14   1       2565.36       2585.31       124.76 o                         
  -9  14   1         99.17        111.49        24.05 o                         
  -8  14   1       1237.91       1181.30        73.98 o                         
  -7  14   1       2872.38       2836.20       107.53 o                         
  -6  14   1       2228.79       2340.09        93.82 o                         
  -5  14   1        191.87        169.01        28.14 o                         
  -4  14   1       1276.48       1317.36        63.31 o                         
  -3  14   1       5639.35       5823.71       145.89 o                         
  -2  14   1       1131.20       1196.07        54.96 o                         
  -1  14   1        441.98        445.50        58.71 o                         
   0  14   1      26554.17      25813.37       662.49 o                         
   1  14   1         40.86         30.94        27.77 o                         
   2  14   1       7418.41       7705.54       381.83 o                         
   3  14   1       5537.59       5519.89       158.28 o                         
   4  14   1        339.83        321.39        34.30 o                         
   5  14   1        361.46        344.15        36.26 o                         
   6  14   1       9536.49      10167.84       249.53 o                         
   7  14   1        893.41        855.56        58.68 o                         
   8  14   1       2688.26       2729.17       110.51 o                         
   9  14   1         17.98         16.63        43.64 o                         
  10  14   1        222.79        149.16        45.22 o                         
  11  14   1        294.96        306.25        65.85 o                         
 -11  15   1        879.55        836.64        94.81 o                         
 -10  15   1       1038.18        938.58        68.72 o                         
  -9  15   1        429.14        351.07        42.78 o                         
  -8  15   1        984.64       1086.76       115.64 o                         
  -7  15   1         11.88         13.71        21.29 o                         
  -6  15   1          9.40          9.25        21.39 o                         
  -5  15   1        700.37        663.92        48.57 o                         
  -4  15   1       1253.09       1429.18       145.19 o                         
  -3  15   1        961.87        921.54        85.69 o                         
  -2  15   1       7271.09       7196.17       265.00 o                         
  -1  15   1       2867.63       2755.87       105.55 o                         
   0  15   1          2.75         30.55        25.39 o                         
   1  15   1       3154.92       3119.66       160.66 o                         
   2  15   1       4520.89       4332.38       193.99 o                         
   3  15   1        535.11        534.03        41.36 o                         
   4  15   1       1649.42       1813.63       115.24 o                         
   5  15   1        960.30        917.43        59.70 o                         
   6  15   1        408.92        324.84        50.58 o                         
   7  15   1       1649.17       1622.05        82.73 o                         
   8  15   1        751.75        703.70        57.58 o                         
   9  15   1        850.04        995.68        71.23 o                         
  10  15   1       2772.59       2821.34       173.36 o                         
  11  15   1         26.90        -32.13        44.03 o                         
 -11  16   1         18.96         62.68        44.03 o                         
 -10  16   1         83.58        115.60        29.54 o                         
  -9  16   1       1312.71       1225.11        77.67 o                         
  -8  16   1        202.46        194.78        35.58 o                         
  -7  16   1        236.40        277.73        40.86 o                         
  -6  16   1       1038.93       1061.06        90.25 o                         
  -5  16   1        186.79        174.55        48.00 o                         
  -4  16   1         44.17         61.09        33.32 o                         
  -3  16   1        463.86        396.70        61.49 o                         
  -2  16   1        294.92        282.85        54.35 o                         
  -1  16   1        780.91        819.77        59.90 o                         
   0  16   1          8.42         40.17        26.30 o                         
   1  16   1        204.86        184.07        43.64 o                         
   2  16   1         59.41         34.12        29.36 o                         
   3  16   1       3552.80       3450.11       177.33 o                         
   4  16   1       1722.17       1745.88       124.56 o                         
   5  16   1       2251.27       2448.10        99.00 o                         
   6  16   1        292.05        372.21        42.98 o                         
   7  16   1         17.93         37.65        24.21 o                         
   8  16   1         13.17         10.93        50.78 o                         
   9  16   1        499.16        571.37        56.76 o                         
  10  16   1        126.24        107.90        47.60 o                         
 -10  17   1         72.29         64.86        31.29 o                         
  -9  17   1          3.98        -34.51        34.51 o                         
  -8  17   1         56.88         51.17        41.26 o                         
  -7  17   1         50.34         74.18        46.81 o                         
  -6  17   1         55.30         45.62        39.27 o                         
  -5  17   1        292.35        288.80        55.14 o                         
  -4  17   1        182.86        192.80        48.79 o                         
  -3  17   1         81.40         72.99        40.86 o                         
  -2  17   1         27.28         34.42        25.23 o                         
  -1  17   1        102.92         79.77        57.13 o                         
   0  17   1        144.78        114.83        29.30 o                         
   1  17   1        439.02        410.19        63.47 o                         
   2  17   1        633.45        591.09        74.58 o                         
   3  17   1        155.95        201.92        49.98 o                         
   4  17   1         24.98        -41.26        42.05 o                         
   5  17   1        139.34        196.37        53.16 o                         
   6  17   1         51.06        134.09        47.60 o                         
   7  17   1       1348.26       1423.76       122.18 o                         
   8  17   1         38.50         21.86        45.03 o                         
   9  17   1         49.64         46.43        43.24 o                         
  10  17   1          0.97         60.70        49.98 o                         
  -8  18   1        117.79         95.21        41.26 o                         
  -7  18   1          9.60        -38.48        42.45 o                         
  -6  18   1        186.04        217.39        57.13 o                         
  -5  18   1        505.44        475.25        72.60 o                         
  -4  18   1        443.89        403.84        65.46 o                         
  -3  18   1          1.88        -42.05        42.05 o                         
  -2  18   1        120.78        139.70        34.22 o                         
  -1  18   1         33.62         32.62        23.73 o                         
   0  18   1         61.63        120.85        34.85 o                         
   1  18   1        118.94        105.85        29.64 o                         
   2  18   1         69.13         16.26        38.08 o                         
   3  18   1        249.13        306.65        61.89 o                         
   4  18   1         34.53          4.76        36.89 o                         
   5  18   1        355.17        295.15        61.49 o                         
   6  18   1        677.81        823.16        94.81 o                         
   7  18   1          1.11         98.78        51.57 o                         
  -6  19   1         51.25        114.65        49.98 o                         
  -5  19   1       1391.90       1342.04       119.80 o                         
  -4  19   1        610.31        767.62        89.65 o                         
  -3  19   1        975.44       1157.22        79.70 o                         
  -2  19   1        900.59        975.20        70.63 o                         
  -1  19   1        706.23        628.40        81.13 o                         
   0  19   1         47.94         38.47        26.78 o                         
   1  19   1        383.56        422.45        50.77 o                         
   2  19   1        318.32        349.68        47.32 o                         
   3  19   1        226.44        269.76        67.84 o                         
   4  19   1        166.47        206.28        59.11 o                         
 -16   0   2        725.24        819.19        91.64 o                         
 -14   0   2       1625.02       1564.19       118.22 o                         
 -12   0   2       4716.73       4714.00       200.33 o                         
 -10   0   2       5912.52       5790.65       214.22 o                         
  -8   0   2       2789.45       2768.58       126.94 o                         
  -6   0   2        705.27        512.00        30.56 o                         
  -4   0   2     417994.43     396661.82      8385.87 o                         
  -2   0   2       3554.93       3637.75        97.59 o                         
   2   0   2        958.56       1022.70        42.45 o                         
   4   0   2       6985.85       7146.18       192.80 o                         
   6   0   2      20880.00      20357.53       489.53 o                         
   8   0   2      19624.51      20134.98       506.98 o                         
  10   0   2        133.18        150.75        37.29 o                         
  12   0   2        335.73        439.94        60.70 o                         
  14   0   2       1311.19       1326.17       110.28 o                         
  16   0   2          7.16        -29.75        46.81 o                         
 -17   1   2        185.02        226.92        43.43 o                         
 -16   1   2        223.08        248.04        41.98 o                         
 -15   1   2        224.77        250.70        62.28 o                         
 -14   1   2       1333.52       1351.45        76.85 o                         
 -13   1   2         35.97         57.03        25.38 o                         
 -12   1   2        169.30        123.86        25.25 o                         
 -11   1   2       3704.18       3758.23       119.30 o                         
 -10   1   2          3.39          1.90        14.86 o                         
  -9   1   2       3993.79       3658.38       160.27 o                         
  -8   1   2       1282.85       1071.97        43.01 o                         
  -7   1   2       4841.66       5162.28       101.50 o                         
  -6   1   2         37.53         20.97        12.45 o                         
  -5   1   2       2975.33       2951.94        62.34 o                         
  -4   1   2       5794.52       5652.57        79.16 o                         
  -3   1   2      12858.78      13024.92       149.04 o                         
  -2   1   2       2484.66       2651.72        31.31 o                         
  -1   1   2       8761.46       8920.56       139.55 o                         
   0   1   2        557.81        604.64        13.80 o                         
   1   1   2      10855.43      11172.53       144.42 o                         
   2   1   2        144.12        158.65         8.02 o                         
   3   1   2       6891.26       7528.47       170.32 o                         
   4   1   2       3134.59       3019.61        72.57 o                         
   5   1   2       2500.39       2607.25        71.42 o                         
   6   1   2       4767.49       4498.68       107.53 o                         
   7   1   2       6819.51       6528.71       147.06 o                         
   8   1   2       1269.87       1103.38        71.80 o                         
   9   1   2       4690.03       4591.88       125.50 o                         
  10   1   2       4179.70       4017.72       120.18 o                         
  11   1   2          9.10         12.26        42.25 o                         
  12   1   2        692.83        706.67        53.43 o                         
  13   1   2       1114.86       1153.71        71.14 o                         
  14   1   2        387.02        397.95        59.51 o                         
  15   1   2        614.94        542.73        59.90 o                         
  16   1   2        786.51        818.31        69.19 o                         
 -16   2   2         69.92        107.63        36.04 o                         
 -15   2   2          8.34         37.47        24.38 o                         
 -14   2   2        555.07        497.78        50.62 o                         
 -13   2   2        403.98        485.18        87.27 o                         
 -12   2   2        658.17        666.24        49.65 o                         
 -11   2   2         71.35         87.51        19.50 o                         
 -10   2   2        846.90        816.87        41.61 o                         
  -9   2   2       1599.91       1577.32        68.38 o                         
  -8   2   2         57.17         30.45        20.23 o                         
  -7   2   2       7321.71       6903.73       152.02 o                         
  -6   2   2        633.16        637.87        28.91 o                         
  -5   2   2          0.78        -10.05        10.05 o                         
  -4   2   2      17844.63      18319.86       465.32 o                         
  -3   2   2       1426.08       1504.40        26.81 o                         
  -2   2   2        301.87        308.91         9.91 o                         
  -1   2   2      13863.12      14284.61       252.78 o                         
   0   2   2       3126.61       3284.63        60.86 o                         
   1   2   2      28563.41      30175.63       268.45 o                         
   2   2   2      17239.98      18653.29       205.98 o                         
   3   2   2      12528.59      12147.14       178.05 o                         
   4   2   2         42.30         38.06        13.09 o                         
   5   2   2       3407.66       3077.90        77.97 o                         
   6   2   2        190.85        177.10        20.01 o                         
   7   2   2        837.97        846.82        42.81 o                         
   8   2   2         55.38         36.91        16.13 o                         
   9   2   2       4508.28       4275.56       120.12 o                         
  10   2   2       1840.71       1827.17        76.64 o                         
  11   2   2        648.72        663.89        47.75 o                         
  12   2   2        286.39        267.82        37.29 o                         
  13   2   2        120.63        101.46        45.22 o                         
  14   2   2         65.92         70.96        29.16 o                         
  15   2   2        980.09        960.92        70.54 o                         
  16   2   2          0.86         12.30        42.45 o                         
 -16   3   2        293.65        381.23        70.22 o                         
 -15   3   2         21.62         32.37        51.97 o                         
 -14   3   2        400.05        352.41        40.88 o                         
 -13   3   2        293.07        310.57        39.65 o                         
 -12   3   2        112.57        134.36        22.77 o                         
 -11   3   2       3509.32       3526.46        95.32 o                         
 -10   3   2        155.28        151.23        18.18 o                         
  -9   3   2       2860.41       2788.11        65.01 o                         
  -8   3   2        564.66        516.11        35.98 o                         
  -7   3   2        428.04        388.25        40.07 o                         
  -6   3   2      13547.21      13664.25       247.26 o                         
  -5   3   2       2087.78       1935.90        85.29 o                         
  -4   3   2        759.72        858.36        24.35 o                         
  -3   3   2          6.62         10.46         5.86 o                         
  -2   3   2         18.32         21.42         4.70 o                         
  -1   3   2        257.72        267.99         9.39 o                         
   0   3   2       9203.56      10232.68       269.76 o                         
   1   3   2       4823.80       4831.36        89.09 o                         
   2   3   2        923.82        925.10        14.88 o                         
   3   3   2        256.87        266.75         9.15 o                         
   4   3   2       2888.01       2941.12        84.81 o                         
   5   3   2        876.18        704.14        27.21 o                         
   6   3   2       1306.82       1670.10       120.40 o                         
   7   3   2         15.19         19.35        13.27 o                         
   8   3   2         80.65         79.91        19.83 o                         
   9   3   2         56.27         34.84        15.08 o                         
  10   3   2        195.83        191.09        30.74 o                         
  11   3   2        452.57        463.07        40.75 o                         
  12   3   2        599.72        675.48        60.70 o                         
  13   3   2        550.85        629.81        52.02 o                         
  14   3   2         58.86         79.03        46.02 o                         
  15   3   2         47.10         15.87        43.64 o                         
 -16   4   2          5.14        -51.97        51.97 o                         
 -15   4   2        132.55         65.46        41.65 o                         
 -14   4   2          0.39        -22.98        22.98 o                         
 -13   4   2         12.67         18.63        22.24 o                         
 -12   4   2         32.94         53.18        17.69 o                         
 -11   4   2        573.13        569.14        31.92 o                         
 -10   4   2       1759.68       1656.21        51.01 o                         
  -9   4   2        138.79        162.56        17.43 o                         
  -8   4   2        516.62        460.99        34.77 o                         
  -7   4   2       2116.87       2014.42        69.70 o                         
  -6   4   2       1771.39       1701.29        82.32 o                         
  -5   4   2       7541.27       7980.26       186.85 o                         
  -4   4   2      10710.53      10708.74       187.44 o                         
  -3   4   2        196.64        168.16        13.78 o                         
  -2   4   2       3041.69       3053.97        63.49 o                         
  -1   4   2       3152.90       3290.97        60.45 o                         
   0   4   2        581.36        514.59        19.36 o                         
   1   4   2       8963.12       9874.57       133.42 o                         
   2   4   2       4116.77       4273.60        89.69 o                         
   3   4   2        662.50        635.27        17.83 o                         
   4   4   2       4460.64       4751.31        69.90 o                         
   5   4   2       2683.69       2491.49        52.45 o                         
   6   4   2        204.29        168.91        15.14 o                         
   7   4   2       2949.89       2965.38        70.09 o                         
   8   4   2       1323.68       1258.67        61.89 o                         
   9   4   2        501.55        517.04        37.63 o                         
  10   4   2         28.13         24.34        17.85 o                         
  11   4   2         92.21         83.89        27.37 o                         
  12   4   2        145.99        169.61        29.26 o                         
  13   4   2          9.77          4.30        33.72 o                         
  14   4   2         47.25         38.48        41.26 o                         
  15   4   2        109.46        105.13        44.43 o                         
 -15   5   2        120.96         89.26        45.62 o                         
 -14   5   2         10.10         12.30        42.84 o                         
 -13   5   2        646.46        633.43        42.90 o                         
 -12   5   2          5.01          6.80        16.10 o                         
 -11   5   2        562.18        556.35        31.70 o                         
 -10   5   2       2169.51       2151.05        86.00 o                         
  -9   5   2       1259.77       1193.88        54.97 o                         
  -8   5   2       1791.83       1850.63        54.31 o                         
  -7   5   2       3057.84       3145.05       164.23 o                         
  -6   5   2       4194.77       4371.12       103.57 o                         
  -5   5   2      13547.83      14000.59       263.01 o                         
  -4   5   2       9159.42       9716.03       176.01 o                         
  -3   5   2       7927.46       8371.19       118.29 o                         
  -2   5   2       5374.47       5280.04        67.07 o                         
  -1   5   2       2935.11       3151.31       132.30 o                         
   0   5   2        237.18        194.49        12.61 o                         
   1   5   2      10859.26      11359.71       153.76 o                         
   2   5   2       1299.46       1314.44        31.00 o                         
   3   5   2       6541.58       7192.94       147.45 o                         
   4   5   2       1068.20       1023.28        40.60 o                         
   5   5   2       1420.74       1407.94        33.38 o                         
   6   5   2       3210.81       3626.21        65.14 o                         
   7   5   2       8099.16       8251.76       283.60 o                         
   8   5   2        292.02        295.24        22.69 o                         
   9   5   2        425.56        436.05        34.88 o                         
  10   5   2         12.70         22.35        15.98 o                         
  11   5   2         24.10         38.48        29.75 o                         
  12   5   2        459.13        388.92        39.83 o                         
  13   5   2        105.32         98.38        46.02 o                         
  14   5   2        245.01        227.71        58.32 o                         
  15   5   2        235.07        377.26        74.18 o                         
 -15   6   2       1570.97       1543.96       134.48 o                         
 -14   6   2         89.29         38.48        37.29 o                         
 -13   6   2       1924.82       1994.85        79.65 o                         
 -12   6   2        662.78        612.64        43.12 o                         
 -11   6   2        156.13        159.23        19.35 o                         
 -10   6   2         25.24         11.86        11.76 o                         
  -9   6   2        499.00        441.27        24.98 o                         
  -8   6   2          0.20          7.24         9.01 o                         
  -7   6   2       2109.58       1987.08       100.37 o                         
  -6   6   2         59.91         77.78        26.38 o                         
  -5   6   2         89.21         90.65        14.74 o                         
  -4   6   2       2336.75       2550.53        48.54 o                         
  -3   6   2      10415.17      10350.17       143.88 o                         
  -2   6   2        409.32        490.49        26.97 o                         
  -1   6   2       3657.33       3849.50       216.60 o                         
   0   6   2       3829.12       4119.91        81.19 o                         
   1   6   2      11721.94      12536.00       193.50 o                         
   2   6   2      13343.88      14906.88       283.44 o                         
   3   6   2      11439.59      11420.75       136.82 o                         
   4   6   2        115.85        116.83         8.38 o                         
   5   6   2         90.23         52.18         7.29 o                         
   6   6   2       1473.11       1518.91        37.60 o                         
   7   6   2         42.83         27.66         9.45 o                         
   8   6   2        680.61        682.94        32.42 o                         
   9   6   2       6719.41       6965.09       192.20 o                         
  10   6   2        103.72        115.49        24.60 o                         
  11   6   2         13.49        -26.98        38.48 o                         
  12   6   2         46.67        188.83        51.17 o                         
  13   6   2         41.79        -18.64        36.50 o                         
  14   6   2        333.30        180.90        58.32 o                         
 -15   7   2        391.22        349.89        75.37 o                         
 -14   7   2       4042.84       4327.22       226.91 o                         
 -13   7   2       1301.41       1375.94        66.77 o                         
 -12   7   2         79.35        107.25        25.84 o                         
 -11   7   2       1584.82       1672.78        97.46 o                         
 -10   7   2       1474.51       1342.76        57.09 o                         
  -9   7   2        134.53        135.71        15.47 o                         
  -8   7   2       2175.15       2128.85        51.62 o                         
  -7   7   2       4617.53       4731.89        99.40 o                         
  -6   7   2       2393.25       2664.41        78.92 o                         
  -5   7   2       2729.25       2597.45        51.64 o                         
  -4   7   2       3654.81       3608.46        64.69 o                         
  -3   7   2        137.20        155.09        15.14 o                         
  -2   7   2       8843.00       9312.63       148.25 o                         
  -1   7   2       1564.53       1421.43        35.89 o                         
   0   7   2       3769.49       4451.43        88.07 o                         
   1   7   2      12071.31      13075.86       233.71 o                         
   2   7   2      15833.94      17078.20       277.28 o                         
   3   7   2       1667.07       1666.78        49.76 o                         
   4   7   2        540.19        434.83        18.32 o                         
   5   7   2        848.26        736.06        29.93 o                         
   6   7   2        125.33        137.71        11.03 o                         
   7   7   2       4699.20       5133.97       100.78 o                         
   8   7   2       2506.71       2500.68        68.94 o                         
   9   7   2       1029.82       1000.92        44.61 o                         
  10   7   2       1064.86        983.03        91.64 o                         
  11   7   2       2670.69       2894.33       163.84 o                         
  12   7   2        866.67        752.54        88.07 o                         
  13   7   2       2013.07       2325.46       159.87 o                         
  14   7   2         12.91         52.76        40.86 o                         
 -14   8   2        242.38        217.12        43.23 o                         
 -13   8   2         32.59        -24.40        24.40 o                         
 -12   8   2       2210.16       2340.51        84.20 o                         
 -11   8   2         74.30         76.91        20.33 o                         
 -10   8   2       1492.91       1506.95        61.14 o                         
  -9   8   2        108.67        142.74        27.85 o                         
  -8   8   2         26.28         31.37         8.40 o                         
  -7   8   2         36.60         38.22         7.92 o                         
  -6   8   2       5694.79       5429.04        71.02 o                         
  -5   8   2         29.55         32.37         3.61 o                         
  -4   8   2       3042.13       3012.88        81.30 o                         
  -3   8   2        664.13        558.26        30.51 o                         
  -2   8   2        263.51        337.80        13.32 o                         
  -1   8   2        293.85        243.75        13.87 o                         
   0   8   2      36122.92      40048.21       862.83 o                         
   1   8   2       1626.38       1872.79        32.87 o                         
   2   8   2       1974.00       2002.32        93.03 o                         
   3   8   2       3225.36       3346.70        79.20 o                         
   4   8   2        352.34        303.37        19.57 o                         
   5   8   2        671.56        603.55        23.75 o                         
   6   8   2       5118.14       5361.33       104.70 o                         
   7   8   2        122.86        124.34        11.87 o                         
   8   8   2        380.11        341.84        27.25 o                         
   9   8   2        582.70        598.50        71.41 o                         
  10   8   2         76.06         90.47        26.07 o                         
  11   8   2        849.49        827.12        88.86 o                         
  12   8   2       2274.28       2093.00       145.19 o                         
  13   8   2        330.39        332.44        63.87 o                         
  14   8   2       1048.68       1221.84       120.20 o                         
 -14   9   2       1835.74       1972.67        85.79 o                         
 -13   9   2          1.04         34.33        23.11 o                         
 -12   9   2          5.62        -20.96        20.96 o                         
 -11   9   2        191.43        189.67        26.04 o                         
 -10   9   2       1201.77       1165.29        54.34 o                         
  -9   9   2       3372.48       3389.59       145.26 o                         
  -8   9   2       1583.52       1526.39       112.74 o                         
  -7   9   2         37.33         31.40        13.33 o                         
  -6   9   2       2388.11       2325.78       145.51 o                         
  -5   9   2       1239.34       1267.34        75.15 o                         
  -4   9   2       1154.17       1102.07        53.31 o                         
  -3   9   2        810.83        891.19        33.28 o                         
  -2   9   2       8618.19       8472.19       269.34 o                         
  -1   9   2         95.27        123.56        12.18 o                         
   0   9   2       2405.39       2582.46        59.55 o                         
   1   9   2        428.11        429.33        12.17 o                         
   2   9   2       1611.59       1707.17        79.54 o                         
   3   9   2          0.88          3.33         8.58 o                         
   4   9   2       4676.37       4700.71       100.84 o                         
   5   9   2        352.26        350.73        22.64 o                         
   6   9   2        328.32        314.31        20.61 o                         
   7   9   2        761.24        757.15        32.12 o                         
   8   9   2        266.63        234.52        24.89 o                         
   9   9   2        488.26        517.83        63.67 o                         
  10   9   2       4415.09       4494.06       259.44 o                         
  11   9   2          1.15        -48.40        48.40 o                         
  12   9   2         65.98         13.88        39.67 o                         
  13   9   2        737.96        572.04        83.31 o                         
 -14  10   2         37.44         57.56        32.96 o                         
 -13  10   2        785.05        783.45        52.64 o                         
 -12  10   2        238.38        194.45        28.33 o                         
 -11  10   2         19.10         17.30        20.02 o                         
 -10  10   2        203.74        200.36        26.01 o                         
  -9  10   2         98.88        104.44        20.15 o                         
  -8  10   2         88.83         91.10        18.59 o                         
  -7  10   2        531.52        513.12        43.80 o                         
  -6  10   2        201.38        196.32        20.15 o                         
  -5  10   2         54.28         59.93        19.64 o                         
  -4  10   2       2761.97       2651.23        65.68 o                         
  -3  10   2        297.82        282.59        20.51 o                         
  -2  10   2         71.62         89.21        11.91 o                         
  -1  10   2       1530.72       1574.19        51.57 o                         
   0  10   2         23.49         29.45         8.55 o                         
   1  10   2        104.28         93.68         6.17 o                         
   2  10   2       4943.96       5102.99        91.47 o                         
   3  10   2        865.64        801.75        36.18 o                         
   4  10   2       3072.85       3191.55       103.43 o                         
   5  10   2       1037.97       1038.00        39.86 o                         
   6  10   2          7.83        -10.88        10.88 o                         
   7  10   2        163.21        151.00        17.67 o                         
   8  10   2       1894.40       1879.45        86.52 o                         
   9  10   2         10.87        -14.20        22.41 o                         
  10  10   2        242.35        257.49        36.04 o                         
  11  10   2         20.45         -0.83        23.33 o                         
  12  10   2        191.89        186.05        52.76 o                         
  13  10   2        301.86        221.76        59.90 o                         
 -14  11   2        123.03         81.32        51.97 o                         
 -13  11   2         72.38        131.20        34.57 o                         
 -12  11   2        288.68        196.46        39.87 o                         
 -11  11   2         22.79         23.65        21.34 o                         
 -10  11   2         50.95        104.40        24.20 o                         
  -9  11   2       2087.27       2116.68        62.07 o                         
  -8  11   2        288.08        299.16        27.26 o                         
  -7  11   2        101.85         89.96        20.64 o                         
  -6  11   2       1135.48       1141.48        49.22 o                         
  -5  11   2         35.75         11.44        11.65 o                         
  -4  11   2          7.86          7.80        11.54 o                         
  -3  11   2          6.62         14.30         9.95 o                         
  -2  11   2          5.84         -4.83         6.81 o                         
  -1  11   2          3.23         -0.87         7.51 o                         
   0  11   2         16.98         11.60         6.98 o                         
   1  11   2       1288.13       1413.39        34.40 o                         
   2  11   2       3419.67       3568.46       127.04 o                         
   3  11   2        724.23        742.01        57.92 o                         
   4  11   2        191.20        182.39        16.67 o                         
   5  11   2        762.37        875.93        37.33 o                         
   6  11   2         15.08         31.74        13.70 o                         
   7  11   2       2611.14       2637.74        77.69 o                         
   8  11   2        775.86        770.17        70.81 o                         
   9  11   2       1750.00       1662.02        85.69 o                         
  10  11   2         30.72         19.51        21.90 o                         
  11  11   2        229.88        290.33        72.40 o                         
  12  11   2          3.03        108.30        49.98 o                         
 -14  12   2        223.54         87.67        46.02 o                         
 -13  12   2        248.83        223.89        38.60 o                         
 -12  12   2        217.04        195.95        37.88 o                         
 -11  12   2        387.18        360.89        44.10 o                         
 -10  12   2       1475.98       1483.01        80.13 o                         
  -9  12   2         20.46         10.45        16.59 o                         
  -8  12   2        371.26        396.25        49.26 o                         
  -7  12   2         28.47         27.97        16.50 o                         
  -6  12   2       1202.59       1195.13        48.11 o                         
  -5  12   2        573.34        595.03        32.25 o                         
  -4  12   2       5510.43       5699.13       131.77 o                         
  -3  12   2          6.03         14.65        11.86 o                         
  -2  12   2         20.21         16.38         5.21 o                         
  -1  12   2        326.42        299.81        19.06 o                         
   0  12   2       3582.68       3786.43       137.84 o                         
   1  12   2       3344.47       3391.84        55.71 o                         
   2  12   2      16732.91      17398.16       337.79 o                         
   3  12   2       2482.35       2272.33       136.86 o                         
   4  12   2         96.85         92.83        28.17 o                         
   5  12   2        102.79         87.97        21.44 o                         
   6  12   2       2039.70       2000.30       117.23 o                         
   7  12   2        398.62        405.10        43.18 o                         
   8  12   2       3532.83       3639.16        98.87 o                         
   9  12   2         19.32         12.04        29.16 o                         
  10  12   2        300.19        239.25        34.12 o                         
  11  12   2        395.90        376.07        70.61 o                         
  12  12   2        274.68        169.39        53.16 o                         
 -13  13   2         28.95         32.53        41.26 o                         
 -12  13   2        655.03        613.59        58.91 o                         
 -11  13   2       3319.34       3471.01       132.53 o                         
 -10  13   2        193.50        224.17        34.88 o                         
  -9  13   2          2.54        -20.94        20.94 o                         
  -8  13   2       1534.91       1476.79        75.31 o                         
  -7  13   2         37.91         54.92        20.39 o                         
  -6  13   2        774.31        888.38        64.65 o                         
  -5  13   2       4718.09       4615.80       193.39 o                         
  -4  13   2         54.71         27.30        13.25 o                         
  -3  13   2       8098.89       8578.76       175.86 o                         
  -2  13   2       3867.76       4064.03        88.23 o                         
  -1  13   2      23566.73      24574.63       964.18 o                         
   0  13   2       5935.21       6070.95       335.61 o                         
   1  13   2       2627.39       2680.27       157.69 o                         
   2  13   2       4370.83       4258.20       283.64 o                         
   3  13   2       4336.61       4300.42       121.55 o                         
   4  13   2        671.00        751.54        67.24 o                         
   5  13   2         26.71          8.97        18.46 o                         
   6  13   2          6.55         -5.31        20.48 o                         
   7  13   2       3385.14       3426.52       111.03 o                         
   8  13   2        300.29        272.78        76.37 o                         
   9  13   2          6.87         -9.52        33.32 o                         
  10  13   2        774.89        944.15        98.78 o                         
  11  13   2        107.98        120.99        44.03 o                         
 -12  14   2        193.93        231.53        55.74 o                         
 -11  14   2          0.08         12.90        38.08 o                         
 -10  14   2        370.13        368.50        36.42 o                         
  -9  14   2       2389.81       2353.87       101.66 o                         
  -8  14   2        243.88        284.52        45.82 o                         
  -7  14   2       3196.63       3399.78       118.50 o                         
  -6  14   2       2535.84       2482.50        96.01 o                         
  -5  14   2        217.04        244.72        30.94 o                         
  -4  14   2        177.16        156.27        25.77 o                         
  -3  14   2       5821.56       6067.59       147.82 o                         
  -2  14   2          0.21         18.81        11.76 o                         
  -1  14   2       2780.71       2850.30       104.49 o                         
   0  14   2        261.44        224.93        45.62 o                         
   1  14   2        957.13        995.19       107.90 o                         
   2  14   2       2832.13       2948.66       108.30 o                         
   3  14   2       1575.14       1585.39        69.71 o                         
   4  14   2       2011.21       2060.16        92.03 o                         
   5  14   2       9555.04       9809.67       291.97 o                         
   6  14   2         39.66         14.66        27.57 o                         
   7  14   2        201.93        173.67        82.32 o                         
   8  14   2         19.06        -15.40        25.64 o                         
   9  14   2       1883.04       1762.54       129.72 o                         
  10  14   2         29.35          3.57        36.89 o                         
  11  14   2        862.48        856.88       104.73 o                         
 -11  15   2       1726.01       1700.26       136.07 o                         
 -10  15   2        936.07        887.33        52.76 o                         
  -9  15   2         87.11         74.43        28.31 o                         
  -8  15   2         11.68        -23.82        23.82 o                         
  -7  15   2        130.31        108.88        31.34 o                         
  -6  15   2        647.95        598.24        48.25 o                         
  -5  15   2       7485.18       7733.38       258.65 o                         
  -4  15   2          1.03        -19.62        19.62 o                         
  -3  15   2       1337.07       1243.26        96.80 o                         
  -2  15   2        879.10        757.70        78.55 o                         
  -1  15   2       2145.29       2173.92        93.27 o                         
   0  15   2         47.08         36.10        35.70 o                         
   1  15   2       3309.07       3233.12       164.23 o                         
   2  15   2        219.86        188.43        42.84 o                         
   3  15   2       5667.59       5391.22       208.07 o                         
   4  15   2        923.33        906.24        79.74 o                         
   5  15   2         21.68         -4.31        20.40 o                         
   6  15   2          0.89         55.19        25.48 o                         
   7  15   2       2688.91       2747.36       110.58 o                         
   8  15   2        814.94        824.48        62.45 o                         
   9  15   2        689.87        740.01        64.46 o                         
  10  15   2        174.91        170.18        48.40 o                         
 -11  16   2        123.59        149.56        50.38 o                         
 -10  16   2         74.30        189.15        47.21 o                         
  -9  16   2        752.03        685.73        85.89 o                         
  -8  16   2          1.32         38.53        25.95 o                         
  -7  16   2       1128.53       1137.99       105.13 o                         
  -6  16   2       1506.74       1366.49        72.97 o                         
  -5  16   2         87.96         76.56        42.05 o                         
  -4  16   2       2732.08       2811.82       155.51 o                         
  -3  16   2       1624.46       1500.33       108.30 o                         
  -2  16   2          9.19        -26.39        26.39 o                         
  -1  16   2        341.27        378.60        42.05 o                         
   0  16   2         51.74        103.54        39.27 o                         
   1  16   2       2460.90       2199.71       135.67 o                         
   2  16   2       1776.97       1816.89       123.37 o                         
   3  16   2       2511.99       2416.31       149.16 o                         
   4  16   2       1740.14       1588.79       119.41 o                         
   5  16   2       1595.89       1606.52       119.41 o                         
   6  16   2        146.71        153.89        33.84 o                         
   7  16   2        140.55         69.91        52.56 o                         
   8  16   2        629.28        530.01        53.00 o                         
   9  16   2        948.75       1000.29        72.42 o                         
  10  16   2        354.48        439.94        71.01 o                         
 -10  17   2        658.33        701.86        61.21 o                         
  -9  17   2       1195.97       1458.25        86.40 o                         
  -8  17   2        310.65        356.63        64.66 o                         
  -7  17   2        192.14        299.11        61.09 o                         
  -6  17   2         64.52         38.08        38.48 o                         
  -5  17   2        180.67        166.61        48.00 o                         
  -4  17   2        735.97        698.19        81.72 o                         
  -3  17   2        486.53        553.00        72.20 o                         
  -2  17   2        595.73        557.57        51.75 o                         
  -1  17   2        275.15        302.58        42.72 o                         
   0  17   2        120.24        154.97        67.44 o                         
   1  17   2         60.91         18.25        33.72 o                         
   2  17   2        357.53        346.32        63.87 o                         
   3  17   2       1281.14       1105.21       101.56 o                         
   4  17   2        833.06        683.91        80.13 o                         
   5  17   2        201.72        133.29        45.62 o                         
   6  17   2        453.41        509.36        77.36 o                         
   7  17   2        126.45        116.23        42.84 o                         
   8  17   2         42.37         81.34        32.44 o                         
   9  17   2        580.69        524.04        77.75 o                         
  -8  18   2        104.30         28.96        38.08 o                         
  -7  18   2         24.86         45.22        35.70 o                         
  -6  18   2         68.13        122.58        45.22 o                         
  -5  18   2          1.13          0.40        39.67 o                         
  -4  18   2        518.47        585.53        80.13 o                         
  -3  18   2        293.13        261.97        42.50 o                         
  -2  18   2         57.04         50.31        26.21 o                         
  -1  18   2         40.14         40.13        24.67 o                         
   0  18   2        210.66        141.85        33.78 o                         
   1  18   2         48.00         25.39        34.51 o                         
   2  18   2        329.37        304.27        60.30 o                         
   3  18   2        525.52        562.92        81.32 o                         
   4  18   2         47.69          2.38        36.50 o                         
   5  18   2         54.01        -23.41        37.29 o                         
   6  18   2         16.54         -8.73        40.86 o                         
  -6  19   2        115.61         51.17        42.45 o                         
  -5  19   2        557.71        714.46        90.84 o                         
  -4  19   2        204.84        177.50        38.12 o                         
  -3  19   2          3.68         22.87        27.78 o                         
  -2  19   2        662.21        737.82        61.28 o                         
  -1  19   2        302.98        303.50        43.48 o                         
   0  19   2         56.21         62.06        26.86 o                         
   1  19   2        736.47        705.57        60.71 o                         
   2  19   2        857.47        687.88        88.07 o                         
   3  19   2        113.99         69.03        38.08 o                         
   4  19   2        104.83        113.85        46.41 o                         
 -17   0   3         91.50         24.99        42.05 o                         
 -15   0   3        180.06        189.23        51.17 o                         
 -13   0   3       5493.12       5676.00       235.64 o                         
 -11   0   3          5.52        -19.52        23.63 o                         
  -9   0   3        200.15        173.36        38.08 o                         
  -7   0   3       2284.62       1990.08        76.76 o                         
  -5   0   3       3611.14       3638.80        86.44 o                         
  -3   0   3     280952.75     275097.41      5681.16 o                         
  -1   0   3      13148.81      13149.46       292.37 o                         
   1   0   3        308.06        251.51        19.04 o                         
   3   0   3        541.66        410.19        30.55 o                         
   5   0   3      18782.31      18043.17       435.58 o                         
   7   0   3         56.03         83.31        25.79 o                         
   9   0   3       2374.48       2313.56       119.01 o                         
  11   0   3       1180.68       1140.12        89.65 o                         
  13   0   3        355.11        306.65        57.13 o                         
  15   0   3        313.61        447.88        73.79 o                         
 -17   1   3        899.29        763.12        85.89 o                         
 -16   1   3         53.08        121.95        52.96 o                         
 -15   1   3        317.51        399.23       121.39 o                         
 -14   1   3          6.41         23.62        35.90 o                         
 -13   1   3        928.05        900.76        60.56 o                         
 -12   1   3          5.83          3.74        32.69 o                         
 -11   1   3       5466.78       5291.44       122.20 o                         
 -10   1   3        133.37        163.07        44.23 o                         
  -9   1   3        866.90        824.44        40.85 o                         
  -8   1   3       1131.96       1014.22        41.82 o                         
  -7   1   3       4784.99       4775.07        96.50 o                         
  -6   1   3        973.93        909.71        29.11 o                         
  -5   1   3         81.26         43.56         8.72 o                         
  -4   1   3      32940.37      32979.80       360.55 o                         
  -3   1   3       4298.11       4337.36        57.26 o                         
  -2   1   3       2129.77       2146.68        37.79 o                         
  -1   1   3       2014.93       2095.25        36.02 o                         
   0   1   3       3288.55       3149.63        49.06 o                         
   1   1   3      28440.48      28750.85       437.02 o                         
   2   1   3      23715.92      24713.95       395.09 o                         
   3   1   3       1388.20       1226.19        39.60 o                         
   4   1   3         93.29         96.07        13.74 o                         
   5   1   3         15.83         25.02        11.86 o                         
   6   1   3       8082.45       8131.80       166.31 o                         
   7   1   3       6367.37       6189.84       141.82 o                         
   8   1   3        256.41        310.42        28.91 o                         
   9   1   3       4968.20       5083.86       136.35 o                         
  10   1   3         39.67         52.26        20.50 o                         
  11   1   3        294.61        273.91        33.83 o                         
  12   1   3       3041.31       2878.79       170.58 o                         
  13   1   3       2174.92       2118.50        96.78 o                         
  14   1   3          1.62         18.30        26.35 o                         
  15   1   3        438.95        477.22        53.85 o                         
  16   1   3         42.96         53.95        44.83 o                         
 -16   2   3        977.45       1040.08        74.26 o                         
 -15   2   3        397.96        439.47        56.33 o                         
 -14   2   3        444.40        338.55        41.85 o                         
 -13   2   3        284.45        262.14        34.85 o                         
 -12   2   3        313.13        253.28        34.62 o                         
 -11   2   3        625.96        584.59        38.52 o                         
 -10   2   3       4740.73       4758.68       136.09 o                         
  -9   2   3         48.23          5.18        17.00 o                         
  -8   2   3       1143.97       1202.36        45.87 o                         
  -7   2   3        552.05        535.24        28.42 o                         
  -6   2   3       5563.08       5819.53       105.11 o                         
  -5   2   3       2439.76       2368.63        50.20 o                         
  -4   2   3      16085.26      15915.45       315.15 o                         
  -3   2   3      20358.68      21405.36       177.95 o                         
  -2   2   3        373.17        414.86        11.03 o                         
  -1   2   3       7903.30       8311.57       118.70 o                         
   0   2   3         57.66         39.31         4.84 o                         
   1   2   3      29369.22      31903.17       321.29 o                         
   2   2   3      31199.58      32715.08       687.05 o                         
   3   2   3      14763.43      15877.81       264.66 o                         
   4   2   3       7819.99       7971.64       151.12 o                         
   5   2   3       7883.83       8191.25       160.80 o                         
   6   2   3        884.95        803.13        39.12 o                         
   7   2   3       1893.31       1940.18        67.74 o                         
   8   2   3       3251.29       3363.81        99.35 o                         
   9   2   3       2374.81       2441.12        86.36 o                         
  10   2   3       1314.02       1333.48        65.82 o                         
  11   2   3       2322.95       2360.32        93.18 o                         
  12   2   3        111.03         75.20        24.40 o                         
  13   2   3          0.02        -25.02        25.02 o                         
  14   2   3       1370.52       1363.46        80.17 o                         
  15   2   3          0.22         43.86        28.86 o                         
 -16   3   3         42.43         50.78        50.38 o                         
 -15   3   3        297.78        257.25        37.86 o                         
 -14   3   3        117.07        134.77        42.25 o                         
 -13   3   3        232.87        264.48        31.21 o                         
 -12   3   3         38.53         54.20        24.37 o                         
 -11   3   3          8.12         15.60        14.66 o                         
 -10   3   3       3244.92       3251.00       107.81 o                         
  -9   3   3       1414.51       1464.24       183.67 o                         
  -8   3   3       8376.98       8351.03       183.51 o                         
  -7   3   3       4610.56       4566.03       148.37 o                         
  -6   3   3        901.00        875.74        41.92 o                         
  -5   3   3        744.15        646.80        54.55 o                         
  -4   3   3         30.05         30.31         5.90 o                         
  -3   3   3        516.39        504.16        13.92 o                         
  -2   3   3      18141.87      19310.34       269.15 o                         
  -1   3   3       5696.68       6343.79        74.05 o                         
   0   3   3        200.57        265.65        12.81 o                         
   1   3   3       7217.39       7713.90       148.65 o                         
   2   3   3       7939.16       8409.08       212.14 o                         
   3   3   3      23483.42      24845.43       581.45 o                         
   4   3   3       9847.86      10127.94       183.02 o                         
   5   3   3       3710.52       3649.42        97.59 o                         
   6   3   3       1174.37       1220.84        76.96 o                         
   7   3   3         16.04          4.86        13.57 o                         
   8   3   3        200.01        180.70        30.35 o                         
   9   3   3       1713.87       1767.01       161.85 o                         
  10   3   3        404.84        401.09        36.19 o                         
  11   3   3        970.13       1000.09        59.42 o                         
  12   3   3        461.66        496.78        46.31 o                         
  13   3   3        130.59        157.57        31.54 o                         
  14   3   3         25.35          8.13        23.26 o                         
  15   3   3        415.07        454.22        78.94 o                         
 -16   4   3          2.88         38.08        42.84 o                         
 -15   4   3        551.61        549.03        81.32 o                         
 -14   4   3        365.72        316.61        40.79 o                         
 -13   4   3       2172.12       2119.71        77.69 o                         
 -12   4   3        113.47        120.47        19.07 o                         
 -11   4   3         97.48         86.31        16.28 o                         
 -10   4   3       1463.71       1446.94        70.35 o                         
  -9   4   3        321.02        294.62        31.89 o                         
  -8   4   3        523.86        508.01        56.93 o                         
  -7   4   3       1546.49       1520.72        59.74 o                         
  -6   4   3        501.44        587.91        49.59 o                         
  -5   4   3         40.30         52.10        10.69 o                         
  -4   4   3        453.38        477.45        23.83 o                         
  -3   4   3        166.88        149.43         8.87 o                         
  -2   4   3        100.58        107.43         7.03 o                         
  -1   4   3         25.22         38.87         5.33 o                         
   0   4   3        522.86        525.26        18.99 o                         
   1   4   3       2251.41       2423.45        53.11 o                         
   2   4   3        171.98        186.43         7.51 o                         
   3   4   3       2079.91       2018.40        46.69 o                         
   4   4   3       1165.28       1254.61        34.25 o                         
   5   4   3       6959.54       7047.21       115.97 o                         
   6   4   3       1865.79       2093.43        65.67 o                         
   7   4   3         10.15          6.01        11.67 o                         
   8   4   3       1152.93       1143.37        53.30 o                         
   9   4   3         77.00         48.16        38.88 o                         
  10   4   3         16.22          4.59        16.96 o                         
  11   4   3        524.11        496.64        42.70 o                         
  12   4   3         40.72         42.25        36.69 o                         
  13   4   3          1.50         15.09        30.94 o                         
  14   4   3        259.97        305.86        63.08 o                         
  15   4   3        883.41        929.07       107.90 o                         
 -16   5   3          2.39        -19.84        47.21 o                         
 -15   5   3        341.72        309.43        69.03 o                         
 -14   5   3       2468.17       2443.10       113.54 o                         
 -13   5   3          0.90         23.22        16.59 o                         
 -12   5   3       2322.06       2312.45        67.83 o                         
 -11   5   3       1987.79       1927.43        58.65 o                         
 -10   5   3        205.59        195.72        22.72 o                         
  -9   5   3       1701.96       1743.23        73.20 o                         
  -8   5   3       1585.81       1564.76        65.16 o                         
  -7   5   3       1353.20       1245.64        76.96 o                         
  -6   5   3        662.70        492.87        34.71 o                         
  -5   5   3       6486.97       6288.47       128.79 o                         
  -4   5   3       1953.56       1936.81        41.29 o                         
  -3   5   3       6835.66       7139.85       105.58 o                         
  -2   5   3       1641.81       1629.65        31.33 o                         
  -1   5   3      12123.69      12609.04       234.35 o                         
   0   5   3        296.78        283.35        16.67 o                         
   1   5   3       1749.31       2236.14        70.81 o                         
   2   5   3       4642.28       5001.58       120.64 o                         
   3   5   3        138.93        137.26         8.97 o                         
   4   5   3        292.41        204.75        10.71 o                         
   5   5   3       6672.77       6891.31       113.82 o                         
   6   5   3        980.95        928.59        33.94 o                         
   7   5   3       2247.05       2184.24       112.66 o                         
   8   5   3        317.49        271.20        26.86 o                         
   9   5   3        564.14        474.94        37.09 o                         
  10   5   3       2450.32       2562.45        91.86 o                         
  11   5   3        370.77        341.53        37.09 o                         
  12   5   3        125.42        134.88        44.03 o                         
  13   5   3         82.20        199.14        51.17 o                         
  14   5   3        925.16        824.35        97.59 o                         
 -15   6   3         44.38         40.46        39.67 o                         
 -14   6   3        101.76         78.44        45.62 o                         
 -13   6   3        205.47        130.91        32.16 o                         
 -12   6   3       4453.29       4313.42       116.56 o                         
 -11   6   3        709.11        794.31        37.13 o                         
 -10   6   3       1728.99       1836.20        56.11 o                         
  -9   6   3        250.78        194.68        28.67 o                         
  -8   6   3        317.60        351.30        31.42 o                         
  -7   6   3         60.82         84.50        16.67 o                         
  -6   6   3       5725.38       5650.65       125.01 o                         
  -5   6   3        478.71        574.77        24.58 o                         
  -4   6   3      18367.27      17850.20       419.51 o                         
  -3   6   3      12257.48      13783.02       287.81 o                         
  -2   6   3       3552.11       3846.10        60.08 o                         
  -1   6   3         18.65         15.59         4.71 o                         
   0   6   3      13145.45      14036.49       326.88 o                         
   1   6   3         83.44        104.43         9.34 o                         
   2   6   3        591.13        447.30        20.44 o                         
   3   6   3         10.77         15.23         3.61 o                         
   4   6   3          1.57          5.80         4.50 o                         
   5   6   3        132.80        139.96        15.97 o                         
   6   6   3       1475.73       1296.54        44.29 o                         
   7   6   3       1251.66       1259.77        42.43 o                         
   8   6   3       5480.58       5649.22       190.42 o                         
   9   6   3         60.49         85.99        23.60 o                         
  10   6   3        127.19        129.87        22.64 o                         
  11   6   3        309.18        265.39        56.33 o                         
  12   6   3        843.50        852.51        92.03 o                         
  13   6   3        556.31        443.51        70.61 o                         
  14   6   3       1019.74        868.38       101.56 o                         
 -15   7   3        735.61        689.07        88.86 o                         
 -14   7   3       2939.15       3229.58       191.01 o                         
 -13   7   3        135.90        133.23        26.37 o                         
 -12   7   3        601.20        631.73        44.72 o                         
 -11   7   3       1919.25       1894.60        77.43 o                         
 -10   7   3       3888.79       4199.60        87.21 o                         
  -9   7   3        933.83        951.73        42.37 o                         
  -8   7   3      12663.93      12811.47       362.59 o                         
  -7   7   3       4220.74       4253.65       110.02 o                         
  -6   7   3        363.55        352.85        27.10 o                         
  -5   7   3       6772.69       6574.00       122.05 o                         
  -4   7   3       9009.92       9463.85       138.40 o                         
  -3   7   3       7484.52       8144.13       193.89 o                         
  -2   7   3      18099.23      18834.56       240.51 o                         
  -1   7   3       2005.55       2139.01        50.63 o                         
   0   7   3      16629.36      17713.52       406.22 o                         
   1   7   3       6968.62       6760.52       254.48 o                         
   2   7   3       1829.61       1818.73        34.39 o                         
   3   7   3         41.93         22.12         4.50 o                         
   4   7   3       7170.47       6983.90       101.75 o                         
   5   7   3       2621.76       3056.91        49.96 o                         
   6   7   3       5065.54       5298.22       164.97 o                         
   7   7   3       3777.45       3974.77        83.66 o                         
   8   7   3       2792.61       2928.56        97.50 o                         
   9   7   3       2173.09       2189.40       131.31 o                         
  10   7   3       4292.69       4445.44       204.70 o                         
  11   7   3       2534.08       2323.48       148.37 o                         
  12   7   3         59.94         74.98        39.27 o                         
  13   7   3         81.89         71.41        53.16 o                         
  14   7   3       1041.88       1298.40       126.94 o                         
 -15   8   3        635.19        784.63        71.64 o                         
 -14   8   3        365.28        426.31        42.98 o                         
 -13   8   3       2595.81       2721.34       108.27 o                         
 -12   8   3         19.67         20.36        26.43 o                         
 -11   8   3        497.66        501.85        38.64 o                         
 -10   8   3       1015.64        994.37        49.99 o                         
  -9   8   3       3571.46       3532.35        93.35 o                         
  -8   8   3         15.13         25.75        11.23 o                         
  -7   8   3       3428.29       3347.95       107.70 o                         
  -6   8   3       4037.77       3956.41        73.93 o                         
  -5   8   3         60.05         67.86        11.60 o                         
  -4   8   3       7635.88       7688.11       189.99 o                         
  -3   8   3       3625.25       3174.00        59.57 o                         
  -2   8   3        761.48        801.50        25.39 o                         
  -1   8   3       2043.20       1948.25        48.95 o                         
   0   8   3        178.24        135.67        19.44 o                         
   1   8   3       2411.42       2728.19        74.26 o                         
   2   8   3       2446.93       2388.70        41.66 o                         
   3   8   3      10161.26      10126.33       213.62 o                         
   4   8   3          1.36         12.50         7.61 o                         
   5   8   3       6458.42       6299.83        82.94 o                         
   6   8   3        422.67        395.55        16.80 o                         
   7   8   3        135.63        123.55        21.75 o                         
   8   8   3         31.46         41.25        18.29 o                         
   9   8   3       3045.91       3204.31       109.57 o                         
  10   8   3         24.73        -21.82        34.12 o                         
  11   8   3       1768.40       1682.81       126.15 o                         
  12   8   3        268.45        197.16        57.52 o                         
  13   8   3         81.94         81.72        46.41 o                         
 -15   9   3         69.05         84.15        36.03 o                         
 -14   9   3       1209.55       1242.39        66.48 o                         
 -13   9   3          5.67         50.92        25.48 o                         
 -12   9   3        116.26        111.95        32.89 o                         
 -11   9   3       1209.14       1184.93        76.67 o                         
 -10   9   3          4.68         11.42        18.13 o                         
  -9   9   3       1955.86       2002.61       107.26 o                         
  -8   9   3         51.07         38.34        14.56 o                         
  -7   9   3       1101.58       1115.02        44.47 o                         
  -6   9   3         49.04         50.73        16.08 o                         
  -5   9   3       3730.35       3454.57       161.55 o                         
  -4   9   3       3362.98       3334.67        75.08 o                         
  -3   9   3       4003.04       4194.77       140.99 o                         
  -2   9   3       1040.58       1065.58        30.85 o                         
  -1   9   3       1543.21       1490.01        59.90 o                         
   0   9   3       2242.83       2520.24        90.45 o                         
   1   9   3       8903.49       9183.92       128.63 o                         
   2   9   3          4.42          3.27         6.25 o                         
   3   9   3       4469.87       4832.49       102.94 o                         
   4   9   3         17.99         19.87         9.28 o                         
   5   9   3         17.92         27.07         9.00 o                         
   6   9   3          7.52         16.00         9.92 o                         
   7   9   3       7528.32       7480.33       174.79 o                         
   8   9   3       1915.90       1828.69        77.99 o                         
   9   9   3       2304.20       2398.48        93.89 o                         
  10   9   3        570.19        538.72        73.39 o                         
  11   9   3        648.99        741.04        88.86 o                         
  12   9   3        391.01        395.91        77.75 o                         
  13   9   3        322.11        318.15        68.63 o                         
 -15  10   3        194.90        172.96        54.74 o                         
 -14  10   3          1.20          6.51        22.70 o                         
 -13  10   3          1.99         28.33        24.26 o                         
 -12  10   3        614.46        546.56        42.89 o                         
 -11  10   3         38.37          8.09        19.00 o                         
 -10  10   3        628.21        564.56        63.03 o                         
  -9  10   3        656.00        708.71        46.80 o                         
  -8  10   3        431.70        467.18        31.86 o                         
  -7  10   3        760.68        811.71        40.97 o                         
  -6  10   3        921.06        958.33        44.58 o                         
  -5  10   3         94.44         89.59        27.57 o                         
  -4  10   3       2950.63       2985.80        88.07 o                         
  -3  10   3         38.07         35.28        13.06 o                         
  -2  10   3          1.82         10.31         7.93 o                         
  -1  10   3         88.94         51.22        21.82 o                         
   0  10   3        176.78         95.61        18.25 o                         
   1  10   3       5282.62       5612.77        72.17 o                         
   2  10   3       4997.78       5023.03       126.70 o                         
   3  10   3         29.08         48.17         9.07 o                         
   4  10   3       1361.39       1359.75        77.85 o                         
   5  10   3        118.44        140.13        14.63 o                         
   6  10   3        166.95        191.35        16.70 o                         
   7  10   3       1973.61       2028.65        65.60 o                         
   8  10   3       2584.58       2460.85       198.55 o                         
   9  10   3          0.28         21.20        24.00 o                         
  10  10   3        672.75        616.13        50.42 o                         
  11  10   3        329.23        314.58        63.47 o                         
  12  10   3         51.99         85.29        46.81 o                         
  13  10   3         15.34         55.93        38.48 o                         
 -14  11   3         23.76        -22.61        37.69 o                         
 -13  11   3        146.31        114.67        31.32 o                         
 -12  11   3         30.22         45.87        27.55 o                         
 -11  11   3       1523.31       1636.06        69.62 o                         
 -10  11   3        159.02        147.29        25.76 o                         
  -9  11   3        448.08        388.92        32.31 o                         
  -8  11   3        325.01        305.95        27.51 o                         
  -7  11   3       1499.25       1503.01        64.21 o                         
  -6  11   3       1006.02        990.88        42.67 o                         
  -5  11   3       2570.72       2507.70        84.75 o                         
  -4  11   3       2681.83       2774.69        69.76 o                         
  -3  11   3        155.51        183.36        20.12 o                         
  -2  11   3         87.54         84.62        10.45 o                         
  -1  11   3        208.79        206.12        14.91 o                         
   0  11   3       1498.94       1575.55        33.70 o                         
   1  11   3        794.15        789.84        17.62 o                         
   2  11   3       1835.13       1766.69        52.60 o                         
   3  11   3       3208.34       3046.00       271.54 o                         
   4  11   3        804.50        768.09        72.40 o                         
   5  11   3        578.49        508.77        39.54 o                         
   6  11   3        268.95        280.60        25.50 o                         
   7  11   3          6.23         18.63        15.16 o                         
   8  11   3          0.13          6.50        19.52 o                         
   9  11   3          7.70         26.50        41.06 o                         
  10  11   3        647.09        660.47        53.79 o                         
  11  11   3         74.34         38.08        37.69 o                         
  12  11   3        470.52        560.14        82.51 o                         
 -14  12   3        100.41        107.90        43.24 o                         
 -13  12   3        211.76        307.69        47.41 o                         
 -12  12   3        288.76        318.55        79.14 o                         
 -11  12   3       1118.09       1185.26        75.55 o                         
 -10  12   3         56.47         70.08        20.03 o                         
  -9  12   3       1346.61       1253.36        55.35 o                         
  -8  12   3         92.71         88.35        19.19 o                         
  -7  12   3        957.30        943.51        64.76 o                         
  -6  12   3         71.94        100.94        18.13 o                         
  -5  12   3        642.58        572.34        54.30 o                         
  -4  12   3         74.81         59.77        21.82 o                         
  -3  12   3         17.46         38.55        14.20 o                         
  -2  12   3         16.05         12.67         6.54 o                         
  -1  12   3       5492.14       5474.30        97.38 o                         
   0  12   3         98.46         67.72        10.52 o                         
   1  12   3        878.61        861.40        81.72 o                         
   2  12   3        498.71        472.65        35.31 o                         
   3  12   3         18.92         53.04        19.63 o                         
   4  12   3         73.06         86.19        21.23 o                         
   5  12   3       2127.38       2109.17        84.48 o                         
   6  12   3        222.97        175.39        21.87 o                         
   7  12   3          5.51         10.07        13.56 o                         
   8  12   3          5.99         -3.03        28.96 o                         
   9  12   3        627.17        668.44        80.13 o                         
  10  12   3        420.51        383.21        64.66 o                         
  11  12   3        322.69        362.19        63.47 o                         
  12  12   3        601.44        455.02        74.58 o                         
 -13  13   3         83.92         -0.79        36.50 o                         
 -12  13   3        352.64        310.36        45.86 o                         
 -11  13   3        430.95        444.28        49.89 o                         
 -10  13   3        682.62        603.72        41.78 o                         
  -9  13   3        303.41        267.61        35.44 o                         
  -8  13   3         32.54         13.28        25.58 o                         
  -7  13   3        623.16        587.89        36.64 o                         
  -6  13   3       4158.85       4246.99       141.59 o                         
  -5  13   3         24.73         20.58        14.18 o                         
  -4  13   3        257.43        246.30        22.09 o                         
  -3  13   3        186.03        162.58        19.90 o                         
  -2  13   3       6344.86       6605.04       126.31 o                         
  -1  13   3        824.86        894.43        31.55 o                         
   0  13   3       1420.05       1443.10        94.22 o                         
   1  13   3       3479.67       3571.52       102.14 o                         
   2  13   3        110.43        182.01        43.64 o                         
   3  13   3       2562.64       2628.42        92.07 o                         
   4  13   3       2302.48       2174.97        85.06 o                         
   5  13   3        248.50        242.42        32.24 o                         
   6  13   3        326.39        324.58        42.05 o                         
   7  13   3       1187.86       1222.48        70.48 o                         
   8  13   3        742.28        699.39       116.43 o                         
   9  13   3        998.53       1007.62        97.99 o                         
  10  13   3        355.55        433.99        75.37 o                         
  11  13   3        634.16        524.44        78.94 o                         
 -13  14   3         59.80        -30.94        44.03 o                         
 -12  14   3        312.51        254.91        39.36 o                         
 -11  14   3       1319.94       1320.46        81.06 o                         
 -10  14   3       1772.14       1862.95        75.19 o                         
  -9  14   3        110.01        109.32        33.52 o                         
  -8  14   3         59.84         53.19        38.48 o                         
  -7  14   3       3841.81       3715.02       122.67 o                         
  -6  14   3       1479.65       1422.31        88.86 o                         
  -5  14   3        169.28        143.09        21.07 o                         
  -4  14   3      12771.86      13495.24       257.23 o                         
  -3  14   3          8.77         -6.69        12.59 o                         
  -2  14   3       5071.02       5190.62       183.21 o                         
  -1  14   3        198.23        135.67        36.50 o                         
   0  14   3         23.53         51.57        34.12 o                         
   1  14   3         49.98         46.04        16.32 o                         
   2  14   3       2665.19       2810.83       168.00 o                         
   3  14   3       6612.96       6689.66       214.62 o                         
   4  14   3         16.22         29.15        19.87 o                         
   5  14   3        134.22        147.63        26.76 o                         
   6  14   3        986.17       1057.46        64.21 o                         
   7  14   3         15.34         56.33        40.66 o                         
   8  14   3       5474.69       5648.26       172.37 o                         
   9  14   3         52.14         44.43        42.84 o                         
  10  14   3        776.93        754.53        90.84 o                         
  11  14   3        192.31        232.86        59.51 o                         
 -12  15   3        213.38        204.30        53.95 o                         
 -11  15   3          1.12         -9.28        30.50 o                         
 -10  15   3         82.62        119.59        24.92 o                         
  -9  15   3        407.66        356.11        41.47 o                         
  -8  15   3        552.41        578.42        51.89 o                         
  -7  15   3       1483.24       1447.98        74.61 o                         
  -6  15   3       2293.48       2300.40       179.31 o                         
  -5  15   3         82.99         67.48        43.04 o                         
  -4  15   3        347.65        333.88        34.32 o                         
  -3  15   3       1898.58       1900.99       119.41 o                         
  -2  15   3       3650.16       3374.08       119.21 o                         
  -1  15   3          0.11         30.55        32.53 o                         
   0  15   3       1704.51       1637.19       113.85 o                         
   1  15   3        209.68        144.00        39.27 o                         
   2  15   3        288.89        246.75        49.59 o                         
   3  15   3         29.85         21.26        20.49 o                         
   4  15   3       1995.13       2078.06        86.82 o                         
   5  15   3         22.20         -1.46        20.86 o                         
   6  15   3       3014.66       3050.70       115.80 o                         
   7  15   3          3.63         -2.34        22.75 o                         
   8  15   3         82.74         74.36        42.45 o                         
   9  15   3        287.53        232.86        51.97 o                         
  10  15   3        707.45        600.21        82.12 o                         
 -11  16   3        143.32        261.43        59.90 o                         
 -10  16   3        714.98        739.39        70.61 o                         
  -9  16   3         91.97        129.10        96.99 o                         
  -8  16   3        145.17        184.70        33.83 o                         
  -7  16   3        308.64        352.52        41.41 o                         
  -6  16   3       2530.44       2574.20       148.37 o                         
  -5  16   3         92.50         65.06        41.26 o                         
  -4  16   3       1501.99       1418.21       107.51 o                         
  -3  16   3        235.81        185.18        32.39 o                         
  -2  16   3        464.05        374.57        71.21 o                         
  -1  16   3       1773.50       1876.44        89.48 o                         
   0  16   3       1798.75       1657.82       118.22 o                         
   1  16   3         37.07        -17.06        35.70 o                         
   2  16   3        103.58        122.98        46.81 o                         
   3  16   3         90.14        117.82        44.83 o                         
   4  16   3          8.60          9.52        38.88 o                         
   5  16   3         97.44        146.37        48.20 o                         
   6  16   3        211.13        240.35        34.73 o                         
   7  16   3        185.52        188.66        50.38 o                         
   8  16   3         48.31         82.41        30.14 o                         
   9  16   3         60.42        -34.91        46.02 o                         
  10  16   3        287.84        265.00        65.85 o                         
 -10  17   3        247.95        250.31        41.45 o                         
  -9  17   3        511.40        577.90        55.87 o                         
  -8  17   3         83.56        201.13        51.17 o                         
  -7  17   3        159.52        159.47        53.16 o                         
  -6  17   3         72.09         30.55        33.72 o                         
  -5  17   3       1209.11       1204.78       104.73 o                         
  -4  17   3        973.00        938.60        91.64 o                         
  -3  17   3       1493.63       1449.89       106.51 o                         
  -2  17   3       2019.96       1992.80        94.66 o                         
  -1  17   3         19.33         44.84        27.06 o                         
   0  17   3         40.38          9.12        30.94 o                         
   1  17   3        828.22        904.08        92.83 o                         
   2  17   3         48.41         85.29        40.86 o                         
   3  17   3       1216.36       1287.69       110.68 o                         
   4  17   3          1.24        -32.53        32.53 o                         
   5  17   3        111.85        118.22        50.38 o                         
   6  17   3        120.50        140.43        51.57 o                         
   7  17   3         47.21        -17.85        46.41 o                         
   8  17   3         20.34         65.06        39.67 o                         
   9  17   3         17.93         19.44        41.65 o                         
  -9  18   3         18.35         40.86        36.89 o                         
  -8  18   3         44.67         85.69        50.38 o                         
  -7  18   3         49.59         80.93        42.05 o                         
  -6  18   3         10.66         10.71        33.32 o                         
  -5  18   3          2.08        -32.53        40.46 o                         
  -4  18   3        666.73        703.63        60.02 o                         
  -3  18   3         32.68         68.80        28.06 o                         
  -2  18   3        172.98        188.14        34.90 o                         
  -1  18   3        292.75        290.73        42.46 o                         
   0  18   3         25.05        -14.89        23.49 o                         
   1  18   3         89.02         37.69        36.89 o                         
   2  18   3        396.77        371.31        64.66 o                         
   3  18   3         38.07        126.55        51.97 o                         
   4  18   3         55.12        150.75        54.74 o                         
   5  18   3        167.05        217.79        57.13 o                         
   6  18   3        225.48        291.18        65.06 o                         
  -6  19   3        519.60        782.30        96.00 o                         
  -5  19   3        934.01        896.29        70.69 o                         
  -4  19   3       1009.02       1045.99        75.30 o                         
  -3  19   3        667.66        691.34       110.68 o                         
  -2  19   3       1524.47       1541.62        90.04 o                         
  -1  19   3         14.60         -4.09        29.16 o                         
   0  19   3        334.43        489.51        53.31 o                         
   1  19   3        257.08        167.80        54.35 o                         
   2  19   3        359.35        420.50        72.99 o                         
   3  19   3        156.13         75.37        40.46 o                         
 -16   0   4       2439.51       2561.10       165.42 o                         
 -14   0   4       2408.53       2275.08       143.61 o                         
 -12   0   4       2972.65       2964.95       162.25 o                         
 -10   0   4       3044.49       3266.04       155.51 o                         
  -8   0   4      16227.63      16028.46       297.28 o                         
  -6   0   4       9028.80       8478.89       167.96 o                         
  -4   0   4      69972.78      68641.26      1461.45 o                         
  -2   0   4       6550.07       6357.14       160.27 o                         
   0   0   4      21996.11      22740.12       497.46 o                         
   2   0   4      20382.96      20627.29       466.12 o                         
   4   0   4       4434.79       4421.24       142.02 o                         
   6   0   4       8976.58       9377.63       265.79 o                         
   8   0   4       2118.92       1912.89       104.73 o                         
  10   0   4       1376.40       1234.14        91.24 o                         
  12   0   4         86.11        106.71        38.88 o                         
  14   0   4       1179.98       1379.33       116.23 o                         
 -17   1   4        409.76        535.51        58.55 o                         
 -16   1   4        135.81         87.76        32.07 o                         
 -15   1   4        532.92        497.27        50.20 o                         
 -14   1   4        741.08        823.42        62.40 o                         
 -13   1   4        963.14        965.11        71.42 o                         
 -12   1   4        344.95        326.09        59.11 o                         
 -11   1   4          7.86         12.52        24.17 o                         
 -10   1   4       1752.18       1761.18        62.38 o                         
  -9   1   4       4372.88       4413.34       101.00 o                         
  -8   1   4       9966.27      10400.52       149.82 o                         
  -7   1   4       7875.11       7858.86       117.37 o                         
  -6   1   4       5568.39       5254.00        71.61 o                         
  -5   1   4        730.72        769.14        29.95 o                         
  -4   1   4        535.96        492.43        16.98 o                         
  -3   1   4        716.52        710.40        26.39 o                         
  -2   1   4        135.03        130.64         6.52 o                         
  -1   1   4       2573.33       2593.36        36.13 o                         
   0   1   4      23873.61      24803.81       432.18 o                         
   1   1   4       2734.38       2896.50        63.20 o                         
   2   1   4       3659.14       3731.36        79.70 o                         
   3   1   4       6221.25       6106.25       216.80 o                         
   4   1   4       9622.07       9640.51       179.71 o                         
   5   1   4        507.55        466.90        29.83 o                         
   6   1   4       5162.27       5257.68       129.92 o                         
   7   1   4       1872.43       1726.29        81.92 o                         
   8   1   4         58.98         85.97        20.06 o                         
   9   1   4       2009.24       2026.90        84.50 o                         
  10   1   4       1551.09       1428.95        69.24 o                         
  11   1   4        426.83        440.08        42.59 o                         
  12   1   4        553.32        552.49        49.07 o                         
  13   1   4          4.61         -7.28        21.63 o                         
  14   1   4          9.46         28.12        24.40 o                         
  15   1   4        127.13        159.45        36.69 o                         
  16   1   4         37.23         19.04        39.67 o                         
 -17   2   4         32.26         22.96        30.84 o                         
 -16   2   4        272.99        288.18        46.61 o                         
 -15   2   4        131.28         62.10        24.64 o                         
 -14   2   4         32.38         44.11        39.47 o                         
 -13   2   4        835.79        855.46        68.30 o                         
 -12   2   4        620.55        570.06        76.17 o                         
 -11   2   4       3368.89       3161.85       110.86 o                         
 -10   2   4        728.11        614.41        47.39 o                         
  -9   2   4       1675.27       1630.98        71.94 o                         
  -8   2   4       3391.04       3379.40        81.62 o                         
  -7   2   4         59.86         72.95        14.85 o                         
  -6   2   4       4248.44       4276.45       109.77 o                         
  -5   2   4       5735.06       6032.89        91.75 o                         
  -4   2   4       3433.52       3365.84        44.03 o                         
  -3   2   4      13118.50      13342.43       136.87 o                         
  -2   2   4       5214.05       5549.77        62.80 o                         
  -1   2   4      34766.16      33518.02       418.80 o                         
   0   2   4         24.87         35.77         5.59 o                         
   1   2   4       3141.30       3167.54       117.60 o                         
   2   2   4      33045.79      35176.16       446.16 o                         
   3   2   4       1526.27       1563.76        47.77 o                         
   4   2   4       4485.26       4716.82       207.67 o                         
   5   2   4       1943.32       1712.66        57.61 o                         
   6   2   4       1888.75       1860.37        64.27 o                         
   7   2   4         69.30         55.85        14.85 o                         
   8   2   4        528.84        453.02        35.88 o                         
   9   2   4        152.71        173.54        32.73 o                         
  10   2   4        873.41        805.31        53.00 o                         
  11   2   4       1596.19       1676.12        79.98 o                         
  12   2   4        321.86        359.94        41.85 o                         
  13   2   4          5.85         36.33        35.90 o                         
  14   2   4        360.98        295.20        42.53 o                         
  15   2   4          1.01        -20.77        29.19 o                         
 -16   3   4         76.52         56.67        39.08 o                         
 -15   3   4        615.87        639.04        77.95 o                         
 -14   3   4         10.58         29.21        21.52 o                         
 -13   3   4          0.79         -1.30        17.80 o                         
 -12   3   4         36.16         35.46        17.14 o                         
 -11   3   4         36.64         10.56        26.78 o                         
 -10   3   4       2275.14       2119.13        92.03 o                         
  -9   3   4        755.14        721.83        61.09 o                         
  -8   3   4        386.23        471.84        29.12 o                         
  -7   3   4       4971.33       4997.22       100.37 o                         
  -6   3   4          9.62         32.77        16.26 o                         
  -5   3   4       6122.61       5995.57        94.71 o                         
  -4   3   4      19404.00      19528.83       256.59 o                         
  -3   3   4       5481.99       5696.04        85.19 o                         
  -2   3   4       5607.13       6030.65        67.80 o                         
  -1   3   4        230.42        257.82         7.46 o                         
   0   3   4        138.06        183.33        18.45 o                         
   1   3   4      11823.09      11884.17       213.35 o                         
   2   3   4        903.17        849.01        31.84 o                         
   3   3   4       7418.16       7388.20       221.05 o                         
   4   3   4       5288.77       5364.90       137.85 o                         
   5   3   4       2810.31       2903.05        79.35 o                         
   6   3   4        289.92        340.23        26.39 o                         
   7   3   4        384.27        348.13        59.11 o                         
   8   3   4        130.72        177.19        33.72 o                         
   9   3   4       1053.43       1002.14        54.62 o                         
  10   3   4         21.99         31.37        18.98 o                         
  11   3   4          3.96          6.82        18.79 o                         
  12   3   4         32.07         97.41        25.30 o                         
  13   3   4         40.49         70.69        42.05 o                         
  14   3   4        403.04        384.17        46.12 o                         
  15   3   4         68.20        127.74        60.70 o                         
 -16   4   4         25.07        -13.09        38.48 o                         
 -15   4   4        411.12        466.52        75.37 o                         
 -14   4   4         54.02         57.90        22.55 o                         
 -13   4   4        774.94        736.77        40.15 o                         
 -12   4   4        595.82        557.54        34.10 o                         
 -11   4   4          3.24        -17.33        27.37 o                         
 -10   4   4       1763.73       1807.19        78.86 o                         
  -9   4   4        956.96        872.34        61.09 o                         
  -8   4   4       1718.12       1609.92        65.77 o                         
  -7   4   4        632.91        705.73        59.51 o                         
  -6   4   4         16.28         25.66        13.39 o                         
  -5   4   4         37.72         19.35         8.86 o                         
  -4   4   4       7464.33       7320.31        95.74 o                         
  -3   4   4       1629.49       1705.89        25.70 o                         
  -2   4   4       6794.97       7333.81       102.07 o                         
  -1   4   4       8366.98       8679.75       107.70 o                         
   0   4   4       1944.71       2154.71       108.10 o                         
   1   4   4       1652.30       1597.42        43.35 o                         
   2   4   4      12147.40      13295.88       478.05 o                         
   3   4   4        965.69        987.31        23.88 o                         
   4   4   4       5224.91       5038.95       108.71 o                         
   5   4   4       8331.53       8635.80       259.84 o                         
   6   4   4        464.45        496.93        31.45 o                         
   7   4   4       2971.81       2884.55       164.43 o                         
   8   4   4       3834.47       3848.67       109.52 o                         
   9   4   4          3.46         12.57        22.41 o                         
  10   4   4         58.79         59.48        21.71 o                         
  11   4   4         51.99         16.14        18.68 o                         
  12   4   4       1512.08       1313.30        85.89 o                         
  13   4   4         24.55        -44.83        44.83 o                         
  14   4   4        198.20        279.28        59.90 o                         
 -16   5   4         57.67         77.75        49.98 o                         
 -15   5   4         36.37         45.83        67.24 o                         
 -14   5   4       3977.02       4270.39       124.15 o                         
 -13   5   4        132.48        142.20        20.49 o                         
 -12   5   4       2803.61       2887.00        77.14 o                         
 -11   5   4       2229.00       2256.33        93.28 o                         
 -10   5   4        689.35        715.28        87.27 o                         
  -9   5   4       3255.13       3139.62       102.91 o                         
  -8   5   4       6395.60       6273.78       152.17 o                         
  -7   5   4        492.71        655.35        57.52 o                         
  -6   5   4      10915.16      11146.69       205.31 o                         
  -5   5   4      10689.02      11285.08       202.82 o                         
  -4   5   4        475.99        504.34        26.15 o                         
  -3   5   4       3015.40       3141.18        49.86 o                         
  -2   5   4      11654.81      12220.80       161.91 o                         
  -1   5   4        307.55        321.30        10.67 o                         
   0   5   4      20570.28      21776.38      1210.73 o                         
   1   5   4       5540.60       5798.39       216.32 o                         
   2   5   4        989.26       1125.41        32.82 o                         
   3   5   4      12101.03      13160.64       209.92 o                         
   4   5   4       6049.39       6310.38       103.52 o                         
   5   5   4        272.12        287.50        22.10 o                         
   6   5   4        226.82        219.48        38.68 o                         
   7   5   4       1220.97       1105.47        60.70 o                         
   8   5   4        299.77        320.67        30.06 o                         
   9   5   4         28.16         56.11        18.59 o                         
  10   5   4       1992.45       2015.71        81.84 o                         
  11   5   4        108.20        107.67        23.18 o                         
  12   5   4        353.72        324.50        61.89 o                         
  13   5   4        876.41        948.91       101.16 o                         
  14   5   4        103.56         92.83        43.24 o                         
 -15   6   4       1508.41       1413.58       111.67 o                         
 -14   6   4        119.02        156.35        28.98 o                         
 -13   6   4       1597.50       1763.19        74.82 o                         
 -12   6   4        262.31        280.84        26.74 o                         
 -11   6   4       1130.47       1105.27        43.81 o                         
 -10   6   4        160.51        175.29        28.30 o                         
  -9   6   4        452.57        424.61        48.60 o                         
  -8   6   4        536.12        559.75        56.33 o                         
  -7   6   4      13158.13      13005.74       299.91 o                         
  -6   6   4         67.83        108.02        16.35 o                         
  -5   6   4        215.41        178.32        12.99 o                         
  -4   6   4       1153.81       1287.55        33.47 o                         
  -3   6   4       7662.92       8033.30       152.53 o                         
  -2   6   4        179.09        209.75        10.97 o                         
  -1   6   4      21037.68      21423.41       274.56 o                         
   0   6   4         27.26         40.76         8.96 o                         
   1   6   4       5529.24       6983.35       293.96 o                         
   2   6   4       1926.14       2209.99        98.42 o                         
   3   6   4       6466.78       6358.14       148.82 o                         
   4   6   4         13.87         25.81         5.70 o                         
   5   6   4      26797.22      27149.00       361.01 o                         
   6   6   4          9.28          6.74        18.05 o                         
   7   6   4        308.48        240.27        35.50 o                         
   8   6   4          5.10         34.17        16.46 o                         
   9   6   4       5142.60       5028.46       190.81 o                         
  10   6   4         69.15          9.42        19.33 o                         
  11   6   4        291.90        308.63        58.71 o                         
  12   6   4       1441.54       1404.32       117.82 o                         
  13   6   4        721.57        870.76        97.19 o                         
  14   6   4         26.75         -1.59        39.67 o                         
 -15   7   4       1256.54       1414.61        92.01 o                         
 -14   7   4        864.93        876.64        55.30 o                         
 -13   7   4        126.52        102.59        28.58 o                         
 -12   7   4         25.74         25.20        21.96 o                         
 -11   7   4       5222.39       5483.91       131.74 o                         
 -10   7   4       1096.84       1210.11        65.22 o                         
  -9   7   4       3806.71       3944.68       133.89 o                         
  -8   7   4       3176.10       3168.33        93.64 o                         
  -7   7   4        337.70        224.51        25.39 o                         
  -6   7   4       2113.14       1987.08        65.30 o                         
  -5   7   4       9288.23       8939.66       244.32 o                         
  -4   7   4       5114.98       5537.86        93.48 o                         
  -3   7   4      13633.84      14001.94       326.88 o                         
  -2   7   4      40108.71      44691.49       634.12 o                         
  -1   7   4        224.79        315.10        13.53 o                         
   0   7   4        173.90        117.56        12.39 o                         
   1   7   4      22369.82      24280.29      1229.58 o                         
   2   7   4       3014.72       3398.40       242.78 o                         
   3   7   4       8707.34       9006.62       170.22 o                         
   4   7   4       3883.77       3891.14       104.01 o                         
   5   7   4       1135.05       1160.79        32.04 o                         
   6   7   4       6032.74       6278.94       122.97 o                         
   7   7   4       6856.04       7068.26       192.40 o                         
   8   7   4       2587.69       2701.50       233.06 o                         
   9   7   4       7401.89       7414.35       272.53 o                         
  10   7   4       1849.64       1805.39       126.94 o                         
  11   7   4        880.58        839.82        88.46 o                         
  12   7   4          3.67         14.68        39.27 o                         
  13   7   4       2907.91       2906.24       184.07 o                         
 -15   8   4        120.43         69.70        26.83 o                         
 -14   8   4         83.28         73.03        24.91 o                         
 -13   8   4          1.24         13.59        23.52 o                         
 -12   8   4       1947.57       2033.06       106.49 o                         
 -11   8   4        500.94        434.55        37.30 o                         
 -10   8   4       1373.22       1306.83        57.27 o                         
  -9   8   4        406.22        501.83        60.30 o                         
  -8   8   4       2369.99       2346.13        80.54 o                         
  -7   8   4       1251.42       1384.97        57.92 o                         
  -6   8   4       4429.29       4464.71        82.64 o                         
  -5   8   4          2.26         -0.55         6.41 o                         
  -4   8   4      16332.81      17142.28       360.74 o                         
  -3   8   4        129.78         97.30         8.28 o                         
  -2   8   4        846.22        939.78        30.29 o                         
  -1   8   4       1361.18       1297.27        31.30 o                         
   0   8   4         97.56         18.25        12.69 o                         
   1   8   4         87.75        180.75        13.70 o                         
   2   8   4       2284.77       2067.59       162.45 o                         
   3   8   4         69.83        108.87        10.06 o                         
   4   8   4        829.94        798.87        19.40 o                         
   5   8   4          6.56         10.25         6.93 o                         
   6   8   4       1020.54        992.59        33.95 o                         
   7   8   4        612.31        568.58        39.93 o                         
   8   8   4       4909.58       4724.71       199.54 o                         
   9   8   4         42.97         61.49        30.15 o                         
  10   8   4        866.40        808.87        88.86 o                         
  11   8   4        240.10        222.55        51.57 o                         
  12   8   4         23.08        110.28        50.38 o                         
  13   8   4          0.39         12.30        42.05 o                         
 -16   9   4         42.94         90.84        54.35 o                         
 -15   9   4        325.58        335.27        47.93 o                         
 -14   9   4       1225.79       1430.84        72.74 o                         
 -13   9   4         89.13         76.36        23.34 o                         
 -12   9   4        337.20        391.08        37.31 o                         
 -11   9   4         28.66        -12.66        23.80 o                         
 -10   9   4         87.22         76.30        20.32 o                         
  -9   9   4        100.04        152.75        29.16 o                         
  -8   9   4       2212.98       2195.63        79.61 o                         
  -7   9   4         68.92         88.70        18.75 o                         
  -6   9   4       5097.54       5150.17       126.30 o                         
  -5   9   4       4703.46       4722.34        83.38 o                         
  -4   9   4        201.06        177.24        12.67 o                         
  -3   9   4       6554.62       6951.42        94.59 o                         
  -2   9   4       1321.54       1235.08        37.16 o                         
  -1   9   4        156.43        148.80        11.49 o                         
   0   9   4       3808.83       3552.46       118.61 o                         
   1   9   4       1986.12       2140.92       107.51 o                         
   2   9   4        763.59        852.61        51.57 o                         
   3   9   4       3071.64       3132.82        60.08 o                         
   4   9   4       1286.67       1253.47        42.73 o                         
   5   9   4        281.40        225.20        19.78 o                         
   6   9   4       2271.33       2191.67        64.48 o                         
   7   9   4        130.00        124.89        55.54 o                         
   8   9   4          3.26        -12.35        19.08 o                         
   9   9   4        224.57        168.99        48.40 o                         
  10   9   4       1976.25       1680.03       123.37 o                         
  11   9   4         24.42         68.23        44.43 o                         
  12   9   4        603.15        525.63        81.72 o                         
  13   9   4          6.47         17.85        36.89 o                         
 -15  10   4          2.86        -36.10        51.57 o                         
 -14  10   4        257.61        251.58        34.01 o                         
 -13  10   4        501.70        532.24        44.55 o                         
 -12  10   4         10.27         26.26        28.63 o                         
 -11  10   4         39.91         26.35        19.16 o                         
 -10  10   4       1050.77        987.50        51.26 o                         
  -9  10   4         82.30         47.07        15.57 o                         
  -8  10   4         14.13         31.76        20.23 o                         
  -7  10   4        864.30        831.11        47.34 o                         
  -6  10   4         70.74         62.87        20.63 o                         
  -5  10   4        948.40        873.41        46.27 o                         
  -4  10   4        170.09        139.53        35.50 o                         
  -3  10   4         54.41         39.81         6.39 o                         
  -2  10   4        104.63         82.26        10.37 o                         
  -1  10   4        564.57        496.57        19.95 o                         
   0  10   4        102.95         79.79         5.77 o                         
   1  10   4          6.96         13.17         5.93 o                         
   2  10   4        222.36        181.10        16.43 o                         
   3  10   4       1257.77       1112.32        53.96 o                         
   4  10   4        413.30        353.59        23.82 o                         
   5  10   4        922.30        929.92        39.61 o                         
   6  10   4        169.62        194.98        21.03 o                         
   7  10   4        267.13        285.21        30.02 o                         
   8  10   4        459.51        434.59        38.00 o                         
   9  10   4        443.51        446.69        67.84 o                         
  10  10   4        841.51        962.40        94.41 o                         
  11  10   4        477.88        412.17        68.23 o                         
  12  10   4         62.63         54.35        35.70 o                         
 -14  11   4         69.18         95.61        43.24 o                         
 -13  11   4         80.42         81.06        31.26 o                         
 -12  11   4        937.79        887.36        54.18 o                         
 -11  11   4        131.75        107.67        23.16 o                         
 -10  11   4        502.26        477.63        90.45 o                         
  -9  11   4         29.28         13.52        19.08 o                         
  -8  11   4         21.88         31.84        15.43 o                         
  -7  11   4         45.50         19.15        14.94 o                         
  -6  11   4        398.46        396.66        33.94 o                         
  -5  11   4        597.46        601.41        39.40 o                         
  -4  11   4          5.35         16.37        20.23 o                         
  -3  11   4         21.66         27.01         7.58 o                         
  -2  11   4       3667.60       3647.24       134.48 o                         
  -1  11   4         80.58         90.34        14.23 o                         
   0  11   4        112.65         91.60         8.77 o                         
   1  11   4       2266.38       2305.62        75.84 o                         
   2  11   4       1383.94       1340.79        92.83 o                         
   3  11   4       1670.37       1654.94        67.78 o                         
   4  11   4       4632.82       4594.59       169.19 o                         
   5  11   4       2372.66       2406.66        70.16 o                         
   6  11   4         57.06         57.11        17.95 o                         
   7  11   4         32.99         39.33        18.03 o                         
   8  11   4        325.60        327.16        48.20 o                         
   9  11   4        243.25        342.35        62.28 o                         
  10  11   4       1289.64       1170.27       106.71 o                         
  11  11   4       1296.60       1311.10       119.41 o                         
  12  11   4        576.63        564.51        80.53 o                         
 -14  12   4        242.65        274.91        61.49 o                         
 -13  12   4        163.57        170.78        39.26 o                         
 -12  12   4        325.88        352.62        45.74 o                         
 -11  12   4        238.76        230.69        30.20 o                         
 -10  12   4       1254.80       1261.37        58.28 o                         
  -9  12   4          0.15        -16.83        16.83 o                         
  -8  12   4        463.92        438.06        33.95 o                         
  -7  12   4        146.47        174.11        21.72 o                         
  -6  12   4         82.79         57.84        18.96 o                         
  -5  12   4        652.64        633.97        34.28 o                         
  -4  12   4       6125.05       6137.71       120.03 o                         
  -3  12   4         28.32         25.12        16.07 o                         
  -2  12   4       1213.44       1297.97       131.70 o                         
  -1  12   4         14.14         11.41         8.15 o                         
   0  12   4        780.51        771.94        32.36 o                         
   1  12   4         45.24         60.32        14.90 o                         
   2  12   4       1385.06       1309.64       189.62 o                         
   3  12   4        327.54        287.89        30.16 o                         
   4  12   4       1407.35       1330.48        64.93 o                         
   5  12   4        204.61        204.55        29.95 o                         
   6  12   4        405.94        345.72        67.44 o                         
   7  12   4         92.93         51.39        24.25 o                         
   8  12   4       1858.19       1913.69       128.13 o                         
   9  12   4        558.01        605.76        77.36 o                         
  10  12   4        622.29        541.10        80.13 o                         
  11  12   4         97.60        157.09        48.79 o                         
 -13  13   4        376.23        442.98       120.80 o                         
 -12  13   4         19.00          2.17        24.33 o                         
 -11  13   4       1197.57       1265.02       125.95 o                         
 -10  13   4        221.12        257.84        37.90 o                         
  -9  13   4        493.00        477.57        36.45 o                         
  -8  13   4         49.50         26.93        17.27 o                         
  -7  13   4       3475.81       3576.10        93.66 o                         
  -6  13   4        841.08        862.11        42.74 o                         
  -5  13   4       5661.21       5823.87       138.41 o                         
  -4  13   4        426.59        399.92        51.51 o                         
  -3  13   4         97.35        104.37        16.55 o                         
  -2  13   4        838.43        779.44        42.87 o                         
  -1  13   4        104.87        126.87        13.78 o                         
   0  13   4        346.63        339.62        28.76 o                         
   1  13   4         43.57         37.66        25.98 o                         
   2  13   4        131.12        107.26        23.80 o                         
   3  13   4        200.52        216.05        29.43 o                         
   4  13   4        594.61        537.94        43.26 o                         
   5  13   4        443.33        439.25        40.25 o                         
   6  13   4       3400.43       3399.79       119.55 o                         
   7  13   4       2884.58       2838.71       111.50 o                         
   8  13   4        632.74        673.20        79.34 o                         
   9  13   4         16.06         46.81        38.08 o                         
  10  13   4          7.34         16.26        36.89 o                         
  11  13   4        144.34        215.81        57.13 o                         
 -13  14   4        494.78        597.83        80.53 o                         
 -12  14   4        214.69        114.13        71.01 o                         
 -11  14   4        122.64        115.24        61.49 o                         
 -10  14   4       1575.24       1473.80       135.67 o                         
  -9  14   4        443.85        441.35        44.00 o                         
  -8  14   4         36.85          5.46        22.24 o                         
  -7  14   4        358.58        380.69        39.09 o                         
  -6  14   4       2719.89       2873.82        93.48 o                         
  -5  14   4         64.18         69.98        18.93 o                         
  -4  14   4        258.69        266.18        34.97 o                         
  -3  14   4       5339.56       5440.53       163.53 o                         
  -2  14   4       2581.73       2560.35       114.85 o                         
  -1  14   4       3078.54       2837.21       148.76 o                         
   0  14   4       3768.27       3396.16       162.65 o                         
   1  14   4       6169.22       6421.51       270.35 o                         
   2  14   4          2.87          9.26        19.70 o                         
   3  14   4          4.22         28.13        37.29 o                         
   4  14   4        167.65        125.42        25.79 o                         
   5  14   4       1843.25       1830.33        84.04 o                         
   6  14   4        160.12        161.86        56.13 o                         
   7  14   4        151.58        205.02        34.66 o                         
   8  14   4         29.01         -4.76        34.51 o                         
   9  14   4         65.67         -6.74        34.51 o                         
  10  14   4          1.19          4.76        35.70 o                         
 -12  15   4          6.46        -33.83        33.83 o                         
 -11  15   4        473.03        553.44        54.77 o                         
 -10  15   4         10.46         13.15        28.58 o                         
  -9  15   4       1913.05       1967.35        92.62 o                         
  -8  15   4         68.41         28.68        78.75 o                         
  -7  15   4        632.22        572.30        48.81 o                         
  -6  15   4         21.39          2.94        18.23 o                         
  -5  15   4       1634.76       1804.72        78.85 o                         
  -4  15   4        783.09        816.81        77.75 o                         
  -3  15   4        259.84        288.03        27.77 o                         
  -2  15   4         14.36         19.71        17.96 o                         
  -1  15   4         53.64         33.32        25.79 o                         
   0  15   4        666.10        695.02        77.75 o                         
   1  15   4         37.69         97.19        41.65 o                         
   2  15   4        124.22        134.09        38.08 o                         
   3  15   4       3554.95       3420.10       114.48 o                         
   4  15   4        334.56        294.17        36.87 o                         
   5  15   4         16.24         11.36        21.02 o                         
   6  15   4        303.53        266.49        38.29 o                         
   7  15   4       1235.05       1090.30       175.54 o                         
   8  15   4         60.73         44.40        26.12 o                         
   9  15   4        325.24        417.33        72.20 o                         
  10  15   4        368.37        469.69        79.74 o                         
 -11  16   4        170.44         76.23        28.75 o                         
 -10  16   4        847.05        863.33       154.52 o                         
  -9  16   4        202.48        220.23        36.54 o                         
  -8  16   4        407.04        365.49        42.77 o                         
  -7  16   4        593.18        628.68        51.62 o                         
  -6  16   4          2.04        -26.18        35.70 o                         
  -5  16   4         11.88        -26.18        32.13 o                         
  -4  16   4        148.37        158.68        44.83 o                         
  -3  16   4       1607.55       1682.01       136.66 o                         
  -2  16   4        202.17        164.22        32.13 o                         
  -1  16   4       1460.21       1435.27       110.28 o                         
   0  16   4          5.56        -12.69        32.53 o                         
   1  16   4         15.25         55.54        38.48 o                         
   2  16   4        309.02        337.20        60.70 o                         
   3  16   4       1130.15       1239.30       107.11 o                         
   4  16   4        240.41        155.11        44.83 o                         
   5  16   4       1989.96       2190.60       209.66 o                         
   6  16   4          8.27          9.56        48.60 o                         
   7  16   4         63.62         81.18        50.78 o                         
   8  16   4        311.25        267.89        45.25 o                         
   9  16   4        264.16        300.70        65.46 o                         
 -10  17   4         12.94        -16.55        26.63 o                         
  -9  17   4        292.07        353.06        65.06 o                         
  -8  17   4        717.79        631.95        79.34 o                         
  -7  17   4        234.77        312.60        61.09 o                         
  -6  17   4        776.55        621.23        73.79 o                         
  -5  17   4        505.85        531.58        72.99 o                         
  -4  17   4          3.44        -18.84        23.04 o                         
  -3  17   4         54.66         36.98        24.23 o                         
  -2  17   4       1361.53       1359.72        78.53 o                         
  -1  17   4        701.21        650.12        61.69 o                         
   0  17   4         68.06         21.03        38.08 o                         
   1  17   4         41.87         95.21        37.29 o                         
   2  17   4         21.69        -21.42        36.89 o                         
   3  17   4        178.29        144.80        46.81 o                         
   4  17   4       2040.69       1959.71       141.62 o                         
   5  17   4       2905.06       2748.74       169.39 o                         
   6  17   4        755.42        869.97        98.38 o                         
   7  17   4        149.85        166.98        78.35 o                         
   8  17   4          0.20        -33.72        46.81 o                         
   9  17   4          2.95         32.93        38.08 o                         
  -9  18   4         43.68        -17.85        45.62 o                         
  -8  18   4         28.30         22.61        42.05 o                         
  -7  18   4        142.28         98.38        43.64 o                         
  -6  18   4         29.49         61.09        48.00 o                         
  -5  18   4        281.17        261.38        40.10 o                         
  -4  18   4        331.18        376.91        82.51 o                         
  -3  18   4         11.44        -20.74        24.79 o                         
  -2  18   4         10.67         94.59        31.55 o                         
  -1  18   4        402.62        431.96        49.31 o                         
   0  18   4        107.28        110.28        51.17 o                         
   1  18   4          8.37          8.33        38.08 o                         
   2  18   4          9.21         17.06        40.86 o                         
   3  18   4        258.91        163.84        56.33 o                         
   4  18   4        197.05        134.88        47.60 o                         
   5  18   4        654.28        490.72        80.93 o                         
  -7  19   4        149.18        152.73        51.17 o                         
  -6  19   4         80.48         35.70        37.29 o                         
  -5  19   4       1221.12       1148.69       118.81 o                         
  -4  19   4         29.13         12.62        32.13 o                         
  -3  19   4       1215.51       1134.78        76.37 o                         
  -2  19   4        405.09        381.20        49.23 o                         
  -1  19   4         61.59          9.55       113.85 o                         
   0  19   4          3.89        -30.57        30.57 o                         
   1  19   4         12.29         34.51        43.24 o                         
   2  19   4        151.51        257.46        61.89 o                         
 -17   0   5        973.65       1021.90       107.11 o                         
 -15   0   5        129.71         55.93        36.50 o                         
 -13   0   5        371.11        531.58        76.17 o                         
 -11   0   5         95.26         46.81        30.55 o                         
  -9   0   5        598.84        690.08        44.43 o                         
  -7   0   5      51117.84      53452.39       835.18 o                         
  -5   0   5      12013.08      12432.01       221.12 o                         
  -3   0   5     116106.58     113668.07      2376.24 o                         
  -1   0   5      11478.47      12154.14       285.63 o                         
   1   0   5      35652.58      35670.60       775.15 o                         
   3   0   5       1033.99       1188.52        61.09 o                         
   5   0   5      13849.53      14629.95       372.90 o                         
   7   0   5        137.27        186.85        36.10 o                         
   9   0   5          6.03        -10.31        23.41 o                         
  11   0   5        472.83        463.74        63.08 o                         
  13   0   5        442.27        444.70        65.85 o                         
  15   0   5         90.24         83.70        48.00 o                         
 -17   1   5        292.53        257.41        43.75 o                         
 -16   1   5        700.03        676.49       107.70 o                         
 -15   1   5        745.42        760.81        61.96 o                         
 -14   1   5         90.54         64.77        21.46 o                         
 -13   1   5         53.42         89.26        45.62 o                         
 -12   1   5        463.36        416.20        54.35 o                         
 -11   1   5        816.52        767.23        43.49 o                         
 -10   1   5       1776.33       1649.86        60.45 o                         
  -9   1   5        382.29        365.94        23.43 o                         
  -8   1   5       3759.11       3542.41        71.82 o                         
  -7   1   5        803.71        754.24        22.72 o                         
  -6   1   5       5421.39       5512.54        73.47 o                         
  -5   1   5       3433.90       3291.92        75.18 o                         
  -4   1   5        490.39        416.07        19.18 o                         
  -3   1   5      11267.78      10976.81       147.88 o                         
  -2   1   5       3192.60       3344.88        40.95 o                         
  -1   1   5        509.18        558.70        17.75 o                         
   0   1   5       6563.66       6744.57        99.35 o                         
   1   1   5       2079.22       2066.44        60.89 o                         
   2   1   5         92.28        122.92        14.20 o                         
   3   1   5       4330.62       4031.13        92.37 o                         
   4   1   5       1391.55       1446.71        51.25 o                         
   5   1   5       3491.93       4052.36       101.24 o                         
   6   1   5       2518.23       2539.14        79.36 o                         
   7   1   5       7442.30       7573.87       169.40 o                         
   8   1   5        755.75        833.72        48.94 o                         
   9   1   5       3337.63       3263.33       106.58 o                         
  10   1   5         30.12          7.35        21.30 o                         
  11   1   5        145.33        127.92        26.70 o                         
  12   1   5         20.44          3.66        23.03 o                         
  13   1   5        335.45        346.41        43.17 o                         
  14   1   5         54.85         69.13        33.12 o                         
  15   1   5        678.85        639.48        60.71 o                         
 -17   2   5        170.56        229.63        43.34 o                         
 -16   2   5         10.41          9.68        77.56 o                         
 -15   2   5        530.42        446.96        70.02 o                         
 -14   2   5        164.55        165.21        27.91 o                         
 -13   2   5       2838.29       3060.55       173.36 o                         
 -12   2   5       1311.59       1246.21        71.47 o                         
 -11   2   5        577.15        646.67        40.59 o                         
 -10   2   5       3405.29       3399.63        90.76 o                         
  -9   2   5       2787.59       2653.56        74.93 o                         
  -8   2   5       5774.41       5651.01       117.91 o                         
  -7   2   5      14332.14      14629.85       190.05 o                         
  -6   2   5        409.70        367.35        15.96 o                         
  -5   2   5       1033.08       1059.78        39.39 o                         
  -4   2   5       9889.94       9886.54       120.43 o                         
  -3   2   5        118.99        115.83         9.76 o                         
  -2   2   5         31.40         13.23         4.73 o                         
  -1   2   5       8955.36       9130.24       156.25 o                         
   0   2   5       2076.34       2236.64        40.77 o                         
   1   2   5       2776.56       2682.17        68.23 o                         
   2   2   5         35.72         22.02        16.86 o                         
   3   2   5       1731.14       1815.27        54.77 o                         
   4   2   5       1855.35       1853.71        59.87 o                         
   5   2   5       7036.92       6924.98       189.42 o                         
   6   2   5         64.34         36.27        13.34 o                         
   7   2   5        234.03        225.00        24.40 o                         
   8   2   5        415.09        401.68        34.78 o                         
   9   2   5        505.55        450.86        39.48 o                         
  10   2   5       1729.54       1577.97        74.21 o                         
  11   2   5        765.48        757.18        54.44 o                         
  12   2   5         67.45         55.64        28.36 o                         
  13   2   5          7.16        -28.36        28.36 o                         
  14   2   5         60.57         84.20        30.41 o                         
  15   2   5        520.28        547.45        85.29 o                         
 -16   3   5         29.56        -21.42        26.71 o                         
 -15   3   5         64.83         17.50        25.72 o                         
 -14   3   5       1768.47       1822.05        75.90 o                         
 -13   3   5        164.94        155.38        32.39 o                         
 -12   3   5       7393.49       7581.81       197.81 o                         
 -11   3   5        359.20        409.43        40.55 o                         
 -10   3   5        408.55        385.40        37.07 o                         
  -9   3   5        410.47        459.30        31.08 o                         
  -8   3   5        119.36        146.59        20.25 o                         
  -7   3   5         37.31         40.53        16.15 o                         
  -6   3   5       9029.44       9259.90       141.80 o                         
  -5   3   5        685.32        672.75        23.43 o                         
  -4   3   5       4520.87       4522.45        64.67 o                         
  -3   3   5        401.32        380.06        13.74 o                         
  -2   3   5       9248.33       9535.69       179.32 o                         
  -1   3   5        633.57        579.08        15.35 o                         
   0   3   5         72.83        102.12         8.31 o                         
   1   3   5       1269.56       1472.93        37.02 o                         
   2   3   5        735.51        795.51        23.84 o                         
   3   3   5        563.76        577.16        28.78 o                         
   4   3   5          6.50         11.93        14.68 o                         
   5   3   5       1051.65       1143.28        60.70 o                         
   6   3   5        348.41        376.85        29.26 o                         
   7   3   5         36.74         33.00        15.52 o                         
   8   3   5        440.15        453.06        36.25 o                         
   9   3   5        389.27        388.85        35.92 o                         
  10   3   5       1591.02       1488.34        71.65 o                         
  11   3   5        597.36        574.21        59.31 o                         
  12   3   5        413.97        437.92        42.65 o                         
  13   3   5        258.03        199.62        35.27 o                         
  14   3   5         24.64         25.39        42.84 o                         
 -16   4   5         54.36         42.05        36.50 o                         
 -15   4   5          7.46         14.70        21.89 o                         
 -14   4   5        262.56        269.13        27.63 o                         
 -13   4   5        540.78        512.67        34.40 o                         
 -12   4   5         44.90         49.98        24.40 o                         
 -11   4   5       2366.66       2430.89       122.38 o                         
 -10   4   5        235.28        218.28        31.36 o                         
  -9   4   5        319.13        314.63        33.17 o                         
  -8   4   5        351.40        365.03        35.42 o                         
  -7   4   5       1819.76       1734.40        65.91 o                         
  -6   4   5       1117.18       1190.84        36.24 o                         
  -5   4   5       1032.59        945.24        29.66 o                         
  -4   4   5       2237.13       2365.27        49.06 o                         
  -3   4   5        905.53       1094.24        24.61 o                         
  -2   4   5       3941.38       3934.17        78.98 o                         
  -1   4   5         36.13         15.06         7.11 o                         
   0   4   5        857.23        868.66        31.30 o                         
   1   4   5       1390.40       1257.93        31.41 o                         
   2   4   5         16.86         31.22         7.29 o                         
   3   4   5       1211.91       1330.17        37.04 o                         
   4   4   5        768.91        910.87        39.26 o                         
   5   4   5       3623.30       3493.14        91.77 o                         
   6   4   5        864.07        890.10        44.01 o                         
   7   4   5        180.63        152.80        22.18 o                         
   8   4   5        116.84        153.28        23.51 o                         
   9   4   5        266.45        283.30        31.40 o                         
  10   4   5        283.85        325.43        58.51 o                         
  11   4   5       3415.33       3384.40       134.88 o                         
  12   4   5        430.64        378.98        42.35 o                         
  13   4   5       1895.78       1955.34       142.81 o                         
  14   4   5        128.00        128.13        45.62 o                         
 -16   5   5        173.67        104.62        41.22 o                         
 -15   5   5       1034.92       1013.62        96.40 o                         
 -14   5   5        372.43        380.27        38.94 o                         
 -13   5   5         45.16         36.15        16.60 o                         
 -12   5   5       1463.99       1402.27        76.28 o                         
 -11   5   5        444.77        428.31        74.98 o                         
 -10   5   5        411.50        362.19        76.56 o                         
  -9   5   5       2653.94       2553.38        91.58 o                         
  -8   5   5       3024.49       2934.80       136.47 o                         
  -7   5   5        330.87        308.24        42.05 o                         
  -6   5   5       2797.36       2656.39        60.05 o                         
  -5   5   5       3966.79       3581.29        70.12 o                         
  -4   5   5       1051.00       1126.55        32.73 o                         
  -3   5   5       5884.18       6048.84        80.92 o                         
  -2   5   5       1087.01       1104.50        19.61 o                         
  -1   5   5       5033.32       5303.75       106.57 o                         
   0   5   5        325.82        319.67        16.64 o                         
   1   5   5       5902.47       6204.40       297.33 o                         
   2   5   5        208.17        226.15        10.58 o                         
   3   5   5      13058.40      13168.24       240.45 o                         
   4   5   5       6986.23       7140.95       144.02 o                         
   5   5   5       7329.56       7486.61       154.42 o                         
   6   5   5       2272.37       2250.61        72.14 o                         
   7   5   5         63.38         67.94        17.06 o                         
   8   5   5        322.07        333.19        32.53 o                         
   9   5   5         17.26          8.70        18.29 o                         
  10   5   5       3426.02       3692.18       128.93 o                         
  11   5   5        440.23        402.21        40.59 o                         
  12   5   5        840.09        766.43        89.65 o                         
  13   5   5       1010.85        871.55        98.78 o                         
  14   5   5         13.95        -32.53        48.00 o                         
 -16   6   5       2980.01       3414.01       210.25 o                         
 -15   6   5         84.35         48.43        28.90 o                         
 -14   6   5       1454.71       1635.06        76.03 o                         
 -13   6   5         46.34         27.77        22.80 o                         
 -12   6   5         32.06        -27.83        27.83 o                         
 -11   6   5        328.01        298.31        38.51 o                         
 -10   6   5       4007.09       4294.76       130.71 o                         
  -9   6   5        786.07        768.01        71.01 o                         
  -8   6   5       6875.84       7110.87       239.21 o                         
  -7   6   5        641.77        693.02        36.60 o                         
  -6   6   5         31.52         20.00        10.93 o                         
  -5   6   5        100.16         81.26        13.71 o                         
  -4   6   5      14875.19      14464.64       252.06 o                         
  -3   6   5          3.78         -0.65         6.36 o                         
  -2   6   5      12474.37      13226.11       239.29 o                         
  -1   6   5       5979.55       6580.00       129.05 o                         
   0   6   5         13.49          6.22         9.83 o                         
   1   6   5          6.65          6.61         4.47 o                         
   2   6   5       1788.04       1459.40        27.13 o                         
   3   6   5       1145.77       1226.97        27.16 o                         
   4   6   5       7206.05       7225.79       218.98 o                         
   5   6   5         34.40         27.53        11.43 o                         
   6   6   5        747.05        675.00        37.09 o                         
   7   6   5         37.56         45.07        15.80 o                         
   8   6   5       5363.07       5367.68       136.11 o                         
   9   6   5       1192.89       1246.85        60.50 o                         
  10   6   5       1400.36       1414.24       108.70 o                         
  11   6   5          6.75        -34.12        39.67 o                         
  12   6   5        826.42        789.04        90.05 o                         
  13   6   5        588.61        768.41        95.61 o                         
 -16   7   5          2.17         35.70        46.02 o                         
 -15   7   5       1038.21       1194.47        68.02 o                         
 -14   7   5       1218.70       1214.82        66.56 o                         
 -13   7   5        310.77        300.67        35.64 o                         
 -12   7   5       2626.57       2874.40       109.75 o                         
 -11   7   5       1495.99       1442.29        75.99 o                         
 -10   7   5        865.18        874.37        55.92 o                         
  -9   7   5       4664.39       4409.34       184.47 o                         
  -8   7   5       6363.29       6441.73       148.20 o                         
  -7   7   5        377.60        437.55        30.69 o                         
  -6   7   5       5745.75       5506.16       125.41 o                         
  -5   7   5       4298.78       4278.50       103.02 o                         
  -4   7   5       8359.18       9066.46       175.84 o                         
  -3   7   5      24330.18      25695.35       334.09 o                         
  -2   7   5      14660.37      14678.94       199.32 o                         
  -1   7   5        551.73        518.91        27.78 o                         
   0   7   5      10798.69      10111.92       260.24 o                         
   1   7   5         45.86          3.84         7.91 o                         
   2   7   5       2997.67       3076.26       129.00 o                         
   3   7   5        890.87        835.68        22.23 o                         
   4   7   5       9745.99      10286.23       259.15 o                         
   5   7   5       2356.07       2458.85        86.68 o                         
   6   7   5      15476.07      15792.24       908.25 o                         
   7   7   5       3589.83       3626.16       154.71 o                         
   8   7   5        316.88        351.69        30.38 o                         
   9   7   5         24.59         74.98        35.70 o                         
  10   7   5       3782.07       3583.40       185.26 o                         
  11   7   5         51.10         50.78        46.41 o                         
  12   7   5       1127.00       1150.04       113.06 o                         
  13   7   5         43.11        134.09        47.21 o                         
 -16   8   5          0.51         82.12        54.74 o                         
 -15   8   5        405.17        473.54        44.76 o                         
 -14   8   5         75.70         95.70        26.37 o                         
 -13   8   5       3369.62       3525.06       110.98 o                         
 -12   8   5        216.93        224.06        31.68 o                         
 -11   8   5       1496.94       1418.30        82.51 o                         
 -10   8   5        273.13        315.83        38.12 o                         
  -9   8   5       1416.35       1443.20        97.59 o                         
  -8   8   5       1023.83       1080.71        52.50 o                         
  -7   8   5       5186.73       5083.37       125.48 o                         
  -6   8   5          3.34         14.28        12.54 o                         
  -5   8   5        750.58        663.20        36.67 o                         
  -4   8   5       1076.56        942.35        42.46 o                         
  -3   8   5       5140.30       5586.01       148.96 o                         
  -2   8   5       1279.13       1642.07        37.84 o                         
  -1   8   5      14690.98      14913.77       352.67 o                         
   0   8   5       3153.04       3358.08       116.23 o                         
   1   8   5       1603.78       1445.48        90.05 o                         
   2   8   5       1875.51       1802.09        61.96 o                         
   3   8   5       3967.79       4188.31        94.19 o                         
   4   8   5        124.68        129.85         9.02 o                         
   5   8   5       8339.42       8151.68       209.80 o                         
   6   8   5         52.40         50.20        12.94 o                         
   7   8   5       4746.93       4534.30       190.81 o                         
   8   8   5         11.77          6.35        28.56 o                         
   9   8   5        954.07        903.29        89.26 o                         
  10   8   5        133.03        120.99        43.64 o                         
  11   8   5       2730.38       2688.84       167.01 o                         
  12   8   5         10.64        -24.20        41.26 o                         
  13   8   5        623.88        501.43        83.31 o                         
 -16   9   5          1.98         86.48        53.16 o                         
 -15   9   5        229.36        254.31        42.10 o                         
 -14   9   5         90.00        115.08        30.09 o                         
 -13   9   5         66.06         -5.32        21.25 o                         
 -12   9   5         47.16         51.33        20.57 o                         
 -11   9   5        931.00        898.71        74.47 o                         
 -10   9   5       2056.87       2067.21       126.15 o                         
  -9   9   5       2695.47       2898.75        96.52 o                         
  -8   9   5       3185.88       2712.92       353.86 o                         
  -7   9   5        181.56        204.34        59.31 o                         
  -6   9   5       1389.93       1245.87        53.96 o                         
  -5   9   5       3426.11       3377.66        68.23 o                         
  -4   9   5         20.12         18.46        12.29 o                         
  -3   9   5       3821.25       3769.55        88.55 o                         
  -2   9   5        421.63        473.16        29.71 o                         
  -1   9   5        196.45        225.21        27.77 o                         
   0   9   5       3575.47       3363.56       161.85 o                         
   1   9   5       6780.22       7323.78       367.54 o                         
   2   9   5        710.07        769.23        44.03 o                         
   3   9   5      10276.82      10410.27       275.82 o                         
   4   9   5       4391.07       4473.65        92.24 o                         
   5   9   5       1796.37       1693.03        53.58 o                         
   6   9   5       2819.06       2818.99       130.51 o                         
   7   9   5       4076.72       4005.10       180.10 o                         
   8   9   5         41.99         26.98        29.75 o                         
   9   9   5        236.55        252.30        50.78 o                         
  10   9   5          7.57         36.10        32.13 o                         
  11   9   5          3.46         96.00        50.78 o                         
  12   9   5       1038.62       1059.99       107.51 o                         
 -15  10   5         21.84         -7.93        51.57 o                         
 -14  10   5          5.44         12.27        25.13 o                         
 -13  10   5        245.39        189.42        32.33 o                         
 -12  10   5         10.89         35.30        25.69 o                         
 -11  10   5        374.88        343.99        33.34 o                         
 -10  10   5       2010.05       2163.15        94.24 o                         
  -9  10   5        133.49        129.81        24.95 o                         
  -8  10   5       1408.62       1496.20        65.82 o                         
  -7  10   5          8.41         -8.15        20.83 o                         
  -6  10   5        276.94        209.74        24.56 o                         
  -5  10   5        411.32        372.83        36.30 o                         
  -4  10   5        494.89        497.08        57.72 o                         
  -3  10   5        133.63        121.22        17.85 o                         
  -2  10   5       5291.25       5380.33        96.34 o                         
  -1  10   5       1393.22       1549.10       124.96 o                         
   0  10   5         36.65         63.00        18.25 o                         
   1  10   5        490.80        552.52        22.92 o                         
   2  10   5       4277.02       4416.21       157.68 o                         
   3  10   5       1908.97       1963.92        53.76 o                         
   4  10   5       4082.70       4184.88        90.18 o                         
   5  10   5         70.99         82.54        15.77 o                         
   6  10   5        689.10        651.20        35.72 o                         
   7  10   5        759.89        711.33       106.12 o                         
   8  10   5        498.45        418.92        63.08 o                         
   9  10   5         39.96         95.21        41.65 o                         
  10  10   5        571.37        688.67        82.91 o                         
  11  10   5         59.20         38.88        36.89 o                         
  12  10   5        290.50        320.53        74.18 o                         
 -14  11   5        131.97        115.44        29.53 o                         
 -13  11   5          0.35        -24.09        24.09 o                         
 -12  11   5        491.68        423.62        39.61 o                         
 -11  11   5          1.49         28.15        23.00 o                         
 -10  11   5         21.95        -17.84        17.84 o                         
  -9  11   5       2068.50       2032.68        69.62 o                         
  -8  11   5        373.66        306.92        32.08 o                         
  -7  11   5         38.73         42.93        20.83 o                         
  -6  11   5        102.50         89.05        20.34 o                         
  -5  11   5       1155.55        994.74        50.34 o                         
  -4  11   5        931.92        984.22        49.91 o                         
  -3  11   5        779.26        833.41        35.45 o                         
  -2  11   5        873.44        894.77        51.97 o                         
  -1  11   5       1909.75       1812.80        85.49 o                         
   0  11   5        159.02        142.46        20.63 o                         
   1  11   5        288.97        235.13        25.54 o                         
   2  11   5         76.80        100.85        23.80 o                         
   3  11   5       2537.98       2708.21       187.44 o                         
   4  11   5        174.97        144.02        16.42 o                         
   5  11   5        585.16        578.90        32.85 o                         
   6  11   5        992.49        948.85        77.56 o                         
   7  11   5         43.86         12.30        26.18 o                         
   8  11   5        278.28        268.17        52.36 o                         
   9  11   5        949.58        940.18        94.41 o                         
  10  11   5        464.61        620.44        81.72 o                         
  11  11   5        252.89        253.10        59.90 o                         
 -14  12   5          1.85        -45.22        45.22 o                         
 -13  12   5       1103.64       1253.53        82.39 o                         
 -12  12   5          0.09         -2.28        25.32 o                         
 -11  12   5          5.76         -6.68        19.43 o                         
 -10  12   5        366.39        365.14        33.36 o                         
  -9  12   5          3.60         28.93        18.46 o                         
  -8  12   5        403.22        378.50        34.96 o                         
  -7  12   5        186.83        225.22        54.35 o                         
  -6  12   5        234.41        231.30        27.34 o                         
  -5  12   5       1925.82       1899.18        83.51 o                         
  -4  12   5        530.39        508.31        58.71 o                         
  -3  12   5       1052.29       1122.87        54.40 o                         
  -2  12   5        180.69        167.64        18.98 o                         
  -1  12   5      11624.85      11842.55       555.58 o                         
   0  12   5       4264.80       4184.42       200.73 o                         
   1  12   5       3925.14       3922.25       109.96 o                         
   2  12   5         38.19         33.01        16.29 o                         
   3  12   5         80.18         69.03        33.52 o                         
   4  12   5        267.68        219.19        28.49 o                         
   5  12   5        678.39        661.59        50.41 o                         
   6  12   5         11.88         13.64        19.88 o                         
   7  12   5        246.22        179.31        45.62 o                         
   8  12   5       2197.68       2294.12       142.42 o                         
   9  12   5         54.78        -24.99        42.05 o                         
  10  12   5         11.61        -26.98        44.03 o                         
  11  12   5        768.59        752.15        92.43 o                         
 -13  13   5          7.99         -2.95        34.71 o                         
 -12  13   5         21.97         14.71        29.45 o                         
 -11  13   5       1056.95        993.09        70.66 o                         
 -10  13   5          4.02        -12.32        21.51 o                         
  -9  13   5        410.03        412.70        34.21 o                         
  -8  13   5        823.57        806.13        44.39 o                         
  -7  13   5         25.48         13.59        15.97 o                         
  -6  13   5       6140.07       6053.55       162.20 o                         
  -5  13   5          6.49          7.60        13.78 o                         
  -4  13   5       6769.26       6837.20       229.29 o                         
  -3  13   5       2263.85       2308.29        70.71 o                         
  -2  13   5       2370.74       2440.51       130.51 o                         
  -1  13   5        781.09        813.19        42.04 o                         
   0  13   5         36.91         76.96        27.57 o                         
   1  13   5         83.74         98.11        19.53 o                         
   2  13   5        452.57        387.55        34.96 o                         
   3  13   5         35.22         34.96        19.16 o                         
   4  13   5       2613.47       2390.68       135.47 o                         
   5  13   5        106.23         99.72        47.21 o                         
   6  13   5        415.21        433.75        45.19 o                         
   7  13   5          5.32        -17.39        25.79 o                         
   8  13   5         14.35         19.84        32.13 o                         
   9  13   5       1819.87       1768.50       132.50 o                         
  10  13   5        224.73        243.18        58.32 o                         
 -13  14   5         11.01         -1.98        33.32 o                         
 -12  14   5       1378.07       1431.29        88.07 o                         
 -11  14   5       1471.13       1259.13       114.65 o                         
 -10  14   5        934.25        968.32        65.45 o                         
  -9  14   5        310.49        230.72        35.57 o                         
  -8  14   5       1873.53       1893.35        82.21 o                         
  -7  14   5        116.38        149.04        23.11 o                         
  -6  14   5          1.11         -4.24        14.98 o                         
  -5  14   5         51.77         76.50        18.14 o                         
  -4  14   5        244.70        246.83        38.04 o                         
  -3  14   5          5.74         19.62        11.77 o                         
  -2  14   5         65.93        119.01        38.08 o                         
  -1  14   5       5605.27       5124.19       210.25 o                         
   0  14   5       4915.43       4788.11       417.13 o                         
   1  14   5        145.23         89.38        19.82 o                         
   2  14   5       2612.98       2629.75        93.47 o                         
   3  14   5       1052.54        987.66        61.89 o                         
   4  14   5       1834.49       1927.09        85.04 o                         
   5  14   5          6.15         46.54        38.28 o                         
   6  14   5        700.55        659.22        53.82 o                         
   7  14   5        196.61        231.32        63.08 o                         
   8  14   5       1807.10       2066.02       140.83 o                         
   9  14   5        241.24        198.35        54.74 o                         
  10  14   5        239.75        149.16        47.21 o                         
 -12  15   5         87.05         55.72        39.67 o                         
 -11  15   5          0.59         54.35        42.45 o                         
 -10  15   5          1.03         -0.10        24.05 o                         
  -9  15   5         28.24         45.05        73.79 o                         
  -8  15   5        957.21        870.44        59.61 o                         
  -7  15   5        726.51        740.13       121.39 o                         
  -6  15   5       3629.66       3655.79       119.42 o                         
  -5  15   5        374.95        369.20        30.32 o                         
  -4  15   5         28.61         45.93        18.32 o                         
  -3  15   5        292.47        290.55        43.80 o                         
  -2  15   5       1396.68       1266.67       101.56 o                         
  -1  15   5         76.95         73.39        37.29 o                         
   0  15   5       4114.71       3921.00       186.85 o                         
   1  15   5        581.05        568.47        70.22 o                         
   2  15   5          6.77        -16.38        21.82 o                         
   3  15   5         40.21         66.84        44.63 o                         
   4  15   5       2591.69       2707.33       165.62 o                         
   5  15   5          2.01         25.06        22.00 o                         
   6  15   5       1124.17       1197.68        73.21 o                         
   7  15   5          9.56         58.46        30.27 o                         
   8  15   5          6.36        -28.17        43.24 o                         
   9  15   5         22.54        -34.12        47.60 o                         
 -11  16   5        276.98        166.22        51.57 o                         
 -10  16   5       1698.99       1694.25        89.96 o                         
  -9  16   5          4.56        -12.33        37.09 o                         
  -8  16   5        571.72        583.54        49.76 o                         
  -7  16   5         28.39         60.42        25.24 o                         
  -6  16   5        272.83        332.44        55.14 o                         
  -5  16   5       1508.98       1591.17       115.04 o                         
  -4  16   5       1292.26       1272.03        72.83 o                         
  -3  16   5        909.95        789.86        57.07 o                         
  -2  16   5        176.13        104.53        30.13 o                         
  -1  16   5         93.87        145.99        47.60 o                         
   0  16   5         56.56        120.20        45.62 o                         
   1  16   5       1407.39       1251.99       105.52 o                         
   2  16   5       4041.27       3748.83       191.21 o                         
   3  16   5        265.36        340.37        64.27 o                         
   4  16   5        578.41        693.43        86.88 o                         
   5  16   5          9.61         -2.00        22.76 o                         
   6  16   5        738.24        767.15        60.35 o                         
   7  16   5        146.90        171.04        34.61 o                         
   8  16   5       1423.92       1583.63       126.15 o                         
   9  16   5         80.41          9.92        41.65 o                         
 -11  17   5         28.77         63.87        45.22 o                         
 -10  17   5         87.12        243.18        59.90 o                         
  -9  17   5        450.61        549.43        76.56 o                         
  -8  17   5       1105.79       1189.71       105.52 o                         
  -7  17   5        116.15        177.33        49.98 o                         
  -6  17   5        369.11        345.13        63.08 o                         
  -5  17   5        242.98        311.03        60.30 o                         
  -4  17   5        138.84        147.31        33.32 o                         
  -3  17   5       2428.48       2381.06       104.82 o                         
  -2  17   5        333.90        394.10        45.44 o                         
  -1  17   5        541.17        474.06        68.63 o                         
   0  17   5        103.50         59.90        40.86 o                         
   1  17   5       1030.22       1009.61        99.18 o                         
   2  17   5        133.72          1.59        36.89 o                         
   3  17   5       1281.81       1400.75       120.99 o                         
   4  17   5        321.60        278.48        59.90 o                         
   5  17   5        458.20        412.17        71.01 o                         
   6  17   5         55.27         94.02        43.24 o                         
   7  17   5        245.53        355.44        65.85 o                         
   8  17   5         80.53        100.37        42.84 o                         
  -9  18   5          0.55        112.27        53.55 o                         
  -8  18   5        257.33        327.68        60.70 o                         
  -7  18   5        570.41        438.36        70.61 o                         
  -6  18   5          0.29        -25.87        25.87 o                         
  -5  18   5        305.04        365.91        45.99 o                         
  -4  18   5        369.61        305.45        42.91 o                         
  -3  18   5        192.54        187.32        72.40 o                         
  -2  18   5        246.22        205.25        38.71 o                         
  -1  18   5        431.94        378.11        46.95 o                         
   0  18   5         24.74         -1.98        39.27 o                         
   1  18   5        211.58        147.97        49.59 o                         
   2  18   5        672.58        861.64        97.59 o                         
   3  18   5         88.78         88.07        53.95 o                         
   4  18   5        171.30        178.12        59.51 o                         
  -7  19   5         86.53         21.42        35.31 o                         
  -6  19   5       1522.37       1403.53       119.01 o                         
  -5  19   5        460.78        435.14        81.13 o                         
  -4  19   5         96.01         93.82        47.01 o                         
  -3  19   5        186.41        195.73        38.16 o                         
  -2  19   5       1025.15        923.97        70.22 o                         
  -1  19   5         53.08         78.83        32.94 o                         
   0  19   5       1218.88       1290.47       119.01 o                         
   1  19   5          0.97          1.19        41.65 o                         
   2  19   5        171.80        153.52        51.17 o                         
 -16   0   6       3997.87       4242.72       219.77 o                         
 -14   0   6         27.59         89.26        46.81 o                         
 -12   0   6       5796.77       5701.79       238.81 o                         
 -10   0   6       2969.19       3014.48       110.88 o                         
  -8   0   6      28936.27      28040.34       474.43 o                         
  -6   0   6       1622.86       1541.05        85.49 o                         
  -4   0   6       3904.99       3632.99       120.20 o                         
  -2   0   6        567.87        580.77        36.89 o                         
   0   0   6      18538.75      18377.20       422.49 o                         
   2   0   6      12105.75      12109.71       302.29 o                         
   4   0   6         21.32         54.35        22.61 o                         
   6   0   6        968.58       1061.97        71.41 o                         
   8   0   6         24.63          8.33        24.99 o                         
  10   0   6        524.95        478.42        61.49 o                         
  12   0   6         56.93         40.86        36.89 o                         
  14   0   6        830.78       1038.17       104.33 o                         
 -17   1   6          7.50         36.10        42.65 o                         
 -16   1   6         43.71         40.89        29.45 o                         
 -15   1   6        487.13        454.51        43.03 o                         
 -14   1   6       1339.75       1438.44       120.99 o                         
 -13   1   6       1131.75       1025.24        71.24 o                         
 -12   1   6       1367.51       1476.18        63.38 o                         
 -11   1   6         77.23         66.60        19.31 o                         
 -10   1   6       1108.51       1053.77        40.89 o                         
  -9   1   6        806.33        742.95        32.74 o                         
  -8   1   6         97.71         65.92        13.64 o                         
  -7   1   6       4042.34       4466.60        68.87 o                         
  -6   1   6       1098.52        926.76        27.77 o                         
  -5   1   6       4516.35       4552.78        84.07 o                         
  -4   1   6        651.08        677.34        28.20 o                         
  -3   1   6        131.11        192.29         9.66 o                         
  -2   1   6         82.10         90.15         7.83 o                         
  -1   1   6       2115.61       2043.67        41.35 o                         
   0   1   6       8099.39       7907.31       257.46 o                         
   1   1   6        117.17        104.11        13.27 o                         
   2   1   6       1122.83       1173.81        42.49 o                         
   3   1   6       7692.70       7913.62       155.92 o                         
   4   1   6       2169.48       2010.45        64.53 o                         
   5   1   6       2059.09       2298.67        73.49 o                         
   6   1   6       1696.03       1601.82        68.63 o                         
   7   1   6        731.56        664.07        42.63 o                         
   8   1   6        118.34        140.62        25.39 o                         
   9   1   6        824.21        810.69        51.75 o                         
  10   1   6       2348.61       2269.22        92.27 o                         
  11   1   6          4.96         35.06        52.96 o                         
  12   1   6        628.42        731.94       123.77 o                         
  13   1   6         28.01         18.70        25.01 o                         
  14   1   6          1.46        -11.19        27.72 o                         
  15   1   6        134.27         79.74        43.64 o                         
 -17   2   6        640.18        630.97        61.56 o                         
 -16   2   6         31.03         11.05        51.97 o                         
 -15   2   6        274.49        245.81        32.37 o                         
 -14   2   6          7.44         26.18        34.91 o                         
 -13   2   6       1209.23       1168.85        71.37 o                         
 -12   2   6       5838.18       5877.75       183.88 o                         
 -11   2   6        197.49        150.54        24.96 o                         
 -10   2   6       1326.67       1326.99        54.22 o                         
  -9   2   6          4.54          7.54        16.16 o                         
  -8   2   6       1328.55       1151.92        38.00 o                         
  -7   2   6       3794.56       3624.11        81.19 o                         
  -6   2   6        437.97        482.99        17.37 o                         
  -5   2   6       3025.06       2744.06        59.64 o                         
  -4   2   6       1275.42       1214.94        24.43 o                         
  -3   2   6        462.70        427.29        16.38 o                         
  -2   2   6       2063.36       2054.61        33.96 o                         
  -1   2   6      18044.33      17607.97       238.72 o                         
   0   2   6       2497.51       2488.86        62.66 o                         
   1   2   6       5504.68       5058.95       140.63 o                         
   2   2   6      10611.58      10842.93       195.28 o                         
   3   2   6       4040.65       4138.64        97.04 o                         
   4   2   6         88.12        106.04        16.86 o                         
   5   2   6       1207.66       1052.82        47.72 o                         
   6   2   6        729.65        745.33        42.06 o                         
   7   2   6       1065.61       1012.92        51.90 o                         
   8   2   6       4411.74       4405.25       125.25 o                         
   9   2   6        253.93        226.50        54.74 o                         
  10   2   6        929.37        888.62        58.25 o                         
  11   2   6        647.29        674.85        52.35 o                         
  12   2   6         54.78        108.76        45.62 o                         
  13   2   6        585.78        602.60        55.47 o                         
  14   2   6         34.32         75.88        30.78 o                         
 -16   3   6         32.73         53.15        25.82 o                         
 -15   3   6         15.11          7.86        38.41 o                         
 -14   3   6        160.83        120.10        35.70 o                         
 -13   3   6         42.40         27.11        50.78 o                         
 -12   3   6        336.31        374.86        43.19 o                         
 -11   3   6        108.44        138.42        23.41 o                         
 -10   3   6        861.01        857.84        44.22 o                         
  -9   3   6        556.84        480.64        31.82 o                         
  -8   3   6       3271.61       3360.52        82.06 o                         
  -7   3   6        661.03        541.17        23.86 o                         
  -6   3   6        665.32        713.43        29.99 o                         
  -5   3   6       2143.73       2145.23        39.86 o                         
  -4   3   6       1433.14       1575.49        30.82 o                         
  -3   3   6       5082.71       4820.32        66.47 o                         
  -2   3   6         34.03         24.32         4.06 o                         
  -1   3   6       5389.34       5245.04        81.08 o                         
   0   3   6        230.21        219.35        13.73 o                         
   1   3   6       5458.60       5582.30       121.19 o                         
   2   3   6        385.74        340.01        22.25 o                         
   3   3   6       5857.93       5740.92       154.91 o                         
   4   3   6       1658.78       1804.37        66.84 o                         
   5   3   6       1998.73       1925.70        66.34 o                         
   6   3   6       2737.08       2689.11        84.40 o                         
   7   3   6        256.10        269.47        28.18 o                         
   8   3   6        124.67        119.69        24.51 o                         
   9   3   6        627.55        654.54        46.26 o                         
  10   3   6        611.90        544.78        45.25 o                         
  11   3   6        588.24        555.43        52.96 o                         
  12   3   6         46.32         15.13        24.96 o                         
  13   3   6         62.66         33.34        23.60 o                         
  14   3   6         79.72        104.73        44.83 o                         
 -16   4   6        239.26        278.18        62.28 o                         
 -15   4   6        733.65        744.68        51.40 o                         
 -14   4   6         31.30         66.02        23.43 o                         
 -13   4   6        156.96        115.07        29.65 o                         
 -12   4   6        960.00        987.69        63.87 o                         
 -11   4   6       2758.31       2737.78       103.91 o                         
 -10   4   6        494.30        463.18        51.76 o                         
  -9   4   6        281.78        229.30        23.60 o                         
  -8   4   6       1980.66       1738.54        69.98 o                         
  -7   4   6         20.99         23.35        29.75 o                         
  -6   4   6       1505.23       1429.57        39.39 o                         
  -5   4   6         11.50          8.47         7.24 o                         
  -4   4   6       1708.58       1662.15        39.50 o                         
  -3   4   6        185.68        172.06         9.48 o                         
  -2   4   6       7059.37       6969.38        88.35 o                         
  -1   4   6        383.88        361.72        14.23 o                         
   0   4   6       1258.32       1304.10        44.16 o                         
   1   4   6       4049.90       3892.66        67.57 o                         
   2   4   6       1633.74       1486.16        35.31 o                         
   3   4   6       1042.72       1301.58        47.44 o                         
   4   4   6      12092.51      12232.23       225.18 o                         
   5   4   6       1497.30       1465.64        55.67 o                         
   6   4   6        316.33        318.92        28.28 o                         
   7   4   6       1851.49       1868.61        70.88 o                         
   8   4   6        157.85        147.64        41.26 o                         
   9   4   6          3.92         -9.73        17.85 o                         
  10   4   6        546.56        550.19        59.31 o                         
  11   4   6        370.33        401.38        52.17 o                         
  12   4   6        285.28        248.82        36.51 o                         
  13   4   6        441.38        500.24        74.18 o                         
  14   4   6        137.95        158.68        61.89 o                         
 -16   5   6        389.57        340.40        49.89 o                         
 -15   5   6        940.12        977.31        60.20 o                         
 -14   5   6        602.05        516.15        44.74 o                         
 -13   5   6         22.82          4.61        61.89 o                         
 -12   5   6         72.54         79.52        50.98 o                         
 -11   5   6         59.85          8.34        23.00 o                         
 -10   5   6       2060.58       1947.60        82.73 o                         
  -9   5   6       3852.48       3940.83       169.39 o                         
  -8   5   6          4.58        -19.30        19.30 o                         
  -7   5   6        173.61        208.53        17.28 o                         
  -6   5   6       4062.76       3934.33        77.82 o                         
  -5   5   6       2849.49       2794.48        59.04 o                         
  -4   5   6      11959.87      11807.09       286.60 o                         
  -3   5   6        790.94        699.71        17.40 o                         
  -2   5   6        263.59        251.17        10.82 o                         
  -1   5   6       2059.85       2158.53        51.13 o                         
   0   5   6       4183.58       4101.71        93.83 o                         
   1   5   6        243.74        172.26        10.09 o                         
   2   5   6        334.87        517.02        19.38 o                         
   3   5   6       3318.23       3323.83        64.45 o                         
   4   5   6       3417.87       3441.48        88.56 o                         
   5   5   6       2656.87       2615.77       109.49 o                         
   6   5   6       4698.83       4738.25       118.77 o                         
   7   5   6        603.27        532.54        36.69 o                         
   8   5   6       2835.59       2912.99        96.18 o                         
   9   5   6        829.93        895.25       122.38 o                         
  10   5   6        122.11        124.57        25.06 o                         
  11   5   6        161.27        200.88        41.65 o                         
  12   5   6        870.58        904.08        98.78 o                         
  13   5   6         70.25        130.12        50.38 o                         
 -16   6   6          8.72         -2.38        59.11 o                         
 -15   6   6        139.91        175.04        31.75 o                         
 -14   6   6         40.75         31.91        30.62 o                         
 -13   6   6        134.67        149.67        34.05 o                         
 -12   6   6       1487.50       1581.87        82.33 o                         
 -11   6   6       8055.99       8852.08       269.16 o                         
 -10   6   6          4.25         18.60        21.23 o                         
  -9   6   6         10.92          9.92        26.18 o                         
  -8   6   6          0.75         51.97        27.37 o                         
  -7   6   6       2935.02       2929.94        81.59 o                         
  -6   6   6        593.94        793.84        37.22 o                         
  -5   6   6      12236.76      12252.37       222.40 o                         
  -4   6   6         56.24         78.50        13.63 o                         
  -3   6   6       8486.67       9981.14       122.98 o                         
  -2   6   6       2064.22       2157.36        44.52 o                         
  -1   6   6       4586.27       4183.65        95.06 o                         
   0   6   6       4201.16       4115.84        97.01 o                         
   1   6   6      10311.99       9644.21       260.24 o                         
   2   6   6       4841.72       4937.77        88.18 o                         
   3   6   6         60.31         76.32         9.32 o                         
   4   6   6          9.07          8.13        10.87 o                         
   5   6   6      18732.95      18365.30       390.35 o                         
   6   6   6        378.28        326.43        27.49 o                         
   7   6   6       7375.65       7462.35       330.06 o                         
   8   6   6       1722.05       1798.68       193.00 o                         
   9   6   6        175.87        183.43        26.56 o                         
  10   6   6        269.99        309.43        53.55 o                         
  11   6   6        690.67        593.47        79.34 o                         
  12   6   6        165.60        229.69        59.90 o                         
  13   6   6       5475.11       5962.03       275.71 o                         
 -16   7   6          1.78        126.15        61.09 o                         
 -15   7   6       1458.22       1419.12        74.37 o                         
 -14   7   6         39.53         10.54        25.01 o                         
 -13   7   6        147.59        178.47        35.76 o                         
 -12   7   6       2698.17       2989.60       116.67 o                         
 -11   7   6       1656.59       1681.60       104.13 o                         
 -10   7   6        245.18        218.13        31.36 o                         
  -9   7   6        963.84        874.73        77.36 o                         
  -8   7   6       2588.45       2701.81        83.30 o                         
  -7   7   6        627.58        611.17        36.22 o                         
  -6   7   6      10809.76      10712.88       206.12 o                         
  -5   7   6       1285.12       1240.18        47.77 o                         
  -4   7   6       4084.48       4036.27        98.71 o                         
  -3   7   6      31664.78      33321.37       367.67 o                         
  -2   7   6       8230.10       8851.41       109.06 o                         
  -1   7   6       8031.88       8243.14       160.74 o                         
   0   7   6        684.45        530.72        30.99 o                         
   1   7   6       4236.82       4120.14       142.02 o                         
   2   7   6       4881.20       5357.06       178.12 o                         
   3   7   6      10248.86       9319.62       265.79 o                         
   4   7   6       7857.58       7527.56       152.65 o                         
   5   7   6       2830.53       2834.75        80.31 o                         
   6   7   6      12067.89      12236.81       419.91 o                         
   7   7   6        504.64        472.67        48.99 o                         
   8   7   6        772.75        811.17        46.65 o                         
   9   7   6       4912.59       5126.97       222.95 o                         
  10   7   6          9.96         72.20        39.67 o                         
  11   7   6         16.79         -5.16        39.27 o                         
  12   7   6       1435.78       1337.28       119.80 o                         
  13   7   6        409.78        510.95        81.72 o                         
 -16   8   6        882.60        958.03       115.04 o                         
 -15   8   6         26.11          6.45        25.30 o                         
 -14   8   6       2069.94       2306.13        91.91 o                         
 -13   8   6        181.36        203.85        31.67 o                         
 -12   8   6       1339.40       1371.03        79.18 o                         
 -11   8   6          1.53        -23.61        24.10 o                         
 -10   8   6       7050.79       7536.14       273.33 o                         
  -9   8   6       1655.03       1702.76        69.01 o                         
  -8   8   6       7692.30       7830.66       173.39 o                         
  -7   8   6       1051.17       1043.08        48.97 o                         
  -6   8   6         48.37         76.16        19.04 o                         
  -5   8   6        402.30        419.33        29.34 o                         
  -4   8   6       1096.60        985.39        67.64 o                         
  -3   8   6       1987.47       2098.68        70.53 o                         
  -2   8   6      10841.67      10777.41       154.40 o                         
  -1   8   6       3875.67       3600.49        92.43 o                         
   0   8   6        721.86        672.56        35.67 o                         
   1   8   6        507.62        463.65        19.00 o                         
   2   8   6       1681.57       1496.44        45.45 o                         
   3   8   6         58.03         69.08        10.54 o                         
   4   8   6      11670.36      12154.34       249.25 o                         
   5   8   6        410.00        394.24        39.67 o                         
   6   8   6        559.59        637.45        49.39 o                         
   7   8   6         16.07         31.74        29.36 o                         
   8   8   6       2632.64       2668.21       149.56 o                         
   9   8   6          4.31        -42.84        42.84 o                         
  10   8   6       1993.76       2128.30       143.61 o                         
  11   8   6         56.63         77.75        36.10 o                         
  12   8   6        105.60        130.91        57.52 o                         
 -15   9   6          3.86        -15.30        28.30 o                         
 -14   9   6        247.84        305.52        46.58 o                         
 -13   9   6        288.74        333.09        36.77 o                         
 -12   9   6       2187.80       2110.64       116.37 o                         
 -11   9   6         14.43         27.29        24.42 o                         
 -10   9   6        546.68        522.46        65.06 o                         
  -9   9   6        465.98        474.97        37.55 o                         
  -8   9   6       1384.14       1287.02        59.07 o                         
  -7   9   6       4633.19       4786.82       124.12 o                         
  -6   9   6       4251.18       4170.07       175.94 o                         
  -5   9   6       1155.44       1196.99        52.19 o                         
  -4   9   6       2469.50       2492.32        78.75 o                         
  -3   9   6       5740.47       5955.33       170.00 o                         
  -2   9   6       3340.28       3276.96        60.96 o                         
  -1   9   6       4803.69       4790.53       152.33 o                         
   0   9   6       5576.03       5611.40       224.14 o                         
   1   9   6       1553.95       1539.34        39.48 o                         
   2   9   6       1675.47       1689.65        43.29 o                         
   3   9   6        665.84        714.72        32.18 o                         
   4   9   6        377.73        372.49        23.34 o                         
   5   9   6       1940.57       1999.02        81.20 o                         
   6   9   6       1931.53       2026.35       119.80 o                         
   7   9   6       1290.59       1289.28        99.18 o                         
   8   9   6        115.01        142.42        42.45 o                         
   9   9   6        588.91        572.04        71.80 o                         
  10   9   6        893.01        821.17        90.45 o                         
  11   9   6        643.95        546.65        80.13 o                         
  12   9   6        891.15       1036.18       110.68 o                         
 -15  10   6         63.70        132.90        61.49 o                         
 -14  10   6         75.28        114.70        27.63 o                         
 -13  10   6        219.40        210.63        31.79 o                         
 -12  10   6        500.86        499.14        64.35 o                         
 -11  10   6       2430.02       2503.58       157.89 o                         
 -10  10   6       1158.76       1025.47        90.45 o                         
  -9  10   6        357.78        317.15        41.46 o                         
  -8  10   6         27.51         42.10        18.20 o                         
  -7  10   6        766.12        739.81        44.86 o                         
  -6  10   6        718.12        751.72        44.05 o                         
  -5  10   6       4254.28       4297.38       139.44 o                         
  -4  10   6          3.34         -0.63        13.50 o                         
  -3  10   6        302.39        309.66        23.70 o                         
  -2  10   6          1.48          1.72        18.64 o                         
  -1  10   6        690.07        650.20        55.54 o                         
   0  10   6        679.38        709.57        40.66 o                         
   1  10   6       5144.42       5276.50       348.11 o                         
   2  10   6         55.58         75.86        10.98 o                         
   3  10   6       4994.95       5059.32       135.35 o                         
   4  10   6        245.09        218.84        19.40 o                         
   5  10   6        228.52        245.27        36.07 o                         
   6  10   6        180.97        179.71        40.46 o                         
   7  10   6        429.38        523.25        66.25 o                         
   8  10   6        271.42        274.91        53.95 o                         
   9  10   6         71.79         51.57        37.69 o                         
  10  10   6        180.41        119.80        50.78 o                         
  11  10   6        868.76        649.80        82.91 o                         
 -15  11   6        492.29        410.98        78.15 o                         
 -14  11   6        648.91        620.03        50.91 o                         
 -13  11   6          3.96        -14.11        23.65 o                         
 -12  11   6        833.60        818.52        52.52 o                         
 -11  11   6        111.61        122.18        33.09 o                         
 -10  11   6         45.13         49.41        21.35 o                         
  -9  11   6        124.82        100.81        23.56 o                         
  -8  11   6        212.20        207.85        28.38 o                         
  -7  11   6         93.32         68.20        18.74 o                         
  -6  11   6        626.31        653.87        42.87 o                         
  -5  11   6        309.62        274.97        28.67 o                         
  -4  11   6       1721.48       1760.03        69.14 o                         
  -3  11   6         96.62        107.85        14.23 o                         
  -2  11   6        866.97        875.26        42.04 o                         
  -1  11   6        104.63        100.64        17.32 o                         
   0  11   6       3839.17       3814.48       145.19 o                         
   1  11   6       3502.61       3377.29        99.91 o                         
   2  11   6       1390.01       1408.31        71.01 o                         
   3  11   6        529.96        485.35        39.12 o                         
   4  11   6        159.14        174.35        26.93 o                         
   5  11   6         61.60         48.42        21.29 o                         
   6  11   6          6.41          5.25        29.95 o                         
   7  11   6         48.17         45.62        30.15 o                         
   8  11   6        490.49        553.80        73.79 o                         
   9  11   6        464.62        416.93        65.85 o                         
  10  11   6        327.91        404.64        71.41 o                         
  11  11   6        709.53        770.00        97.59 o                         
 -14  12   6        867.68        765.63        95.21 o                         
 -13  12   6         96.66        104.75        27.60 o                         
 -12  12   6       1059.61       1070.05        59.73 o                         
 -11  12   6       1330.74       1368.95        81.76 o                         
 -10  12   6        733.80        799.67        45.88 o                         
  -9  12   6         36.93         64.07        22.87 o                         
  -8  12   6       2721.00       2714.35        97.57 o                         
  -7  12   6         16.78         22.09        22.61 o                         
  -6  12   6        389.54        393.73        48.20 o                         
  -5  12   6       1379.05       1312.29        62.09 o                         
  -4  12   6       4402.95       4361.88       100.88 o                         
  -3  12   6        559.19        489.50        45.81 o                         
  -2  12   6        308.51        283.92        26.19 o                         
  -1  12   6        293.26        324.43        45.03 o                         
   0  12   6        150.47        155.08        22.19 o                         
   1  12   6       1112.21       1123.40        63.08 o                         
   2  12   6       2636.11       2695.29       216.80 o                         
   3  12   6        171.26        184.20        28.24 o                         
   4  12   6       1763.55       1863.80        88.27 o                         
   5  12   6         90.86         59.18        45.82 o                         
   6  12   6        212.14        186.10        30.83 o                         
   7  12   6        103.36         74.98        36.10 o                         
   8  12   6        551.06        613.70        77.36 o                         
   9  12   6        340.21        267.77        55.93 o                         
  10  12   6        143.33        152.73        51.17 o                         
  11  12   6         27.28         38.88        42.05 o                         
 -13  13   6        104.38         75.29        33.38 o                         
 -12  13   6        137.06        204.51        69.22 o                         
 -11  13   6         22.15         10.62        23.84 o                         
 -10  13   6         67.15         77.84        25.23 o                         
  -9  13   6       1859.41       1871.40        69.93 o                         
  -8  13   6        146.17        160.08        22.77 o                         
  -7  13   6          0.94         -4.14        18.93 o                         
  -6  13   6        471.96        484.13        48.00 o                         
  -5  13   6       3730.97       3688.55       113.47 o                         
  -4  13   6       1159.91       1065.35        47.29 o                         
  -3  13   6       1580.69       1424.81        67.54 o                         
  -2  13   6          4.63         70.22        34.12 o                         
  -1  13   6        284.46        313.75        28.23 o                         
   0  13   6        394.16        453.17        55.54 o                         
   1  13   6        356.50        306.46        39.87 o                         
   2  13   6       2542.53       2306.73       120.99 o                         
   3  13   6       2167.90       2149.26        87.50 o                         
   4  13   6        248.28        300.68        34.62 o                         
   5  13   6        324.09        266.74        34.98 o                         
   6  13   6       1144.31       1124.49        68.00 o                         
   7  13   6        357.68        412.57        66.25 o                         
   8  13   6        197.18        190.81        50.78 o                         
   9  13   6         20.28          9.12        36.10 o                         
  10  13   6          3.73         26.98        38.88 o                         
 -12  14   6          8.19        -23.65        30.39 o                         
 -11  14   6        323.59        297.53        61.89 o                         
 -10  14   6       2109.94       1965.86        92.20 o                         
  -9  14   6        703.70        658.47        43.29 o                         
  -8  14   6          2.44         -7.80        17.55 o                         
  -7  14   6       7507.16       7781.45       159.20 o                         
  -6  14   6        264.76        287.17        27.41 o                         
  -5  14   6       3591.10       3482.96       112.62 o                         
  -4  14   6        418.93        415.20        47.91 o                         
  -3  14   6          0.41         -3.48        15.45 o                         
  -2  14   6        239.20        155.11        38.08 o                         
  -1  14   6       1501.26       1528.89       107.90 o                         
   0  14   6       1818.26       1588.42        67.10 o                         
   1  14   6       1875.40       1795.05        74.63 o                         
   2  14   6        236.27        185.72        27.92 o                         
   3  14   6        119.21        164.21        29.16 o                         
   4  14   6        132.26        147.53        28.39 o                         
   5  14   6       2311.65       2344.48       130.32 o                         
   6  14   6          4.28        -17.38        22.87 o                         
   7  14   6        321.31        315.26        40.66 o                         
   8  14   6        387.56        376.87        64.66 o                         
   9  14   6         80.05         91.64        52.76 o                         
  10  14   6         11.22          3.97        42.45 o                         
 -12  15   6          1.78          5.23        28.57 o                         
 -11  15   6         54.88         52.76        38.48 o                         
 -10  15   6         13.23        101.95        45.62 o                         
  -9  15   6       1677.74       1787.45        87.99 o                         
  -8  15   6        422.23        403.67        45.22 o                         
  -7  15   6         34.59         33.61        26.18 o                         
  -6  15   6        585.93        634.81        40.73 o                         
  -5  15   6       4009.04       4018.38       109.99 o                         
  -4  15   6       1774.55       1716.34        65.20 o                         
  -3  15   6       1782.13       1838.31        67.89 o                         
  -2  15   6         11.34         49.98        34.91 o                         
  -1  15   6       1182.67       1018.33        92.03 o                         
   0  15   6          2.73        -26.18        35.31 o                         
   1  15   6       1163.23       1195.66        99.57 o                         
   2  15   6         35.15         23.78        21.21 o                         
   3  15   6       5383.76       5312.19       153.41 o                         
   4  15   6         76.93        120.17        30.02 o                         
   5  15   6        185.13        155.25        30.78 o                         
   6  15   6         15.59         29.46        26.02 o                         
   7  15   6        674.14        656.37        98.38 o                         
   8  15   6        104.13        170.98        51.57 o                         
   9  15   6       1157.16       1135.36       109.09 o                         
 -11  16   6        974.38        873.54       100.37 o                         
 -10  16   6        304.32        281.26        57.52 o                         
  -9  16   6        247.21        179.93        33.38 o                         
  -8  16   6         28.74         10.45        53.36 o                         
  -7  16   6       1798.23       1710.58       119.01 o                         
  -6  16   6        310.04        256.67        48.40 o                         
  -5  16   6       1424.69       1260.54        73.35 o                         
  -4  16   6        403.48        395.83        42.86 o                         
  -3  16   6          0.58        -13.35        17.99 o                         
  -2  16   6         28.75         32.93        37.29 o                         
  -1  16   6       1271.67       1168.68       100.76 o                         
   0  16   6        149.32        103.94        36.89 o                         
   1  16   6        547.12        687.88        81.32 o                         
   2  16   6         55.35         71.01        36.10 o                         
   3  16   6         46.82         92.03        44.03 o                         
   4  16   6        939.61        905.49        63.09 o                         
   5  16   6        327.92        358.14        41.82 o                         
   6  16   6         77.28         83.39        32.02 o                         
   7  16   6       2171.44       2270.98       109.12 o                         
   8  16   6        101.93        130.12        48.79 o                         
   9  16   6          3.01        -30.15        51.17 o                         
 -11  17   6         37.47        -32.93        45.22 o                         
  -9  17   6          2.82          7.93        32.13 o                         
  -8  17   6         13.92          5.95        34.12 o                         
  -7  17   6         23.92         21.42        32.13 o                         
  -6  17   6       1508.12       1390.20       165.03 o                         
  -5  17   6         80.59         48.83        48.00 o                         
  -4  17   6        804.39        688.37        55.95 o                         
  -3  17   6          2.18         17.18        44.83 o                         
  -2  17   6          2.85         18.98        25.35 o                         
  -1  17   6          8.65         52.76        40.46 o                         
   0  17   6       1841.55       1824.83       131.70 o                         
   1  17   6       1139.73        967.16        96.40 o                         
   2  17   6       1549.21       1525.32       125.36 o                         
   3  17   6         71.96        115.44        52.36 o                         
   4  17   6         11.56         16.66        38.08 o                         
   5  17   6        234.68        293.96        63.87 o                         
   6  17   6        538.25        645.43        94.41 o                         
   7  17   6        108.44         82.12        42.84 o                         
   8  17   6        143.58        174.55        53.16 o                         
  -8  18   6         30.18         44.43        39.67 o                         
  -7  18   6         50.01         34.93        27.14 o                         
  -6  18   6       1240.28       1239.53        78.54 o                         
  -5  18   6        707.82        726.04        60.43 o                         
  -4  18   6        285.22        280.84        40.66 o                         
  -3  18   6        255.78        214.49        35.54 o                         
  -2  18   6        301.70        340.83        44.44 o                         
  -1  18   6        252.25        217.79        55.14 o                         
   0  18   6        438.93        461.76        70.61 o                         
   1  18   6        351.64        251.11        59.51 o                         
   2  18   6          8.84         13.88        40.86 o                         
   3  18   6         25.93         28.96        42.84 o                         
   4  18   6        959.55       1174.24       118.22 o                         
  -8  19   6        121.66        172.96        48.79 o                         
  -7  19   6        405.99        629.96        86.08 o                         
  -6  19   6        826.90        898.13        95.21 o                         
  -5  19   6          1.84        -26.86        60.30 o                         
  -4  19   6         12.38         -1.83        25.08 o                         
  -3  19   6       1431.06       1572.38       160.47 o                         
  -2  19   6        542.01        644.12        61.01 o                         
  -1  19   6       1271.19       1199.12        80.11 o                         
   0  19   6         29.64         23.41        45.62 o                         
   1  19   6          5.03        -37.29        49.59 o                         
 -17   0   7       3520.77       3589.36       207.08 o                         
 -15   0   7         68.75         58.32        42.84 o                         
 -13   0   7        627.54        701.37        83.31 o                         
 -11   0   7       4195.52       4032.00       127.38 o                         
  -9   0   7        998.90        849.24        53.75 o                         
  -7   0   7      76042.43      75408.01      1850.22 o                         
  -5   0   7        985.11       1439.63        73.79 o                         
  -3   0   7       2740.76       3006.46        59.44 o                         
  -1   0   7         17.81         50.78        16.66 o                         
   1   0   7      37501.53      38407.05       847.35 o                         
   3   0   7      12453.42      13320.05       341.16 o                         
   5   0   7      12729.64      12325.12       336.40 o                         
   7   0   7        771.60        709.70        63.47 o                         
   9   0   7         27.32         58.71        32.13 o                         
  11   0   7       1880.31       1875.60       125.36 o                         
  13   0   7       2043.11       2019.61       141.62 o                         
 -17   1   7        444.15        427.84        64.86 o                         
 -16   1   7       1168.35       1150.60        87.08 o                         
 -15   1   7       1507.06       1649.48       139.64 o                         
 -14   1   7        373.83        263.27        43.44 o                         
 -13   1   7         17.90         16.05        21.77 o                         
 -12   1   7        994.91        853.29        48.10 o                         
 -11   1   7       2331.86       2422.80        66.75 o                         
 -10   1   7       5291.48       5221.39       100.53 o                         
  -9   1   7       1360.02       1297.10        43.06 o                         
  -8   1   7        977.04       1006.56        27.50 o                         
  -7   1   7          7.35         13.39         5.33 o                         
  -6   1   7        582.82        486.62        25.03 o                         
  -5   1   7       4474.38       4309.25        71.32 o                         
  -4   1   7       2964.33       3132.66        71.65 o                         
  -3   1   7       6461.11       6414.88       213.52 o                         
  -2   1   7       3673.10       3647.86        89.90 o                         
  -1   1   7        575.16        679.59        23.06 o                         
   0   1   7       5109.78       4583.88        99.70 o                         
   1   1   7        309.04        295.05        22.36 o                         
   2   1   7       6433.35       6709.20       212.63 o                         
   3   1   7      22874.58      23208.37       386.66 o                         
   4   1   7         18.32          6.20        13.04 o                         
   5   1   7       2044.58       2211.19        73.85 o                         
   6   1   7       3450.84       3611.07       139.64 o                         
   7   1   7       1143.99       1043.19        54.81 o                         
   8   1   7        394.43        410.17        37.00 o                         
   9   1   7       2346.22       2246.31        89.61 o                         
  10   1   7        251.49        260.04        34.73 o                         
  11   1   7       1387.76       1300.06        73.87 o                         
  12   1   7        351.97        321.06        41.36 o                         
  13   1   7        297.94        329.58        43.59 o                         
  14   1   7        511.96        465.02        60.70 o                         
  15   1   7         32.09         62.68        51.57 o                         
 -17   2   7          5.01         22.50        34.31 o                         
 -16   2   7       2399.86       2617.21       147.79 o                         
 -15   2   7        187.64        218.98        64.27 o                         
 -14   2   7       3065.47       3081.54       125.02 o                         
 -13   2   7          0.27         12.79        21.99 o                         
 -12   2   7          5.43          4.35        26.56 o                         
 -11   2   7       3062.23       3053.07        89.36 o                         
 -10   2   7       3918.50       3792.85        97.12 o                         
  -9   2   7        146.84        129.56        15.64 o                         
  -8   2   7       6676.08       6736.08        92.38 o                         
  -7   2   7        726.22        764.15        23.46 o                         
  -6   2   7       2587.26       2964.63        66.96 o                         
  -5   2   7       3503.28       3680.14        73.04 o                         
  -4   2   7       3398.67       3296.52        46.30 o                         
  -3   2   7       2119.15       2285.07        45.47 o                         
  -2   2   7        286.00        241.15        10.70 o                         
  -1   2   7       5925.76       6219.79       123.69 o                         
   0   2   7       1747.27       1807.86        53.82 o                         
   1   2   7       3558.12       3507.94        84.21 o                         
   2   2   7       2353.37       2180.93        64.62 o                         
   3   2   7       1790.75       1882.90        90.84 o                         
   4   2   7       5768.54       5592.78       128.83 o                         
   5   2   7        506.19        515.58        34.62 o                         
   6   2   7          2.80          4.38        20.23 o                         
   7   2   7        894.20        821.31        48.21 o                         
   8   2   7        856.28        779.15        49.91 o                         
   9   2   7         34.27         67.28        22.02 o                         
  10   2   7        443.80        476.86        63.08 o                         
  11   2   7        509.81        436.86        43.88 o                         
  12   2   7          3.27          6.43        22.75 o                         
  13   2   7        614.09        621.61        57.78 o                         
  14   2   7        243.60        296.43        44.51 o                         
 -16   3   7        505.22        433.70        63.89 o                         
 -15   3   7        228.16        210.65        61.09 o                         
 -14   3   7         21.87        -13.26        28.58 o                         
 -13   3   7         43.09         64.54        28.70 o                         
 -12   3   7       1471.38       1393.20       103.42 o                         
 -11   3   7         67.74         60.22        21.21 o                         
 -10   3   7        457.53        417.88        31.63 o                         
  -9   3   7       1368.87       1474.27        54.68 o                         
  -8   3   7        784.92        760.16        29.50 o                         
  -7   3   7        897.44        908.45        36.63 o                         
  -6   3   7       7033.46       6964.34       119.76 o                         
  -5   3   7        135.33        128.23         8.92 o                         
  -4   3   7       4358.48       4281.65        64.06 o                         
  -3   3   7       7809.22       8037.38        91.97 o                         
  -2   3   7        855.07        900.63        50.71 o                         
  -1   3   7        295.89        379.66        16.62 o                         
   0   3   7        509.88        557.50        28.35 o                         
   1   3   7       3242.13       3411.69        83.42 o                         
   2   3   7       5408.78       5127.44       113.78 o                         
   3   3   7        407.46        479.87        29.37 o                         
   4   3   7       2868.86       3064.88        86.35 o                         
   5   3   7         52.66         75.86        16.01 o                         
   6   3   7       5235.12       5227.67       131.39 o                         
   7   3   7         20.72         26.58        16.97 o                         
   8   3   7        452.22        453.69        38.00 o                         
   9   3   7       1277.48       1334.66        70.81 o                         
  10   3   7         18.13          8.50        20.86 o                         
  11   3   7        361.75        376.28        41.91 o                         
  12   3   7         69.68        100.13        29.87 o                         
  13   3   7          9.36         15.79        23.39 o                         
  14   3   7       1098.70       1015.16       109.89 o                         
 -16   4   7        307.51        420.88        54.77 o                         
 -15   4   7        463.95        436.97        39.30 o                         
 -14   4   7        525.55        488.96        52.81 o                         
 -13   4   7        694.89        613.77        55.66 o                         
 -12   4   7         46.30         57.59        25.48 o                         
 -11   4   7        934.25        945.16        49.34 o                         
 -10   4   7       3544.76       3435.43        93.20 o                         
  -9   4   7        932.17        893.68        53.26 o                         
  -8   4   7       1017.80        915.93        51.46 o                         
  -7   4   7        580.13        548.28        37.59 o                         
  -6   4   7      10476.79      10750.40       161.49 o                         
  -5   4   7       2844.67       2835.55        57.39 o                         
  -4   4   7        869.22        771.20        26.49 o                         
  -3   4   7       1947.03       1800.53        36.64 o                         
  -2   4   7        510.71        559.61        20.33 o                         
  -1   4   7       8422.19       8741.74       126.83 o                         
   0   4   7       4445.11       4479.30        80.49 o                         
   1   4   7      12795.53      12761.17       262.76 o                         
   2   4   7       1337.16       1351.97        47.32 o                         
   3   4   7       3601.66       3808.24        95.62 o                         
   4   4   7       3763.63       3691.22        96.92 o                         
   5   4   7        180.56        169.45        20.73 o                         
   6   4   7       6321.25       6226.49       147.39 o                         
   7   4   7       2756.00       2752.15        91.10 o                         
   8   4   7          1.55        -16.14        16.14 o                         
   9   4   7       3081.80       3154.34       108.03 o                         
  10   4   7       1059.77       1015.63        60.77 o                         
  11   4   7        546.51        520.50        47.84 o                         
  12   4   7        249.70        303.22        39.76 o                         
  13   4   7        769.26        882.26       101.16 o                         
 -16   5   7         30.02         57.06        28.01 o                         
 -15   5   7          4.94        -27.70        27.70 o                         
 -14   5   7        736.86        722.16        61.98 o                         
 -13   5   7        973.22        896.82        65.42 o                         
 -12   5   7       2409.19       2395.47       102.38 o                         
 -11   5   7       2010.99       2059.91       116.23 o                         
 -10   5   7        706.22        797.14        43.72 o                         
  -9   5   7        316.95        307.45        34.73 o                         
  -8   5   7        196.79        178.35        34.12 o                         
  -7   5   7       1831.63       1827.28        49.05 o                         
  -6   5   7       1542.45       1411.05        40.68 o                         
  -5   5   7       1395.74       1524.95        52.09 o                         
  -4   5   7         35.05         27.07         8.76 o                         
  -3   5   7      18382.09      19430.68       352.03 o                         
  -2   5   7       3686.28       3851.15        67.08 o                         
  -1   5   7      19566.12      20448.10       269.55 o                         
   0   5   7      11480.50      11833.04       165.98 o                         
   1   5   7       5066.71       5148.72        92.21 o                         
   2   5   7       2792.20       3007.49       153.93 o                         
   3   5   7        882.87        837.65        38.31 o                         
   4   5   7        301.55        346.15        26.96 o                         
   5   5   7       4335.41       4161.79       107.93 o                         
   6   5   7        360.72        382.75        30.49 o                         
   7   5   7        582.96        577.86        39.83 o                         
   8   5   7       1169.05       1226.85        60.20 o                         
   9   5   7         48.97         54.62        21.54 o                         
  10   5   7        675.23        681.43        79.34 o                         
  11   5   7        296.24        336.01        62.28 o                         
  12   5   7       1632.32       1720.10       134.88 o                         
  13   5   7        148.52        300.30        70.22 o                         
 -16   6   7        196.31        248.28        37.20 o                         
 -15   6   7        120.37         94.93        37.09 o                         
 -14   6   7        705.41        826.91        67.08 o                         
 -13   6   7        251.88        265.73        50.18 o                         
 -12   6   7       1017.53       1096.44        70.49 o                         
 -11   6   7        104.84        101.64        30.44 o                         
 -10   6   7        733.89        570.06        68.63 o                         
  -9   6   7         31.75         53.55        30.55 o                         
  -8   6   7       7604.61       7527.69       159.50 o                         
  -7   6   7       2198.97       2232.20        57.60 o                         
  -6   6   7       5544.65       5849.32       104.84 o                         
  -5   6   7         29.29         70.76        10.61 o                         
  -4   6   7       6035.11       6360.18       151.88 o                         
  -3   6   7          3.49          3.07         5.95 o                         
  -2   6   7       1535.42       1360.89        52.97 o                         
  -1   6   7        374.99        371.67        24.96 o                         
   0   6   7        944.87        858.75        39.82 o                         
   1   6   7         35.44         28.39        12.68 o                         
   2   6   7       1040.00        821.72        53.33 o                         
   3   6   7        210.46        181.63        13.35 o                         
   4   6   7      11546.86      11438.51       318.15 o                         
   5   6   7        719.19        692.87        42.65 o                         
   6   6   7       1957.56       2030.53        72.60 o                         
   7   6   7        924.97        889.23        48.90 o                         
   8   6   7        961.58        958.49        82.51 o                         
   9   6   7       2957.49       2984.07       102.94 o                         
  10   6   7       1886.79       2018.42       138.05 o                         
  11   6   7        321.63        445.10        73.39 o                         
  12   6   7       1002.85        856.48        98.38 o                         
  13   6   7          1.16         67.44        48.79 o                         
 -16   7   7        454.82        585.53        90.45 o                         
 -15   7   7        135.77        133.53        32.97 o                         
 -14   7   7        184.10        174.89        36.93 o                         
 -13   7   7       1539.30       1497.13        85.04 o                         
 -12   7   7       4046.55       4113.33       141.07 o                         
 -11   7   7         50.28         11.93        24.82 o                         
 -10   7   7        363.18        406.62        59.11 o                         
  -9   7   7        973.93        863.62        78.94 o                         
  -8   7   7         37.42         36.10        14.52 o                         
  -7   7   7       3087.30       3010.93        85.69 o                         
  -6   7   7      14162.50      14009.11       256.14 o                         
  -5   7   7       1807.78       1809.79        60.51 o                         
  -4   7   7       6251.01       6128.24       136.79 o                         
  -3   7   7       2658.85       2492.18        42.66 o                         
  -2   7   7          8.79          9.78        10.33 o                         
  -1   7   7        981.58        879.02        39.76 o                         
   0   7   7       8613.06       8755.16       174.82 o                         
   1   7   7       3189.11       3596.12        96.18 o                         
   2   7   7       4341.71       4075.47       154.50 o                         
   3   7   7       6394.22       6462.27        93.91 o                         
   4   7   7       1967.94       1963.63       104.73 o                         
   5   7   7       1925.94       1997.64        67.07 o                         
   6   7   7      12591.23      12488.98       429.03 o                         
   7   7   7         22.95         16.27        15.11 o                         
   8   7   7        248.97        267.77        50.38 o                         
   9   7   7        380.68        416.14        66.25 o                         
  10   7   7        100.89         64.66        38.88 o                         
  11   7   7       1343.97       1295.63       115.84 o                         
  12   7   7        718.38        719.62        92.03 o                         
 -16   8   7        134.91        182.09        69.03 o                         
 -15   8   7        193.12        229.53        38.00 o                         
 -14   8   7         83.76         78.85        27.70 o                         
 -13   8   7          6.64         55.28        30.74 o                         
 -12   8   7        110.08        120.38        59.11 o                         
 -11   8   7       3207.17       3340.28       122.01 o                         
 -10   8   7       1479.51       1495.96       109.09 o                         
  -9   8   7       1618.93       1529.70       295.15 o                         
  -8   8   7       2387.49       2417.92        80.53 o                         
  -7   8   7        757.26        775.17        42.22 o                         
  -6   8   7        653.82        679.09        37.84 o                         
  -5   8   7      12046.26      12460.62       266.39 o                         
  -4   8   7       1204.14       1151.29        51.27 o                         
  -3   8   7        199.55        168.87        10.15 o                         
  -2   8   7        256.96        293.39        18.37 o                         
  -1   8   7         16.09         33.82        13.04 o                         
   0   8   7         56.21         31.04        13.46 o                         
   1   8   7       4705.81       4223.76       116.83 o                         
   2   8   7       1551.98       1565.70        62.40 o                         
   3   8   7       2233.76       2135.72        80.25 o                         
   4   8   7        263.37        294.00        21.14 o                         
   5   8   7       1552.71       1527.45        57.17 o                         
   6   8   7        730.47        706.16        39.68 o                         
   7   8   7       9854.62       9532.74       318.55 o                         
   8   8   7       1477.51       1443.20       107.90 o                         
   9   8   7        573.16        599.02        74.58 o                         
  10   8   7          7.23         56.73        38.48 o                         
  11   8   7       1251.98       1295.23       116.23 o                         
  12   8   7         45.58         65.46        42.05 o                         
 -15   9   7        152.01        157.39        38.12 o                         
 -14   9   7        858.82        833.04        56.57 o                         
 -13   9   7       1188.68       1349.78        82.75 o                         
 -12   9   7        455.39        480.47        49.74 o                         
 -11   9   7         12.82         14.28        36.89 o                         
 -10   9   7        723.80        779.52        81.72 o                         
  -9   9   7       3443.89       3514.03       106.02 o                         
  -8   9   7        325.40        314.82        30.29 o                         
  -7   9   7       1094.94       1017.70        49.94 o                         
  -6   9   7        233.27        233.37        25.45 o                         
  -5   9   7        739.27        719.24        40.32 o                         
  -4   9   7       1016.80       1011.61        49.74 o                         
  -3   9   7       5847.68       5921.29        83.10 o                         
  -2   9   7       3870.39       3928.48        83.30 o                         
  -1   9   7       1258.54       1130.18        88.27 o                         
   0   9   7        897.02        787.70        41.78 o                         
   1   9   7         97.53         89.86        18.20 o                         
   2   9   7         86.27        111.63        22.14 o                         
   3   9   7       5776.26       5628.05       142.90 o                         
   4   9   7        100.84        130.20        24.64 o                         
   5   9   7        178.83        144.00        35.31 o                         
   6   9   7        141.65        103.54        38.48 o                         
   7   9   7       4621.45       4820.72       208.27 o                         
   8   9   7        696.18        566.09        73.79 o                         
   9   9   7        890.57        881.87        90.84 o                         
  10   9   7        424.63        391.54        67.84 o                         
  11   9   7       1403.99       1343.63       120.99 o                         
 -15  10   7        145.41        252.30        65.85 o                         
 -14  10   7        696.27        635.76        61.70 o                         
 -13  10   7        192.09        240.45        49.38 o                         
 -12  10   7       1437.34       1481.04        84.06 o                         
 -11  10   7         45.73        -15.47        41.65 o                         
 -10  10   7         16.10         -6.17        16.94 o                         
  -9  10   7       1330.78       1300.31        63.15 o                         
  -8  10   7       1034.20       1122.35        56.23 o                         
  -7  10   7       4246.89       4401.23       120.08 o                         
  -6  10   7       2580.27       2695.53        87.65 o                         
  -5  10   7         89.09         78.12        19.06 o                         
  -4  10   7          7.88         26.42        17.26 o                         
  -3  10   7         41.75         70.01        43.84 o                         
  -2  10   7       1573.28       1460.72        55.75 o                         
  -1  10   7       1692.80       1606.68       118.81 o                         
   0  10   7        462.02        444.60        33.52 o                         
   1  10   7       1155.95       1133.89        53.66 o                         
   2  10   7         21.94         68.46        19.33 o                         
   3  10   7        155.43         78.75        25.98 o                         
   4  10   7        732.04        630.65        71.21 o                         
   5  10   7       2178.14       2413.20        94.50 o                         
   6  10   7       1159.28       1257.15        97.99 o                         
   7  10   7        113.73         71.80        31.74 o                         
   8  10   7          4.44          7.93        32.13 o                         
   9  10   7        565.26        561.33        76.56 o                         
  10  10   7       1177.30       1203.20       111.87 o                         
  11  10   7          0.85        -33.32        44.43 o                         
 -15  11   7         99.58          8.73        51.17 o                         
 -14  11   7          7.92         18.44        22.93 o                         
 -13  11   7        379.38        390.06        46.45 o                         
 -12  11   7         28.73         -9.47        29.84 o                         
 -11  11   7         62.81        110.28        44.83 o                         
 -10  11   7         44.17         17.67        18.05 o                         
  -9  11   7        555.49        568.81        43.54 o                         
  -8  11   7        916.23        883.30        54.35 o                         
  -7  11   7         74.71         63.65        21.62 o                         
  -6  11   7         57.64         74.05        43.04 o                         
  -5  11   7         12.44         31.80        15.87 o                         
  -4  11   7        391.93        471.39        30.15 o                         
  -3  11   7        243.44        258.28        23.76 o                         
  -2  11   7       1067.11       1066.53        48.50 o                         
  -1  11   7        996.77        962.34        56.73 o                         
   0  11   7        156.45        152.08        22.71 o                         
   1  11   7         43.52         33.46        19.42 o                         
   2  11   7        584.55        560.24       100.56 o                         
   3  11   7         64.31         37.08        18.53 o                         
   4  11   7        119.49        111.85        26.08 o                         
   5  11   7        442.68        466.20        43.06 o                         
   6  11   7         62.47        108.30        41.26 o                         
   7  11   7          9.94         28.56        30.55 o                         
   8  11   7       2558.13       2652.74       158.68 o                         
   9  11   7         24.89         77.75        44.43 o                         
  10  11   7        103.07         93.22        40.46 o                         
  11  11   7          9.98         15.07        42.05 o                         
 -14  12   7          1.00         26.98        42.84 o                         
 -13  12   7         90.77        114.70        26.75 o                         
 -12  12   7        105.68        126.24        27.82 o                         
 -11  12   7         47.67         99.28        39.27 o                         
 -10  12   7        130.96        155.51        48.40 o                         
  -9  12   7       1046.92        933.67       102.55 o                         
  -8  12   7       1051.35       1084.86        59.47 o                         
  -7  12   7       4126.86       4340.17       126.65 o                         
  -6  12   7        141.48        177.78        26.86 o                         
  -5  12   7       4945.56       4879.96       109.74 o                         
  -4  12   7       1254.90       1156.54        47.83 o                         
  -3  12   7        875.58        886.65        63.87 o                         
  -2  12   7         92.09         85.81        22.22 o                         
  -1  12   7        691.21        682.48        58.32 o                         
   0  12   7       1067.42       1043.14        52.66 o                         
   1  12   7        569.99        523.64        39.74 o                         
   2  12   7        477.05        450.46        38.69 o                         
   3  12   7         14.19         -3.69        19.16 o                         
   4  12   7       1688.54       1543.40        74.71 o                         
   5  12   7        815.61        819.82        56.91 o                         
   6  12   7         13.46        -15.87        34.91 o                         
   7  12   7        897.56        987.79        92.03 o                         
   8  12   7        296.93        207.08        48.40 o                         
   9  12   7        307.31        213.43        49.98 o                         
  10  12   7        383.36        344.73        63.47 o                         
 -13  13   7        883.09        792.34        68.94 o                         
 -12  13   7        204.13        225.71        33.33 o                         
 -11  13   7         41.93         33.56        28.24 o                         
 -10  13   7       3158.21       2955.06       138.85 o                         
  -9  13   7       1366.46       1358.95        71.01 o                         
  -8  13   7       1243.61       1269.73        67.13 o                         
  -7  13   7       1363.50       1336.82        66.85 o                         
  -6  13   7       2126.60       2258.11        90.05 o                         
  -5  13   7          7.12        -15.81        15.81 o                         
  -4  13   7       2358.10       2219.35        70.94 o                         
  -3  13   7        821.67        790.56        50.74 o                         
  -2  13   7        268.47        214.84        24.05 o                         
  -1  13   7         38.39         67.13        17.63 o                         
   0  13   7       2349.96       2401.71        85.23 o                         
   1  13   7        794.08        809.43        49.64 o                         
   2  13   7        706.13        675.22        48.40 o                         
   3  13   7        948.62        927.01        57.55 o                         
   4  13   7       2056.91       1799.10        83.01 o                         
   5  13   7        716.10        781.16        79.54 o                         
   6  13   7         24.85         88.11        29.31 o                         
   7  13   7          0.52         -2.78        32.13 o                         
   8  13   7        448.98        517.70        73.79 o                         
   9  13   7        863.42        820.38        91.64 o                         
  10  13   7        105.03         49.98        41.65 o                         
 -12  14   7        713.50        722.00       112.66 o                         
 -11  14   7        527.39        658.52        88.46 o                         
 -10  14   7       2960.30       3081.90       179.90 o                         
  -9  14   7       1080.17       1132.77        56.41 o                         
  -8  14   7       1354.26       1223.87        67.55 o                         
  -7  14   7         66.86         62.66        20.27 o                         
  -6  14   7       1001.09       1055.91        61.00 o                         
  -5  14   7       2746.61       2887.24       122.01 o                         
  -4  14   7       5161.71       5205.57       156.72 o                         
  -3  14   7        651.30        557.94        46.03 o                         
  -2  14   7       4074.01       3963.44       181.69 o                         
  -1  14   7        695.86        696.21        74.18 o                         
   0  14   7        258.55        187.17        26.20 o                         
   1  14   7         12.25          3.49        26.78 o                         
   2  14   7       5559.46       5757.76       161.66 o                         
   3  14   7         20.80         -4.55        30.55 o                         
   4  14   7       1471.43       1538.58        78.45 o                         
   5  14   7        330.07        380.30        45.12 o                         
   6  14   7        313.85        200.71        35.50 o                         
   7  14   7          2.84         19.84        36.50 o                         
   8  14   7        661.86        896.15        98.38 o                         
   9  14   7         48.47        -42.05        51.17 o                         
 -12  15   7        622.25        649.80        91.64 o                         
 -11  15   7        391.86        461.76        74.58 o                         
 -10  15   7       3847.00       3757.16       198.35 o                         
  -9  15   7       2341.64       2293.27       134.48 o                         
  -8  15   7        531.52        570.66        49.08 o                         
  -7  15   7         96.86        107.21        31.11 o                         
  -6  15   7        886.75        956.64        42.50 o                         
  -5  15   7        346.95        310.43        29.47 o                         
  -4  15   7       2009.83       1933.75        70.56 o                         
  -3  15   7         30.04         19.33        18.73 o                         
  -2  15   7        133.11         83.31        35.31 o                         
  -1  15   7          1.10         -7.14        35.70 o                         
   0  15   7       6301.84       6131.42       247.94 o                         
   1  15   7        135.72        163.44        49.59 o                         
   2  15   7        197.56        129.63        26.37 o                         
   3  15   7        125.76         70.88        22.07 o                         
   4  15   7        568.57        547.90        50.97 o                         
   5  15   7        655.88        514.63        49.42 o                         
   6  15   7       1054.60       1121.96       108.10 o                         
   7  15   7        137.16        195.97        50.38 o                         
   8  15   7        331.32        311.81        68.23 o                         
   9  15   7         99.77        126.15        56.73 o                         
 -11  16   7         76.78         45.62        37.69 o                         
 -10  16   7         13.72          1.98        32.93 o                         
  -9  16   7         54.13         30.15        36.50 o                         
  -8  16   7        154.82        203.07        32.54 o                         
  -7  16   7       1366.35       1335.20        76.07 o                         
  -6  16   7        217.33        164.95        30.89 o                         
  -5  16   7         23.04        -21.09        24.51 o                         
  -4  16   7        138.26        148.51        28.93 o                         
  -3  16   7        889.85        746.01        45.04 o                         
  -2  16   7       1856.72       1621.72       119.80 o                         
  -1  16   7          7.44         38.08        35.31 o                         
   0  16   7        353.24        243.57        55.54 o                         
   1  16   7        242.75        168.60        49.98 o                         
   2  16   7        769.23        914.00        96.80 o                         
   3  16   7         17.67        107.11        39.27 o                         
   4  16   7        581.22        549.19        52.13 o                         
   5  16   7        304.52        241.60        36.88 o                         
   6  16   7         36.95         32.70        43.64 o                         
   7  16   7         54.30          2.78        39.67 o                         
   8  16   7        320.70        329.66        64.27 o                         
 -11  17   7         48.25         73.39        44.03 o                         
  -8  17   7        132.99        149.56        42.84 o                         
  -7  17   7       1173.30       1205.04        76.14 o                         
  -6  17   7         40.79         53.27        50.98 o                         
  -5  17   7         14.76         18.96        23.42 o                         
  -4  17   7         10.11          6.55        33.12 o                         
  -3  17   7        513.00        563.40        79.54 o                         
  -2  17   7        205.06        268.17        59.51 o                         
  -1  17   7       2288.78       2441.70       154.71 o                         
   0  17   7          2.32        -26.18        35.31 o                         
   1  17   7        191.37        249.53        53.16 o                         
   2  17   7        244.95        191.21        55.14 o                         
   3  17   7        909.80        925.50        98.78 o                         
   4  17   7          0.60        -32.53        42.45 o                         
   5  17   7        716.87        595.05        82.91 o                         
   7  17   7         66.26         51.17        40.46 o                         
  -8  18   7         18.36         -5.70        29.64 o                         
  -7  18   7        142.79         58.32        25.64 o                         
  -6  18   7        169.27        126.28        51.17 o                         
  -5  18   7         63.34         83.95        29.85 o                         
  -4  18   7         20.52         16.15        27.63 o                         
  -3  18   7        109.08         62.05        56.33 o                         
  -2  18   7        528.76        601.80        75.97 o                         
  -1  18   7         79.36         43.64        36.50 o                         
   0  18   7         47.98         -2.38        42.45 o                         
   1  18   7         64.29          9.92        44.03 o                         
   2  18   7         86.45         94.02        53.95 o                         
   3  18   7       1002.60        990.17       107.11 o                         
  -7  19   7         36.37        111.87        50.78 o                         
  -6  19   7        127.05        113.46        41.65 o                         
  -5  19   7        307.61        310.30        47.11 o                         
  -4  19   7        682.45        708.13        61.80 o                         
  -3  19   7        403.08        400.36        51.06 o                         
  -2  19   7        610.15        576.43        56.91 o                         
  -1  19   7         58.02         -2.78        43.64 o                         
 -16   0   8       2625.98       2621.80       182.09 o                         
 -14   0   8       1327.78       1248.82       113.06 o                         
 -12   0   8       2507.31       2390.09        98.54 o                         
 -10   0   8      16970.49      17579.50       337.17 o                         
  -8   0   8      23082.70      23433.40       317.19 o                         
  -6   0   8       8535.82       9023.37       259.84 o                         
  -4   0   8      29468.37      29426.13       668.44 o                         
  -2   0   8      53988.82      53750.67      1165.11 o                         
   0   0   8       8493.43       8894.05       241.59 o                         
   2   0   8      19756.20      20864.91       498.65 o                         
   4   0   8        255.19        170.18        31.74 o                         
   6   0   8        133.47        157.89        34.91 o                         
   8   0   8       3657.83       3730.18       168.60 o                         
  10   0   8       2807.25       2927.26       158.28 o                         
  12   0   8        464.19        513.73        71.01 o                         
  14   0   8        669.89        698.19        88.46 o                         
 -17   1   8        634.65        622.48        63.95 o                         
 -16   1   8        446.31        363.38        68.63 o                         
 -15   1   8        265.87        244.46        43.44 o                         
 -14   1   8         58.45         20.40        25.10 o                         
 -13   1   8        563.45        464.76        38.74 o                         
 -12   1   8        981.25        973.03        52.68 o                         
 -11   1   8         92.11        101.80        18.00 o                         
 -10   1   8       2260.48       2325.72        62.52 o                         
  -9   1   8       7153.68       7396.54       108.42 o                         
  -8   1   8          5.64          7.65         6.89 o                         
  -7   1   8       5788.59       5405.17       105.70 o                         
  -6   1   8       3154.62       3192.06        71.19 o                         
  -5   1   8         16.16         39.03        26.78 o                         
  -4   1   8       1075.33       1050.48        43.04 o                         
  -3   1   8       3737.38       3680.94       119.11 o                         
  -2   1   8       1091.49       1232.72        31.67 o                         
  -1   1   8       6932.94       7252.34       143.62 o                         
   0   1   8      12682.70      11756.48       212.62 o                         
   1   1   8       8192.82       8696.40       169.27 o                         
   2   1   8       3720.78       3636.85        92.70 o                         
   3   1   8       9440.01       9465.43       187.48 o                         
   4   1   8        999.59        988.49        47.09 o                         
   5   1   8        130.61         82.24        24.79 o                         
   6   1   8       4692.07       4751.68       127.33 o                         
   7   1   8        694.02        737.50        47.75 o                         
   8   1   8       1452.12       1568.96        72.76 o                         
   9   1   8        867.06        832.47        58.91 o                         
  10   1   8        248.65        264.76        36.33 o                         
  11   1   8        110.29        183.59        30.67 o                         
  12   1   8        414.23        494.16        50.82 o                         
  13   1   8        199.00         90.81        68.83 o                         
  14   1   8        179.07        223.42        57.52 o                         
 -17   2   8        779.10        789.93        69.25 o                         
 -16   2   8        317.22        326.88        77.75 o                         
 -15   2   8        152.87        216.20        63.47 o                         
 -14   2   8        277.34        342.07        38.29 o                         
 -13   2   8         82.74        138.09        26.74 o                         
 -12   2   8       2539.91       2561.66        85.34 o                         
 -11   2   8       2916.81       2870.94       139.41 o                         
 -10   2   8         75.85         80.02        16.66 o                         
  -9   2   8        256.76        264.87        14.57 o                         
  -8   2   8          6.70          6.48         5.84 o                         
  -7   2   8       5594.27       5370.32       104.44 o                         
  -6   2   8        102.74        147.73        15.18 o                         
  -5   2   8      15586.20      15331.30       183.85 o                         
  -4   2   8        119.72        128.85        10.39 o                         
  -3   2   8       8677.96       8797.73       219.61 o                         
  -2   2   8       1544.87       1587.28        37.63 o                         
  -1   2   8       3632.29       3631.89        87.38 o                         
   0   2   8        207.19        221.53        47.80 o                         
   1   2   8       4094.96       3573.37        89.01 o                         
   2   2   8       1339.30       1369.05        51.74 o                         
   3   2   8       2575.92       2609.00       169.39 o                         
   4   2   8       2040.92       1838.73        67.44 o                         
   5   2   8        450.46        383.23        31.94 o                         
   6   2   8        192.11        228.26        26.78 o                         
   7   2   8       6222.86       6464.27       160.87 o                         
   8   2   8         20.59         -8.73        19.04 o                         
   9   2   8        641.78        590.04        75.97 o                         
  10   2   8          8.26          6.09        21.46 o                         
  11   2   8         50.54         71.07        27.35 o                         
  12   2   8        343.45        232.30        47.21 o                         
  13   2   8       1223.16       1280.28        81.45 o                         
 -16   3   8        369.58        482.79        81.32 o                         
 -15   3   8        442.67        434.29        52.22 o                         
 -14   3   8        186.01        277.63        43.87 o                         
 -13   3   8         36.45         49.95        21.42 o                         
 -12   3   8        707.03        764.76        47.22 o                         
 -11   3   8       3806.58       3694.02       149.68 o                         
 -10   3   8       1220.81       1196.96        52.06 o                         
  -9   3   8        942.51        857.16        42.51 o                         
  -8   3   8        149.93        148.98        21.65 o                         
  -7   3   8       2123.49       1960.93        56.01 o                         
  -6   3   8         96.04        144.81        15.67 o                         
  -5   3   8        379.96        425.57        12.93 o                         
  -4   3   8       3334.06       3427.67        57.71 o                         
  -3   3   8        111.84         88.30         9.33 o                         
  -2   3   8          0.13         -0.69         7.23 o                         
  -1   3   8       9291.31       8875.40       240.40 o                         
   0   3   8       6580.97       6335.96       131.49 o                         
   1   3   8       6958.80       7161.12       146.03 o                         
   2   3   8       7034.27       7097.66       147.97 o                         
   3   3   8         13.45         23.31        14.68 o                         
   4   3   8          2.29        -11.52        16.46 o                         
   5   3   8       3236.86       3240.31        96.22 o                         
   6   3   8        684.28        749.97        56.93 o                         
   7   3   8       1360.61       1308.50        62.47 o                         
   8   3   8       1034.11       1019.35        58.22 o                         
   9   3   8         30.28         34.20        44.03 o                         
  10   3   8         62.37         32.84        21.79 o                         
  11   3   8        962.66       1018.76        66.58 o                         
  12   3   8         41.33         13.46        42.45 o                         
  13   3   8        628.02        483.98        73.79 o                         
 -16   4   8         79.84        110.83        28.61 o                         
 -15   4   8         13.00         25.06        48.79 o                         
 -14   4   8       1202.61       1319.68        80.77 o                         
 -13   4   8        148.17        117.40        35.50 o                         
 -12   4   8       3235.73       3516.76       102.92 o                         
 -11   4   8        245.28        245.90        27.39 o                         
 -10   4   8         42.37         22.13        15.90 o                         
  -9   4   8       2226.14       2108.71        82.96 o                         
  -8   4   8       1279.04       1127.84        56.97 o                         
  -7   4   8       1929.54       1805.13        69.52 o                         
  -6   4   8       6548.67       6653.57       132.14 o                         
  -5   4   8       3152.09       3080.08        46.00 o                         
  -4   4   8        214.89        241.08        12.67 o                         
  -3   4   8        959.66        949.48        22.85 o                         
  -2   4   8        580.46        454.89        13.91 o                         
  -1   4   8        551.82        467.22        18.90 o                         
   0   4   8       9917.77      10317.45       156.44 o                         
   1   4   8       3022.26       3496.33        75.13 o                         
   2   4   8        268.15        245.18        14.56 o                         
   3   4   8       3054.95       2960.83        83.91 o                         
   4   4   8         45.03         67.97        17.53 o                         
   5   4   8       2798.33       2639.80        84.45 o                         
   6   4   8        592.05        610.49        50.98 o                         
   7   4   8         25.56         29.68        17.33 o                         
   8   4   8         27.97         32.49        18.64 o                         
   9   4   8       1027.15       1093.31        62.00 o                         
  10   4   8       1224.94       1311.85        71.89 o                         
  11   4   8        212.04        245.19        36.08 o                         
  12   4   8        360.38        275.71        59.51 o                         
  13   4   8         68.70         77.75        50.78 o                         
 -16   5   8        201.48        171.28        32.41 o                         
 -15   5   8        396.02        438.90        52.92 o                         
 -14   5   8        526.49        516.32       114.25 o                         
 -13   5   8        880.28        808.20        61.40 o                         
 -12   5   8         39.04         11.33        22.69 o                         
 -11   5   8        472.87        419.35        35.20 o                         
 -10   5   8       3566.16       3420.90       115.64 o                         
  -9   5   8       1958.91       1979.07        80.36 o                         
  -8   5   8       3060.38       3031.89        98.40 o                         
  -7   5   8        632.10        618.47        26.30 o                         
  -6   5   8       1308.35       1442.42        46.47 o                         
  -5   5   8        187.01        204.51        12.61 o                         
  -4   5   8       2172.36       2103.17        50.17 o                         
  -3   5   8       3672.77       3513.16        66.16 o                         
  -2   5   8       7729.13       7588.48       116.38 o                         
  -1   5   8       2827.63       2842.18        55.18 o                         
   0   5   8         42.19         36.20         7.17 o                         
   1   5   8        183.53        210.53        16.77 o                         
   2   5   8       2482.02       2397.56        84.10 o                         
   3   5   8       3269.58       3032.32       124.96 o                         
   4   5   8       2015.41       1817.56        65.12 o                         
   5   5   8        797.65        881.03        46.31 o                         
   6   5   8         10.35         -0.32        18.05 o                         
   7   5   8       3638.78       3699.19       244.57 o                         
   8   5   8         26.88         49.18        22.40 o                         
   9   5   8       1504.36       1424.95        70.87 o                         
  10   5   8         47.92         48.27        24.33 o                         
  11   5   8        406.85        485.56        76.56 o                         
  12   5   8        308.13        276.10        64.66 o                         
  13   5   8          0.98        -41.26        41.26 o                         
 -16   6   8        519.23        505.79        87.27 o                         
 -15   6   8        387.83        491.61        64.27 o                         
 -14   6   8         99.60         54.42        27.62 o                         
 -13   6   8        237.39        232.58        69.03 o                         
 -12   6   8        221.67        187.61        33.32 o                         
 -11   6   8        836.24        883.53        59.22 o                         
 -10   6   8        150.18        161.85        40.86 o                         
  -9   6   8       3502.29       3319.74       109.57 o                         
  -8   6   8        235.58        236.07        19.67 o                         
  -7   6   8       2124.19       2157.76        56.01 o                         
  -6   6   8        960.45        967.01        33.86 o                         
  -5   6   8       7129.78       6936.94       151.79 o                         
  -4   6   8      12410.16      12739.77       187.28 o                         
  -3   6   8       3637.10       3646.03        57.77 o                         
  -2   6   8       2426.30       2739.90        85.86 o                         
  -1   6   8        207.47        236.48        12.28 o                         
   0   6   8         50.47         93.54         8.90 o                         
   1   6   8       3329.45       2985.04       108.15 o                         
   2   6   8       1679.61       1681.50       104.75 o                         
   3   6   8       2188.93       2051.52        66.66 o                         
   4   6   8        455.15        410.78        29.74 o                         
   5   6   8       6687.28       6768.73       155.09 o                         
   6   6   8       2512.71       2445.90        83.00 o                         
   7   6   8        171.04        211.73        55.14 o                         
   8   6   8       3306.21       3261.74       106.74 o                         
   9   6   8       2988.26       3185.19       110.18 o                         
  10   6   8        325.23        382.02        63.47 o                         
  11   6   8        215.87        157.89        51.97 o                         
  12   6   8        122.63        190.81        59.51 o                         
 -16   7   8         82.94         91.24        53.95 o                         
 -15   7   8       1368.01       1399.31        90.09 o                         
 -14   7   8         28.06         33.02        26.39 o                         
 -13   7   8        532.40        578.03        57.42 o                         
 -12   7   8        432.57        391.38        46.00 o                         
 -11   7   8         40.23         12.69        23.95 o                         
 -10   7   8        181.92        157.49        40.86 o                         
  -9   7   8       1624.36       1660.99       107.90 o                         
  -8   7   8        764.76        795.13        72.40 o                         
  -7   7   8       9047.66       9243.42       215.81 o                         
  -6   7   8       7515.66       8154.49       136.63 o                         
  -5   7   8        243.58        263.22        16.12 o                         
  -4   7   8        117.50         86.29        11.54 o                         
  -3   7   8       7227.12       7043.34        95.03 o                         
  -2   7   8       1030.76       1108.86        45.85 o                         
  -1   7   8       7901.82       7896.83       162.38 o                         
   0   7   8         63.08         37.62        14.55 o                         
   1   7   8          9.07         24.65        14.68 o                         
   2   7   8       6658.60       6565.41        93.50 o                         
   3   7   8       7901.82       8089.19       306.89 o                         
   4   7   8       2025.50       1932.85       102.75 o                         
   5   7   8       5520.12       5594.95       135.28 o                         
   6   7   8       2111.98       2109.25        75.73 o                         
   7   7   8        191.22        198.63        34.71 o                         
   8   7   8         60.20         73.39        40.46 o                         
   9   7   8        768.43        789.83        88.07 o                         
  10   7   8        578.05        574.82        74.58 o                         
  11   7   8        118.93        130.51        47.21 o                         
  12   7   8       2805.10       2665.04       178.91 o                         
 -15   8   8          1.31         19.58        24.28 o                         
 -14   8   8       1232.82       1165.45        79.66 o                         
 -13   8   8        925.72        870.03        66.95 o                         
 -12   8   8          5.48         26.13        21.91 o                         
 -11   8   8       1292.00       1353.94       109.09 o                         
 -10   8   8        193.16        117.42        42.45 o                         
  -9   8   8        316.39        302.45        29.11 o                         
  -8   8   8         50.87         79.53        18.62 o                         
  -7   8   8       4105.05       4186.58       113.46 o                         
  -6   8   8       2906.80       2807.21        83.67 o                         
  -5   8   8       1680.83       1553.36        80.63 o                         
  -4   8   8         10.31         34.83         8.90 o                         
  -3   8   8        219.54        261.71        15.45 o                         
  -2   8   8       2126.53       1955.41       112.27 o                         
  -1   8   8       2280.78       2252.65        71.55 o                         
   0   8   8        491.84        447.80        32.23 o                         
   1   8   8        180.43        147.33        32.93 o                         
   2   8   8        240.88        220.99        26.86 o                         
   3   8   8         26.96         28.06        11.27 o                         
   4   8   8      14071.14      14643.56       270.38 o                         
   5   8   8        553.96        609.38        42.65 o                         
   6   8   8       2713.08       2826.50       148.37 o                         
   7   8   8        460.06        460.17        63.87 o                         
   8   8   8        960.55       1071.49        96.40 o                         
   9   8   8         59.18         38.48        39.27 o                         
  10   8   8        198.69        263.41        59.51 o                         
  11   8   8          0.19         99.97        57.13 o                         
 -15   9   8        402.43        445.21        57.32 o                         
 -14   9   8         74.50         62.34        34.27 o                         
 -13   9   8        406.47        415.34        51.22 o                         
 -12   9   8       1656.12       1741.23       191.21 o                         
 -11   9   8        139.44        181.69        44.83 o                         
 -10   9   8       1576.42       1619.34       115.44 o                         
  -9   9   8        226.08        271.07       103.14 o                         
  -8   9   8        345.74        350.15        32.28 o                         
  -7   9   8        617.32        683.06        51.17 o                         
  -6   9   8       2696.46       2655.38       179.31 o                         
  -5   9   8        792.78        705.64        32.98 o                         
  -4   9   8       1942.89       1901.82        70.86 o                         
  -3   9   8        247.59        233.74        22.36 o                         
  -2   9   8        482.83        440.93        30.78 o                         
  -1   9   8       2355.67       2348.83        75.64 o                         
   0   9   8       6182.86       6261.54       145.22 o                         
   1   9   8       5413.82       5574.04       152.33 o                         
   2   9   8       6483.33       6514.10       156.77 o                         
   3   9   8          3.21         22.42        18.39 o                         
   4   9   8         23.65          9.22        19.03 o                         
   5   9   8        301.87        263.81        46.41 o                         
   6   9   8        511.77        430.82        61.09 o                         
   7   9   8       1099.78       1085.77        95.61 o                         
   8   9   8        817.76        745.80        84.10 o                         
   9   9   8         57.83         96.00        48.40 o                         
  10   9   8         39.64         75.37        48.79 o                         
  11   9   8         35.10         69.03        44.43 o                         
 -15  10   8        483.11        544.27        90.05 o                         
 -14  10   8        531.19        569.17        48.09 o                         
 -13  10   8          3.71          4.88        28.98 o                         
 -12  10   8        137.95        122.20        45.22 o                         
 -11  10   8        123.19        152.73        47.21 o                         
 -10  10   8       3565.76       3653.22       184.47 o                         
  -9  10   8       1272.88       1243.08        61.38 o                         
  -8  10   8          1.79          3.24        16.48 o                         
  -7  10   8        123.74        136.18        22.67 o                         
  -6  10   8          1.20        -19.24        19.24 o                         
  -5  10   8        626.37        653.44        33.31 o                         
  -4  10   8       1915.13       1849.52        87.27 o                         
  -3  10   8       3105.81       3214.55       206.48 o                         
  -2  10   8        184.24        188.38        23.16 o                         
  -1  10   8        176.78        203.06        23.95 o                         
   0  10   8          1.38        -12.90        14.57 o                         
   1  10   8       4682.26       4670.95       125.77 o                         
   2  10   8        437.82        451.61        37.30 o                         
   3  10   8       2465.99       2311.21        98.78 o                         
   4  10   8          3.86        -11.97        18.65 o                         
   5  10   8         14.12         48.79        29.75 o                         
   6  10   8        437.39        516.51        69.42 o                         
   7  10   8       1969.32       2050.95       133.69 o                         
   8  10   8       1726.82       1647.90       123.77 o                         
   9  10   8       2303.02       2256.83       153.13 o                         
  10  10   8        162.56        220.17        53.16 o                         
  11  10   8        700.38        978.27       110.28 o                         
 -15  11   8        458.24        529.60        94.41 o                         
 -14  11   8        122.25         96.80        29.27 o                         
 -13  11   8         11.98         52.82        25.35 o                         
 -12  11   8         11.18         48.79        44.43 o                         
 -11  11   8         25.21        -37.69        42.05 o                         
 -10  11   8         99.68         87.27        40.86 o                         
  -9  11   8       1116.07       1060.06        58.47 o                         
  -8  11   8         49.18         56.11        19.00 o                         
  -7  11   8        786.54        825.47        50.33 o                         
  -6  11   8        339.61        375.95        50.38 o                         
  -5  11   8        327.14        345.86        26.52 o                         
  -4  11   8       1688.12       1537.34        68.57 o                         
  -3  11   8         88.79        130.88        20.53 o                         
  -2  11   8         21.39         26.78        16.00 o                         
  -1  11   8        529.45        531.34        37.22 o                         
   0  11   8        480.41        467.65        35.97 o                         
   1  11   8         24.96         38.39        19.83 o                         
   2  11   8        102.95        121.48        24.40 o                         
   3  11   8       1691.72       1645.97        74.03 o                         
   4  11   8        528.01        449.24        40.77 o                         
   5  11   8        565.70        606.16        69.82 o                         
   6  11   8       2638.89       2635.29       150.75 o                         
   7  11   8         20.48         24.60        28.96 o                         
   8  11   8         67.24         72.20        43.24 o                         
   9  11   8        313.30        274.91        59.51 o                         
  10  11   8        623.60        634.72        92.43 o                         
 -14  12   8        623.29        776.34       101.16 o                         
 -13  12   8         16.98        -20.14        22.56 o                         
 -12  12   8        130.72        144.40        53.16 o                         
 -11  12   8       1515.71       1365.45       114.65 o                         
 -10  12   8        638.16        650.59        79.34 o                         
  -9  12   8        396.88        335.51        37.73 o                         
  -8  12   8       4427.95       4850.80       138.40 o                         
  -7  12   8       1157.65       1082.14        60.04 o                         
  -6  12   8        243.41        265.84        25.54 o                         
  -5  12   8        197.03        195.86        21.87 o                         
  -4  12   8       6093.55       5947.69       163.04 o                         
  -3  12   8         13.26         18.75        17.45 o                         
  -2  12   8       3736.10       3811.28       187.84 o                         
  -1  12   8          0.55          3.35        15.47 o                         
   0  12   8        825.97        789.37        66.65 o                         
   1  12   8       1015.84       1002.31        54.73 o                         
   2  12   8       2316.56       2192.43        96.60 o                         
   3  12   8         24.24         22.35        25.79 o                         
   4  12   8       1644.19       1719.03        81.13 o                         
   5  12   8         28.63         -0.99        22.40 o                         
   6  12   8         24.45          7.93        31.74 o                         
   7  12   8        506.46        462.55        67.44 o                         
   8  12   8        127.95         66.25        39.27 o                         
   9  12   8         12.28         24.20        44.83 o                         
  10  12   8        151.46        177.72        61.49 o                         
 -13  13   8         11.01         32.47        25.66 o                         
 -12  13   8        111.11        152.80        33.35 o                         
 -11  13   8        353.81        375.28        65.85 o                         
 -10  13   8        918.42        993.74        95.61 o                         
  -9  13   8       5730.51       6051.68       249.13 o                         
  -8  13   8         27.95         24.72        21.58 o                         
  -7  13   8        824.10        771.69        74.18 o                         
  -6  13   8         50.32         69.18        17.18 o                         
  -5  13   8        834.17        725.74        40.16 o                         
  -4  13   8        245.29        292.12        26.67 o                         
  -3  13   8         14.99         51.17        36.50 o                         
  -2  13   8        199.45        196.94        23.37 o                         
  -1  13   8        536.82        490.85        43.04 o                         
   0  13   8       2886.84       2895.86       129.92 o                         
   1  13   8       1815.24       1629.75        73.11 o                         
   2  13   8       1621.98       1552.91        73.79 o                         
   3  13   8        756.98        684.04        51.53 o                         
   4  13   8         28.24         46.90        23.24 o                         
   5  13   8          3.01        -17.01        65.46 o                         
   6  13   8       1113.56       1169.87       104.73 o                         
   7  13   8          0.35         14.68        31.74 o                         
   8  13   8       1434.43       1200.82       111.08 o                         
   9  13   8        561.85        460.57        76.96 o                         
 -12  14   8          5.02        -47.21        47.21 o                         
 -11  14   8       3250.46       3543.62       151.54 o                         
 -10  14   8          2.13         30.67        29.76 o                         
  -9  14   8        677.95        658.13        78.15 o                         
  -8  14   8         56.90         38.25        22.24 o                         
  -7  14   8        931.81       1100.45        51.98 o                         
  -6  14   8         85.82         58.69        17.49 o                         
  -5  14   8       1450.08       1584.97        61.43 o                         
  -4  14   8       1411.64       1317.65        56.43 o                         
  -3  14   8        130.56         65.44        23.36 o                         
  -2  14   8         21.46         40.86        32.53 o                         
  -1  14   8       1237.94       1121.08        92.03 o                         
   0  14   8        217.30        169.34        30.94 o                         
   1  14   8       3599.28       3579.11       116.46 o                         
   2  14   8         18.27         -6.29        19.81 o                         
   3  14   8         33.48         21.45        24.60 o                         
   4  14   8        686.65        625.70        51.85 o                         
   5  14   8       2090.26       2162.77        99.20 o                         
   6  14   8         20.81         36.50        38.08 o                         
   7  14   8       2768.16       2646.40       163.84 o                         
   8  14   8         51.57         36.50        36.89 o                         
   9  14   8        772.02        875.52       101.56 o                         
 -12  15   8         70.47         46.41        38.88 o                         
 -11  15   8        616.30        680.74        90.84 o                         
 -10  15   8       1828.24       1687.96       130.12 o                         
  -9  15   8       2914.99       3273.20       125.65 o                         
  -8  15   8        219.14        243.51        40.86 o                         
  -7  15   8        647.41        672.86        42.47 o                         
  -6  15   8         80.21         19.37        16.45 o                         
  -5  15   8         21.25        -10.52        23.56 o                         
  -4  15   8          3.55         -7.29        17.62 o                         
  -3  15   8       2899.74       3051.60       155.31 o                         
  -2  15   8        827.41        737.07        81.72 o                         
  -1  15   8       1310.90       1250.80       101.95 o                         
   0  15   8        588.46        558.95        67.44 o                         
   1  15   8        369.49        386.39        63.87 o                         
   2  15   8        340.49        448.51        41.83 o                         
   3  15   8       2328.16       2416.22       100.53 o                         
   4  15   8         15.98         14.51        24.96 o                         
   5  15   8        594.72        592.22        52.41 o                         
   6  15   8        332.86        365.25        46.00 o                         
   7  15   8         29.63         28.56        40.86 o                         
   8  15   8         16.79        -15.47        38.48 o                         
 -11  16   8        413.32        288.40        63.87 o                         
 -10  16   8        476.09        462.16        69.03 o                         
  -9  16   8        157.46        218.19        53.55 o                         
  -8  16   8       1799.97       1855.51       126.17 o                         
  -7  16   8         27.95         53.92        22.39 o                         
  -6  16   8        149.80         97.83        24.46 o                         
  -5  16   8        439.20        476.67        36.88 o                         
  -4  16   8        791.19        769.41        46.41 o                         
  -3  16   8         50.87         32.96        18.80 o                         
  -2  16   8        849.79        846.96        86.08 o                         
  -1  16   8        628.71        614.49        76.96 o                         
   0  16   8       1069.15       1008.02        97.59 o                         
   1  16   8         87.77         92.03        39.67 o                         
   2  16   8        214.85        274.12        58.71 o                         
   3  16   8        736.59        662.09        83.31 o                         
   4  16   8       1057.31       1172.01        76.56 o                         
   5  16   8        472.84        472.11        50.82 o                         
   6  16   8        363.45        410.40        60.30 o                         
   7  16   8        342.38        426.45        70.61 o                         
   8  16   8        351.38        284.04        67.44 o                         
  -9  17   8         19.28         23.01        40.46 o                         
  -8  17   8          0.90         20.63        37.29 o                         
  -7  17   8        281.14        287.93        46.22 o                         
  -6  17   8        811.43        834.25        62.67 o                         
  -5  17   8         28.35         29.70        23.07 o                         
  -4  17   8       1322.74       1296.57        76.96 o                         
  -3  17   8          2.47        -27.22        27.22 o                         
  -2  17   8         93.32        115.04        42.45 o                         
  -1  17   8         30.81         27.37        30.15 o                         
   0  17   8        269.70        351.48        63.87 o                         
   1  17   8         35.01          9.52        38.08 o                         
   2  17   8        531.00        556.57        80.53 o                         
   3  17   8         54.87         76.17        49.59 o                         
   4  17   8          9.81         59.11        44.03 o                         
   7  17   8        226.62        239.61        58.32 o                         
  -8  18   8        174.04        168.99        47.60 o                         
  -7  18   8          1.76         20.41        26.20 o                         
  -6  18   8        880.97        811.15        63.15 o                         
  -5  18   8        475.35        414.84        47.32 o                         
  -4  18   8        120.92        223.52        81.32 o                         
  -3  18   8        130.95         90.61        70.22 o                         
  -2  18   8         30.71         -2.38        42.45 o                         
  -1  18   8         32.74         10.71        42.05 o                         
   0  18   8        147.10        172.57        52.36 o                         
   1  18   8         11.18        -20.23        42.84 o                         
   2  18   8        127.29        199.14        54.35 o                         
  -6  19   8        183.62        104.33        42.84 o                         
  -5  19   8        117.56        202.32        52.76 o                         
  -4  19   8         41.63         34.48        28.73 o                         
  -3  19   8         90.02         31.23        96.99 o                         
  -2  19   8         47.10         38.76        46.61 o                         
 -15   0   9        307.86        331.25        71.01 o                         
 -13   0   9          4.60         30.46        23.78 o                         
 -11   0   9      28468.98      28974.71       516.68 o                         
  -9   0   9       5023.82       5251.12       177.13 o                         
  -7   0   9       1014.24        840.61        65.85 o                         
  -5   0   9       2411.44       2012.07        94.02 o                         
  -3   0   9       4566.18       4292.07       145.99 o                         
  -1   0   9       7815.57       7671.02       219.38 o                         
   1   0   9      18913.44      18049.52       445.50 o                         
   3   0   9       2169.29       2022.38        99.18 o                         
   5   0   9         88.58        175.74        35.31 o                         
   7   0   9      11976.98      12249.35       362.98 o                         
   9   0   9        575.94        635.52        71.01 o                         
  11   0   9        895.11        893.37        92.03 o                         
  13   0   9       3344.35       3494.94       199.54 o                         
 -16   1   9        879.38       1090.81       115.24 o                         
 -15   1   9        760.74        935.99        74.75 o                         
 -14   1   9        590.87        610.19        57.71 o                         
 -13   1   9        478.11        547.90        49.48 o                         
 -12   1   9         69.32         56.89        28.11 o                         
 -11   1   9       1612.84       1596.10        53.56 o                         
 -10   1   9       6225.24       6313.63       114.56 o                         
  -9   1   9       4487.83       4363.47        86.64 o                         
  -8   1   9        288.26        217.03        23.56 o                         
  -7   1   9       9208.78       9156.46       189.39 o                         
  -6   1   9         30.48          2.23        15.68 o                         
  -5   1   9        113.53        115.03        17.85 o                         
  -4   1   9       3063.02       2571.54        62.49 o                         
  -3   1   9       5099.61       5140.98       181.24 o                         
  -2   1   9        566.68        578.04        31.97 o                         
  -1   1   9      19702.18      19722.06       333.94 o                         
   0   1   9       6897.49       6685.31       197.76 o                         
   1   1   9         56.28         29.77        12.58 o                         
   2   1   9       1506.38       1312.72        52.55 o                         
   3   1   9       3370.84       3111.01        89.96 o                         
   4   1   9         68.67         49.98        15.43 o                         
   5   1   9       5538.83       5573.27       140.09 o                         
   6   1   9       4497.93       4439.91       124.40 o                         
   7   1   9          4.87        -15.60        28.96 o                         
   8   1   9         10.37         -8.33        18.69 o                         
   9   1   9       1664.49       1717.28        82.23 o                         
  10   1   9       1021.11        936.65        72.40 o                         
  11   1   9         56.45         47.23        26.71 o                         
  12   1   9        698.91        712.38        61.21 o                         
  13   1   9        224.50        143.80        37.09 o                         
  14   1   9        319.23        329.26        71.01 o                         
 -16   2   9        205.80        281.26        67.44 o                         
 -15   2   9        289.04        201.36        31.80 o                         
 -14   2   9       2063.66       2105.92        84.22 o                         
 -13   2   9        257.42        241.60        55.07 o                         
 -12   2   9       1539.26       1624.68        67.63 o                         
 -11   2   9          0.41          7.23        14.83 o                         
 -10   2   9       1461.66       1388.14        47.31 o                         
  -9   2   9        679.98        655.32        30.93 o                         
  -8   2   9       8013.86       7921.22       143.58 o                         
  -7   2   9        418.64        395.89        16.04 o                         
  -6   2   9       2309.25       2280.84        42.83 o                         
  -5   2   9        143.10        143.63        10.24 o                         
  -4   2   9       1452.73       1493.09        36.75 o                         
  -3   2   9       3744.55       3950.76       105.19 o                         
  -2   2   9       5428.69       5011.96       108.37 o                         
  -1   2   9      15423.21      16234.53       283.45 o                         
   0   2   9       5782.97       5532.83       125.95 o                         
   1   2   9         22.02         17.63        27.37 o                         
   2   2   9          9.27         43.70        15.61 o                         
   3   2   9        257.18        268.05        25.45 o                         
   4   2   9        995.52        890.52        46.76 o                         
   5   2   9       2047.05       2125.94        77.24 o                         
   6   2   9        570.34        530.81        39.35 o                         
   7   2   9        236.37        251.11        31.27 o                         
   8   2   9        657.21        631.30        47.39 o                         
   9   2   9        190.90        196.58        49.98 o                         
  10   2   9        762.08       1016.83        65.21 o                         
  11   2   9        145.11        131.76        31.34 o                         
  12   2   9        443.08        467.19        60.70 o                         
  13   2   9         40.43         46.11        70.22 o                         
 -16   3   9          8.15         47.44        30.13 o                         
 -15   3   9        541.58        421.18        50.10 o                         
 -14   3   9        253.67        234.71        33.72 o                         
 -13   3   9       2542.30       2518.65        88.85 o                         
 -12   3   9        213.29        198.40        41.78 o                         
 -11   3   9          6.66         -2.16        19.03 o                         
 -10   3   9         56.46         46.38        16.66 o                         
  -9   3   9        938.36        853.89        40.96 o                         
  -8   3   9        192.20        163.99        18.87 o                         
  -7   3   9       8450.79       8239.33       142.63 o                         
  -6   3   9        171.13        185.56        14.23 o                         
  -5   3   9        856.11        782.17        18.00 o                         
  -4   3   9       2266.99       2408.34        44.19 o                         
  -3   3   9          4.72          5.86         7.55 o                         
  -2   3   9        177.67        125.03        14.95 o                         
  -1   3   9        325.39        254.11        22.55 o                         
   0   3   9       3975.50       4240.42       103.30 o                         
   1   3   9       2671.98       3145.20        85.26 o                         
   2   3   9       1480.91       1393.25        54.31 o                         
   3   3   9       3387.69       3334.81        93.97 o                         
   4   3   9        175.88        229.50        25.25 o                         
   5   3   9       4640.16       4781.96       125.80 o                         
   6   3   9          4.68         -9.92        16.27 o                         
   7   3   9         32.45          7.66        17.08 o                         
   8   3   9         30.44         35.63        32.73 o                         
   9   3   9          2.21          2.48        19.37 o                         
  10   3   9        985.81       1074.66        67.84 o                         
  11   3   9        348.52        342.84        48.00 o                         
  12   3   9        306.54        305.96        51.57 o                         
  13   3   9         78.88        125.75        53.16 o                         
 -16   4   9          2.62        -56.93        56.93 o                         
 -15   4   9        328.11        313.00        46.65 o                         
 -14   4   9        373.38        425.00        50.28 o                         
 -13   4   9         10.13        -13.72        28.46 o                         
 -12   4   9         19.60         35.61        20.95 o                         
 -11   4   9         15.02         33.17        20.39 o                         
 -10   4   9       1815.95       1691.19        78.12 o                         
  -9   4   9       1596.84       1494.51        69.70 o                         
  -8   4   9       4042.48       4118.83       118.59 o                         
  -7   4   9        169.21        139.49        16.53 o                         
  -6   4   9         85.20        101.49         7.89 o                         
  -5   4   9       1772.54       1666.50        32.96 o                         
  -4   4   9       5905.36       5909.05        84.19 o                         
  -3   4   9       5820.27       5494.00        98.83 o                         
  -2   4   9        298.69        228.45        16.75 o                         
  -1   4   9        113.89        119.85        11.74 o                         
   0   4   9         76.45         98.73        16.54 o                         
   1   4   9        164.10        131.68        18.21 o                         
   2   4   9         11.07         28.77        12.76 o                         
   3   4   9       1344.41       1221.47        68.03 o                         
   4   4   9         43.04         60.53        15.15 o                         
   5   4   9        197.61        271.58        28.78 o                         
   6   4   9        131.72        151.04        31.54 o                         
   7   4   9       2436.00       2377.82        89.84 o                         
   8   4   9       2174.95       2030.87        86.04 o                         
   9   4   9       3626.64       3714.07       193.00 o                         
  10   4   9        793.85        822.67        58.23 o                         
  11   4   9        166.33        183.63        31.05 o                         
  12   4   9          0.18         53.16        38.48 o                         
 -16   5   9        559.99        586.35        93.42 o                         
 -15   5   9          3.42        -26.22        30.29 o                         
 -14   5   9        107.66         85.07        33.53 o                         
 -13   5   9          6.65          7.50        28.76 o                         
 -12   5   9       1441.47       1403.56        64.20 o                         
 -11   5   9       1404.48       1431.83        61.35 o                         
 -10   5   9        536.09        470.38        41.69 o                         
  -9   5   9       1290.45       1180.72        61.71 o                         
  -8   5   9         52.42         42.00        19.48 o                         
  -7   5   9       3195.83       3291.27        69.59 o                         
  -6   5   9       1691.49       1553.07        36.00 o                         
  -5   5   9       1405.02       1284.77        31.61 o                         
  -4   5   9       4178.42       4084.78        78.51 o                         
  -3   5   9        431.50        459.21        23.04 o                         
  -2   5   9        818.72        787.78        31.15 o                         
  -1   5   9         77.78        136.69        14.44 o                         
   0   5   9       1215.84       1054.53        46.22 o                         
   1   5   9       7336.03       6921.33       108.62 o                         
   2   5   9       3709.83       3585.26        98.62 o                         
   3   5   9          4.25          1.68        13.91 o                         
   4   5   9        424.45        395.39        31.74 o                         
   5   5   9       2986.74       2958.43       129.92 o                         
   6   5   9       2454.72       2486.68        87.50 o                         
   7   5   9       1530.75       1484.22        68.39 o                         
   8   5   9       6225.58       6270.40       210.85 o                         
   9   5   9        310.89        325.77        62.68 o                         
  10   5   9          4.89         15.37        23.80 o                         
  11   5   9        293.86        432.01        69.42 o                         
  12   5   9        363.52        287.61        66.65 o                         
 -16   6   9         11.55         64.27        59.11 o                         
 -15   6   9         62.36         50.42        34.51 o                         
 -14   6   9       1428.02       1501.65        89.88 o                         
 -13   6   9         52.42         31.08        33.92 o                         
 -12   6   9       1147.10       1299.74        82.12 o                         
 -11   6   9       1042.01       1004.07        64.58 o                         
 -10   6   9        271.14        261.62        34.66 o                         
  -9   6   9         10.25          9.69        20.17 o                         
  -8   6   9       1790.97       1849.06        52.05 o                         
  -7   6   9       1635.89       1674.33        64.18 o                         
  -6   6   9        192.87        245.65        15.35 o                         
  -5   6   9        104.55        102.19        10.42 o                         
  -4   6   9        678.99        650.16        27.19 o                         
  -3   6   9         13.83         19.67         7.84 o                         
  -2   6   9        601.01        468.67        20.29 o                         
  -1   6   9       2784.92       2891.14        57.27 o                         
   0   6   9       5765.40       5588.63        93.36 o                         
   1   6   9         39.92         42.89        11.46 o                         
   2   6   9       3293.05       3295.74       154.27 o                         
   3   6   9        181.56        195.23        27.57 o                         
   4   6   9       3963.68       3889.67       106.63 o                         
   5   6   9       1799.48       1858.52        70.91 o                         
   6   6   9       1691.58       1657.00        69.19 o                         
   7   6   9        616.55        646.97        45.22 o                         
   8   6   9       4107.11       4171.86       126.91 o                         
   9   6   9          2.36        -32.13        34.91 o                         
  10   6   9       3919.10       3680.20       197.95 o                         
  11   6   9         85.45        107.11        46.81 o                         
  12   6   9        295.87        374.09        76.96 o                         
 -16   7   9        170.79        240.00        68.23 o                         
 -15   7   9         79.87         29.06        29.34 o                         
 -14   7   9          5.78        -48.07        56.73 o                         
 -13   7   9        247.01        333.45        58.71 o                         
 -12   7   9         72.81         87.38        63.87 o                         
 -11   7   9         56.92         72.99        43.24 o                         
 -10   7   9       4355.96       4485.90       199.94 o                         
  -9   7   9       3203.31       3229.94       159.47 o                         
  -8   7   9        787.11        765.29        33.84 o                         
  -7   7   9       1860.50       1893.56        55.57 o                         
  -6   7   9        511.85        544.49        35.21 o                         
  -5   7   9       1435.82       1483.38        37.59 o                         
  -4   7   9       3233.13       3290.89        61.09 o                         
  -3   7   9        683.50        782.84        27.28 o                         
  -2   7   9         57.27         34.69        13.42 o                         
  -1   7   9       2831.85       2942.43        84.71 o                         
   0   7   9         15.73          9.10        13.32 o                         
   1   7   9        776.46        691.98        23.48 o                         
   2   7   9       4292.94       4433.80        72.02 o                         
   3   7   9       4203.31       4272.67       109.67 o                         
   4   7   9        633.85        606.73        37.93 o                         
   5   7   9        393.52        383.37        31.83 o                         
   6   7   9       2258.24       2296.23       127.94 o                         
   7   7   9       4058.86       4073.06       159.28 o                         
   8   7   9         20.14          5.95        35.31 o                         
   9   7   9         37.46         30.94        32.13 o                         
  10   7   9        243.23        189.23        48.40 o                         
  11   7   9       1468.92       1476.52       129.72 o                         
 -15   8   9        196.12        231.83        77.16 o                         
 -14   8   9        446.30        348.55        45.30 o                         
 -13   8   9        210.77        191.67        35.44 o                         
 -12   8   9        923.45       1043.15        69.98 o                         
 -11   8   9       1638.57       1643.53       122.18 o                         
 -10   8   9        230.77        116.23        43.24 o                         
  -9   8   9        465.38        514.11        36.67 o                         
  -8   8   9          8.05         21.41        19.44 o                         
  -7   8   9        332.75        362.45        29.79 o                         
  -6   8   9        857.62        877.84        54.03 o                         
  -5   8   9        127.03        103.29        14.88 o                         
  -4   8   9        474.23        489.22        26.83 o                         
  -3   8   9       2154.59       2012.46        77.95 o                         
  -2   8   9       3821.33       3640.74        97.87 o                         
  -1   8   9       1411.87       1501.57        58.71 o                         
   0   8   9         14.83         16.02        17.45 o                         
   1   8   9       2498.63       2402.68        81.07 o                         
   2   8   9          0.27         15.93        24.40 o                         
   3   8   9       2334.07       2289.09        86.28 o                         
   4   8   9          2.80        -14.75        14.75 o                         
   5   8   9        499.67        496.40        35.50 o                         
   6   8   9        850.80       1003.26        86.08 o                         
   7   8   9        210.29        213.82        47.60 o                         
   8   8   9        750.53        814.43        89.26 o                         
   9   8   9       2660.14       2774.53       169.39 o                         
  10   8   9        252.75        198.75        53.16 o                         
  11   8   9         39.92         42.84        41.65 o                         
 -15   9   9         99.17         31.74        43.64 o                         
 -14   9   9          9.39         -8.27        27.63 o                         
 -13   9   9       1654.31       1711.16       189.82 o                         
 -12   9   9        861.34        819.59        88.86 o                         
 -11   9   9          1.51          2.78        34.91 o                         
 -10   9   9        606.70        585.53        69.82 o                         
  -9   9   9       2568.01       2563.88       143.21 o                         
  -8   9   9          2.90        -17.15        17.25 o                         
  -7   9   9       3736.13       3728.40       173.36 o                         
  -6   9   9         44.51         49.37        12.86 o                         
  -5   9   9         92.94        114.69        16.06 o                         
  -4   9   9          5.03         -6.38        11.20 o                         
  -3   9   9       2531.29       2487.20       151.14 o                         
  -2   9   9        525.07        494.48        34.00 o                         
  -1   9   9       3559.99       3552.73       100.74 o                         
   0   9   9        723.25        713.32        43.32 o                         
   1   9   9        526.49        559.43        38.99 o                         
   2   9   9        425.72        414.51        35.76 o                         
   3   9   9       5169.79       5075.35       139.83 o                         
   4   9   9       4932.69       4992.89       199.94 o                         
   5   9   9        205.54        224.53        46.02 o                         
   6   9   9       3368.83       3284.69       169.39 o                         
   7   9   9         40.04         43.64        39.27 o                         
   8   9   9        180.83        118.22        43.24 o                         
   9   9   9        231.11        312.20        67.44 o                         
  10   9   9         17.55         48.40        46.41 o                         
  11   9   9        334.16        456.60        79.34 o                         
 -15  10   9        307.58        338.39        79.34 o                         
 -14  10   9        398.36        398.41        52.73 o                         
 -13  10   9        492.61        584.50        58.29 o                         
 -12  10   9       1656.54       1754.61       133.69 o                         
 -11  10   9       1387.83       1396.79       115.44 o                         
 -10  10   9         22.98        -20.23        36.10 o                         
  -9  10   9         26.12         52.76        30.94 o                         
  -8  10   9       1819.13       1872.19        73.85 o                         
  -7  10   9        228.36        239.88        63.47 o                         
  -6  10   9       2383.48       2296.54        66.06 o                         
  -5  10   9       2731.10       2597.97        85.83 o                         
  -4  10   9        130.73        131.87        17.11 o                         
  -3  10   9        230.21        196.30        22.87 o                         
  -2  10   9        391.55        384.96        31.01 o                         
  -1  10   9        921.86        921.51        59.31 o                         
   0  10   9       6516.18       6576.36       239.21 o                         
   1  10   9       2547.31       2646.64        90.73 o                         
   2  10   9       1432.64       1485.70        67.59 o                         
   3  10   9          1.43         15.31        18.64 o                         
   4  10   9        131.63        136.86        35.31 o                         
   5  10   9        519.26        566.09        69.03 o                         
   6  10   9        891.58        809.67        82.51 o                         
   7  10   9       1338.66       1382.90       113.06 o                         
   8  10   9        104.66         59.51        41.26 o                         
   9  10   9        254.71        223.74        55.54 o                         
  10  10   9        381.29        320.14        69.03 o                         
 -14  11   9        358.11        415.15        52.40 o                         
 -13  11   9        294.04        357.04       138.45 o                         
 -12  11   9         91.94         82.12        45.62 o                         
 -11  11   9        956.28        986.20        97.99 o                         
 -10  11   9        559.27        518.89        66.25 o                         
  -9  11   9        106.45        185.66        47.60 o                         
  -8  11   9       1544.21       1526.04        68.53 o                         
  -7  11   9        293.73        253.51        30.76 o                         
  -6  11   9        450.10        457.73        30.70 o                         
  -5  11   9         49.22         45.97        15.04 o                         
  -4  11   9       2343.59       2296.72        97.76 o                         
  -3  11   9        245.28        245.05        24.40 o                         
  -2  11   9       1113.99       1142.81        53.54 o                         
  -1  11   9         30.63         31.05        17.52 o                         
   0  11   9       1216.45       1209.96        71.21 o                         
   1  11   9       3228.12       3102.42       101.69 o                         
   2  11   9       5295.18       4989.44       140.39 o                         
   3  11   9        284.94        198.01        29.73 o                         
   4  11   9       5832.94       5534.42       157.20 o                         
   5  11   9         41.92         35.70        30.55 o                         
   6  11   9        176.89        165.82        47.60 o                         
   7  11   9          4.51        -30.15        36.10 o                         
   8  11   9        600.88        502.62        77.75 o                         
   9  11   9         87.47         94.81        44.03 o                         
  10  11   9        207.95        207.47        57.13 o                         
 -14  12   9         56.24         11.90        42.84 o                         
 -13  12   9        115.59        109.99        79.34 o                         
 -12  12   9        280.39        320.53        66.25 o                         
 -11  12   9       2114.38       2099.34       145.99 o                         
 -10  12   9          6.51         34.91        44.83 o                         
  -9  12   9       4205.04       4676.32       211.84 o                         
  -8  12   9         27.61         15.78        28.56 o                         
  -7  12   9        455.73        490.66        33.50 o                         
  -6  12   9        423.93        337.28        27.75 o                         
  -5  12   9       2307.56       2383.27        72.11 o                         
  -4  12   9        270.63        266.41        24.14 o                         
  -3  12   9       1176.31       1246.99        59.70 o                         
  -2  12   9        444.10        459.25        35.83 o                         
  -1  12   9        725.99        720.00        44.90 o                         
   0  12   9         45.18         70.12        26.38 o                         
   1  12   9       5834.04       5852.20       154.63 o                         
   2  12   9        716.99        689.28        49.65 o                         
   3  12   9       1992.42       1989.59        86.16 o                         
   4  12   9          3.54         24.55        33.52 o                         
   5  12   9        594.47        703.35        78.55 o                         
   6  12   9        146.51        142.02        45.22 o                         
   7  12   9        408.82        380.44        63.87 o                         
   8  12   9        150.81        108.30        46.41 o                         
   9  12   9       1486.42       1603.86       140.04 o                         
 -14  13   9        576.29        700.97        98.38 o                         
 -13  13   9        491.34        459.26        66.84 o                         
 -12  13   9          6.31        -17.85        39.67 o                         
 -11  13   9        100.57         63.08        43.24 o                         
 -10  13   9       1337.75       1444.79       116.23 o                         
  -9  13   9        870.57        975.89        92.03 o                         
  -8  13   9       2429.91       2471.53        96.58 o                         
  -7  13   9       1733.61       1697.65        63.81 o                         
  -6  13   9        113.84        148.43        22.46 o                         
  -5  13   9        305.82        332.03        29.15 o                         
  -4  13   9         75.96         88.00        28.36 o                         
  -3  13   9       1666.90       1628.86       108.30 o                         
  -2  13   9         12.76         21.09        17.60 o                         
  -1  13   9       6399.04       6447.16       168.20 o                         
   0  13   9       4773.25       4840.31       172.37 o                         
   1  13   9         69.65         72.61        30.15 o                         
   2  13   9        120.38        169.04        27.63 o                         
   3  13   9       2343.91       2502.82       244.57 o                         
   4  13   9        152.12        172.72        32.52 o                         
   5  13   9       2624.89       2525.54       107.52 o                         
   6  13   9        473.11        510.55        69.82 o                         
   7  13   9        115.60        140.83        50.38 o                         
   8  13   9       1851.45       1839.50       140.04 o                         
   9  13   9        819.86        932.65       104.33 o                         
 -12  14   9         69.43         33.62        54.74 o                         
 -11  14   9        146.76        142.02        52.76 o                         
 -10  14   9       1966.86       2192.17       147.57 o                         
  -9  14   9        172.10        134.88        44.03 o                         
  -8  14   9       6284.37       6461.07       273.13 o                         
  -7  14   9        934.70        901.35        47.77 o                         
  -6  14   9        457.32        522.61        36.35 o                         
  -5  14   9       1950.06       1900.07        68.46 o                         
  -4  14   9       1796.34       1788.71        66.70 o                         
  -3  14   9          2.73          0.40        30.55 o                         
  -2  14   9      11841.66      11538.46       368.14 o                         
  -1  14   9          4.65         13.88        29.36 o                         
   0  14   9       1398.07       1276.23        65.83 o                         
   1  14   9        584.42        671.21        85.49 o                         
   2  14   9       1935.19       1799.64        88.86 o                         
   3  14   9        115.84        100.45        26.86 o                         
   4  14   9       1465.57       1473.95        80.30 o                         
   5  14   9         47.48        120.87        31.40 o                         
   6  14   9       1123.43       1068.71       100.37 o                         
   7  14   9        592.65        560.14        80.13 o                         
   8  14   9       2022.38       1981.92       146.78 o                         
 -12  15   9       1302.31       1320.62       122.98 o                         
 -11  15   9         30.62        -39.67        39.67 o                         
 -10  15   9        239.32        300.82        42.01 o                         
  -9  15   9        674.55        570.06        78.55 o                         
  -8  15   9        214.28        136.36        29.57 o                         
  -7  15   9        573.75        585.94        40.61 o                         
  -6  15   9       1865.65       1915.17        71.74 o                         
  -5  15   9         55.45         48.17        18.24 o                         
  -4  15   9       4818.17       4809.08       120.44 o                         
  -3  15   9        275.80        266.69        42.05 o                         
  -2  15   9         13.26        -20.23        38.48 o                         
  -1  15   9       1282.75       1107.59        97.19 o                         
   0  15   9       6346.60       6506.30       264.20 o                         
   1  15   9        549.30        441.93        65.85 o                         
   2  15   9       1065.32       1023.62        64.64 o                         
   3  15   9        273.97        238.68        34.05 o                         
   4  15   9          4.15        -18.04        29.55 o                         
   5  15   9        331.68        273.31        46.61 o                         
   6  15   9       1460.22       1482.87       119.80 o                         
   7  15   9         36.18         94.81        49.98 o                         
   8  15   9        886.76        913.21       105.13 o                         
 -11  16   9        654.08        468.90        79.74 o                         
 -10  16   9         25.16        -35.31        39.67 o                         
  -9  16   9         73.75         88.87        70.41 o                         
  -8  16   9         60.16         43.64        41.65 o                         
  -7  16   9        155.20        174.84        27.85 o                         
  -6  16   9          3.48        -22.74        22.74 o                         
  -5  16   9        963.97        903.11        50.88 o                         
  -4  16   9         74.82         72.55        26.20 o                         
  -3  16   9        722.00        744.63        60.10 o                         
  -2  16   9          2.85         35.31        34.51 o                         
  -1  16   9          4.08        -30.94        36.10 o                         
   0  16   9         82.57         29.36        37.29 o                         
   1  16   9       1730.01       1582.05       125.75 o                         
   2  16   9        313.99        296.34        61.89 o                         
   3  16   9        773.45        751.75        90.84 o                         
   4  16   9        987.53       1085.94        71.80 o                         
   5  16   9         93.74        172.28        37.87 o                         
   6  16   9        739.04        788.64        91.64 o                         
   7  16   9       1832.37       1652.26       131.70 o                         
 -10  17   9         11.78        -20.63        39.67 o                         
  -9  17   9        106.66        144.00        48.00 o                         
  -8  17   9         30.72         54.74        39.67 o                         
  -7  17   9        431.36        488.34        72.99 o                         
  -6  17   9        106.57         56.71        25.13 o                         
  -5  17   9       1108.84       1243.78        74.75 o                         
  -4  17   9        311.69        295.87        30.82 o                         
  -3  17   9          6.64        -18.86        22.10 o                         
  -2  17   9        444.17        384.40        64.66 o                         
  -1  17   9       3395.04       3607.60       193.99 o                         
   0  17   9        839.30        834.66        94.81 o                         
   1  17   9        412.29        567.28        78.94 o                         
   2  17   9        248.33        197.95        55.14 o                         
   3  17   9         21.83        -16.26        52.36 o                         
  -8  18   9        236.06        246.75        57.52 o                         
  -7  18   9         34.40        146.78        46.02 o                         
  -6  18   9        949.42       1007.78        70.21 o                         
  -5  18   9        199.84        109.97        34.12 o                         
  -4  18   9         29.14         -8.55        26.70 o                         
  -3  18   9        499.80        473.76        50.35 o                         
  -2  18   9        335.23        277.69        61.49 o                         
  -1  18   9        756.38        914.00        99.97 o                         
   0  18   9       1517.86       1601.48       131.70 o                         
   1  18   9         48.38         79.34        42.45 o                         
  -6  19   9        197.15        303.87        62.28 o                         
  -5  19   9        124.09         63.87        32.53 o                         
  -4  19   9        140.99        156.70        50.38 o                         
  -3  19   9         74.39        165.82        59.90 o                         
  -2  19   9        599.38        619.25        85.29 o                         
 -16   0  10        105.37          8.73        48.40 o                         
 -14   0  10       4349.94       4677.11       157.16 o                         
 -12   0  10       2098.49       2109.18        92.23 o                         
 -10   0  10       4817.55       4656.06       230.68 o                         
  -8   0  10      13660.31      13559.91       263.39 o                         
  -6   0  10       8045.04       7484.96       232.07 o                         
  -4   0  10       6255.03       6864.54       200.53 o                         
  -2   0  10      54060.94      53671.33      1180.19 o                         
   0   0  10         57.53        204.70        30.94 o                         
   2   0  10          2.74         -1.59        23.80 o                         
   4   0  10       3195.73       2834.43       128.93 o                         
   6   0  10       2848.73       3109.35       145.99 o                         
   8   0  10        840.73        858.07        79.34 o                         
  10   0  10       2270.13       2156.07       138.05 o                         
  12   0  10       2205.38       2549.20       162.65 o                         
 -16   1  10       1029.37       1104.85        85.41 o                         
 -15   1  10         18.24        -33.10        33.10 o                         
 -14   1  10         31.10         51.88        36.35 o                         
 -13   1  10       2485.91       2568.64        76.53 o                         
 -12   1  10        153.44        195.57        26.68 o                         
 -11   1  10       3479.96       3391.49        81.33 o                         
 -10   1  10       1311.07       1297.83        45.97 o                         
  -9   1  10       1714.47       1713.44        50.70 o                         
  -8   1  10          4.02          0.91        14.52 o                         
  -7   1  10       5243.17       5056.64       102.87 o                         
  -6   1  10        349.41        283.01        26.70 o                         
  -5   1  10        200.04        133.05        19.33 o                         
  -4   1  10       1171.39        879.68        43.40 o                         
  -3   1  10       3935.49       4395.12       184.03 o                         
  -2   1  10       2533.01       2352.54       137.06 o                         
  -1   1  10      26052.56      26572.49       439.42 o                         
   0   1  10       5352.34       5291.67       122.99 o                         
   1   1  10       3006.50       2745.83        81.89 o                         
   2   1  10       9840.22       9730.45       342.35 o                         
   3   1  10       5070.78       5075.46       127.06 o                         
   4   1  10          4.28          2.18        14.31 o                         
   5   1  10       5327.28       5308.96       139.54 o                         
   6   1  10       3040.05       3038.97       101.94 o                         
   7   1  10        145.41        138.51        42.45 o                         
   8   1  10       2858.01       2950.74       107.99 o                         
   9   1  10         95.79         67.72        57.72 o                         
  10   1  10         18.22         66.80        26.14 o                         
  11   1  10        655.33        700.97        59.47 o                         
  12   1  10        546.89        608.25        76.37 o                         
  13   1  10         21.00         10.34        28.79 o                         
 -16   2  10         18.19        -15.19        46.81 o                         
 -15   2  10        520.62        494.44        46.01 o                         
 -14   2  10        363.67        414.80        38.66 o                         
 -13   2  10          2.13          5.37        20.80 o                         
 -12   2  10        589.37        546.28        39.36 o                         
 -11   2  10       2687.64       2586.96        70.19 o                         
 -10   2  10       1509.75       1521.12        50.27 o                         
  -9   2  10       3563.29       3307.65        85.46 o                         
  -8   2  10        212.06        223.13        15.23 o                         
  -7   2  10       1433.26       1469.08        32.22 o                         
  -6   2  10         67.29         78.18         7.18 o                         
  -5   2  10       2941.74       2824.97        94.81 o                         
  -4   2  10        306.85        224.19        22.01 o                         
  -3   2  10       1642.31       1164.64        45.84 o                         
  -2   2  10        954.27       1111.41        44.11 o                         
  -1   2  10        173.48        195.36        21.31 o                         
   0   2  10          0.05         -5.76        13.39 o                         
   1   2  10       9849.59       9658.17       234.25 o                         
   2   2  10       1225.74       1147.28        51.40 o                         
   3   2  10      11174.07      10656.03       223.74 o                         
   4   2  10        302.74        272.63        27.73 o                         
   5   2  10          0.60         26.42        20.43 o                         
   6   2  10         80.55         21.09        17.95 o                         
   7   2  10       1282.99       1306.64        66.34 o                         
   8   2  10        105.75        146.36        28.26 o                         
   9   2  10       5211.39       5308.26       158.35 o                         
  10   2  10        122.96         92.70        25.16 o                         
  11   2  10         21.91         36.42        24.97 o                         
  12   2  10          0.61          0.61        26.54 o                         
  13   2  10        136.40        124.96        42.45 o                         
 -16   3  10        223.07        242.55        45.30 o                         
 -15   3  10         53.04         85.42        28.48 o                         
 -14   3  10       2695.12       2639.96        96.13 o                         
 -13   3  10        600.11        604.87        45.37 o                         
 -12   3  10        453.38        486.63        39.15 o                         
 -11   3  10       1890.33       1887.98        70.37 o                         
 -10   3  10       1440.87       1332.02        47.04 o                         
  -9   3  10       3061.68       2945.04        79.35 o                         
  -8   3  10       4466.99       4729.23        79.13 o                         
  -7   3  10       1643.14       1564.51        36.79 o                         
  -6   3  10        133.06        190.88        19.75 o                         
  -5   3  10       1167.06       1144.90        29.06 o                         
  -4   3  10       4305.24       4122.97        76.84 o                         
  -3   3  10       2592.97       2647.46        88.07 o                         
  -2   3  10       5447.44       5012.68       110.92 o                         
  -1   3  10       9183.79       9491.86       187.21 o                         
   0   3  10       1243.86       1278.16        52.72 o                         
   1   3  10       3615.54       3806.65       101.12 o                         
   2   3  10       4639.70       4248.09       154.32 o                         
   3   3  10         23.39         14.18        14.97 o                         
   4   3  10       4977.90       4684.58       124.39 o                         
   5   3  10        708.00        707.98        45.60 o                         
   6   3  10       2687.06       2837.75        97.51 o                         
   7   3  10        465.92        454.96        40.07 o                         
   8   3  10        850.27        784.79        53.64 o                         
   9   3  10        311.15        343.47        39.11 o                         
  10   3  10       2165.62       2064.07        95.91 o                         
  11   3  10         74.69        132.27        33.04 o                         
  12   3  10         39.40          8.51        58.12 o                         
 -16   4  10         40.90         67.15        35.86 o                         
 -15   4  10        106.07        105.61        34.22 o                         
 -14   4  10        600.51        570.87        54.44 o                         
 -13   4  10         97.85         57.55        24.04 o                         
 -12   4  10       1672.00       1788.82        72.29 o                         
 -11   4  10         65.66         55.82        18.76 o                         
 -10   4  10        498.19        352.16        38.83 o                         
  -9   4  10        929.00        830.58        51.75 o                         
  -8   4  10        295.64        278.01        23.71 o                         
  -7   4  10       1599.80       1686.00        43.17 o                         
  -6   4  10       3392.38       3210.33        48.35 o                         
  -5   4  10         24.73         24.14         7.22 o                         
  -4   4  10        283.95        252.20        14.17 o                         
  -3   4  10        120.15        121.12        14.31 o                         
  -2   4  10       3390.82       3408.16        67.78 o                         
  -1   4  10       5518.74       5754.12       219.38 o                         
   0   4  10       4171.11       4171.55       105.34 o                         
   1   4  10        108.15         55.52        15.02 o                         
   2   4  10        944.01        927.96        46.36 o                         
   3   4  10         37.90         78.68        18.35 o                         
   4   4  10        286.65        295.10        29.37 o                         
   5   4  10        346.89        335.72        37.49 o                         
   6   4  10       4471.71       4515.40       244.17 o                         
   7   4  10        684.75        633.24        46.38 o                         
   8   4  10         88.01         85.19        23.60 o                         
   9   4  10        218.78        220.21        44.03 o                         
  10   4  10          6.45         32.04        72.99 o                         
  11   4  10         20.45         17.40        24.45 o                         
  12   4  10        260.34        325.30        68.23 o                         
 -16   5  10        108.52        168.51        87.87 o                         
 -15   5  10        797.89        717.76        78.35 o                         
 -14   5  10        281.54        306.08        45.44 o                         
 -13   5  10        612.24        648.20        46.08 o                         
 -12   5  10        235.37        219.05        29.59 o                         
 -11   5  10        426.75        389.81        33.13 o                         
 -10   5  10         62.91         30.90        21.54 o                         
  -9   5  10        276.45        231.70        31.53 o                         
  -8   5  10         80.82         67.62        21.35 o
[truncated: 326,107 more chars]
